# Supplementary material for: Understanding the regulation of overwintering diapause molecular mechanisms in Culex pipiens pallens through comparative proteomics
Source: Sci Rep. 2019 Apr 24;9:6485. doi: 10.1038/s41598-019-42961-w (PMC6482188; doi:10.1038/s41598-019-42961-w)
Supplement: Supplementary file 2 — Supplementary Table 1 [file 41598_2019_42961_MOESM2_ESM.xls]

## Sheet: Table S1 Combine Annotation
Proteins identified in female adult Cx. pipiens pallens using iTRAQ.
Protein	ProteinName	Cx_bw1	Cx_bw1-p	Cx_aw1	Cx_aw1-p	Cx_sum1	Cx_sum1-p	Cx_bw2	Cx_bw2-p	Cx_aw2	Cx_aw2-p	Cx_sum2	Cx_sum2-p	AW-vs-BW	AW-vs-BW-p	BW-vs-SUM	BW-vs-SUM-p	AW-vs-SUM	AW-vs-SUM-p	BP_GO_ID	BP_GO_Desc	BP_GO_Level	CC_GO_ID	CC_GO_Desc	CC_GO_Level	MF_GO_ID	MF_GO_Desc	MF_GO_Level	KEGG_KO	KEGG_Pathway_ID	KEGG_Pathway_Desc	Domain_ID	Domain_Desc	SubcellurLocation	COG_Gene	BlastScore	COG_Code	COG_Desc
B0XKS2	VAMP-associated protein OS=Culex quinquefasciatus GN=CpipJ_CPIJ019990 PE=4 SV=1 - [B0XKS2_CULQU]	0.82	0.357926	0.869	0.492141	0.922	0.383779	0.674	0.138162	0.882	0.214576	1.064	0.430146	1.167	0.110983	0.747	0.170132	0.876	0.21542				GO:0005783;GO:0005789;GO:0042175;GO:0043229;GO:0043227;GO:0043226;GO:0005737;GO:0005575;GO:0031090;GO:0016020;GO:0044432;GO:0098588;GO:0012505;GO:0043231;GO:0044464;GO:0005623;GO:0005622;GO:0044446;GO:0044444;GO:0044424;GO:0044425;GO:0044422;	endoplasmic reticulum;endoplasmic reticulum membrane;nuclear outer membrane-endoplasmic reticulum membrane network;intracellular organelle;membrane-bounded organelle;organelle;cytoplasm;cellular_component;organelle membrane;membrane;endoplasmic reticulum part;bounding membrane of organelle;endomembrane system;intracellular membrane-bounded organelle;cell part;cell;intracellular;intracellular orga…	4;3;3;3;3;2;4;1;3;2;4;4;3;4;2;2;3;3;4;3;2;2;				K10707			IPR008962;IPR016763;IPR000535;	PapD-like;Vesicle-associated membrane-protein-associated protein;Major sperm protein (MSP) domain;	cytosol	Hs4759302	155	U	[U] Intracellular trafficking, secretion, and vesicular transport;
B0W9X9	Putative uncharacterized protein OS=Culex quinquefasciatus GN=CpipJ_CPIJ003686 PE=4 SV=1 - [B0W9X9_CULQU]	1.065	1	0.928	1	1.188	1	1.324	1	0.981	1	0.978	1	0.811	1	1.115	1	0.907	1													IPR001258;IPR013017;IPR011042;	NHL repeat;NHL repeat, subgroup;Six-bladed beta-propeller, TolB-like;	cytosol, nuclear	CE05942_2	87.4	O	[O] Posttranslational modification, protein turnover, chaperones;
B0WHT6	Putative uncharacterized protein OS=Culex quinquefasciatus GN=CpipJ_CPIJ006712 PE=3 SV=1 - [B0WHT6_CULQU]	0.919	0.251051	1.314	0.139957	1.228	0.0362592	0.799	0.0742774	1.216	0.0280463	1.343	0.0389281	1.477	0.130759	0.666	0.0379998	0.986	0.807178	GO:0006732;GO:0044249;GO:0034641;GO:0006807;GO:0009108;GO:1901362;GO:1901360;GO:1901576;GO:0051186;GO:0051188;GO:0042558;GO:0042559;GO:0071704;GO:0018130;GO:0006729;GO:0009987;GO:0006725;GO:0009058;GO:0046146;GO:0008150;GO:0008152;GO:1901564;GO:0046483;GO:0044271;GO:1901566;GO:0044237;GO:0019438;	coenzyme metabolic process;cellular biosynthetic process;cellular nitrogen compound metabolic process;nitrogen compound metabolic process;coenzyme biosynthetic process;organic cyclic compound biosynthetic process;organic cyclic compound metabolic process;organic substance biosynthetic process;cofactor metabolic process;cofactor biosynthetic process;pteridine-containing compound metabolic process;…	5;4;4;3;6;5;4;4;4;5;5;6;3;5;7;2;4;3;6;1;2;4;4;5;5;3;5;				GO:0003674;GO:0008124;GO:0016829;GO:0003824;GO:0016835;GO:0016836;	molecular_function;4-alpha-hydroxytetrahydrobiopterin dehydratase activity;lyase activity;catalytic activity;carbon-oxygen lyase activity;hydro-lyase activity;	1;6;3;2;4;5;	K01724			IPR001533;	Transcriptional coactivator/pterin dehydratase;	nuclear	CE18240	144	K	[K] Transcription;
B0XGR8	60S ribosomal protein L10 OS=Culex quinquefasciatus GN=CpipJ_CPIJ018688 PE=4 SV=1 - [B0XGR8_CULQU]	1.214	0.000114795	0.88	5.78e-06	0.91	0.860873	1.285	8.6e-07	0.852	6.78e-06	0.929	0.00946647	0.668	5.13e-10	1.364	6.99e-06	0.955	0.028089	GO:1901564;GO:0044249;GO:0006807;GO:0044237;GO:0034645;GO:1901576;GO:0044260;GO:0043043;GO:0071704;GO:0010467;GO:1901566;GO:0043170;GO:0044267;GO:0009987;GO:0009058;GO:0009059;GO:0008150;GO:0008152;GO:0044271;GO:0043604;GO:0044238;GO:0019538;GO:0034641;GO:0043603;GO:0006518;GO:0006412;	organonitrogen compound metabolic process;cellular biosynthetic process;nitrogen compound metabolic process;cellular metabolic process;cellular macromolecule biosynthetic process;organic substance biosynthetic process;cellular macromolecule metabolic process;peptide biosynthetic process;organic substance metabolic process;gene expression;organonitrogen compound biosynthetic process;macromolecule …	4;4;3;3;5;4;4;6;3;5;5;4;5;2;3;5;1;2;5;6;3;4;4;5;5;6;	GO:0044464;GO:0043229;GO:0030529;GO:0043226;GO:0005737;GO:0032991;GO:0005840;GO:0043232;GO:1990904;GO:0005623;GO:0005622;GO:0005575;GO:0044444;GO:0043228;GO:0044424;	cell part;intracellular organelle;intracellular ribonucleoprotein complex;organelle;cytoplasm;macromolecular complex;ribosome;intracellular non-membrane-bounded organelle;ribonucleoprotein complex;cell;intracellular;cellular_component;cytoplasmic part;non-membrane-bounded organelle;intracellular part;	2;3;4;2;4;2;5;4;3;2;3;1;4;3;3;	GO:0003674;GO:0005198;GO:0003735;	molecular_function;structural molecule activity;structural constituent of ribosome;	1;2;3;	K02866	map03010;	Ribosome;	IPR016180;IPR001197;IPR018255;	Ribosomal protein L10e/L16;Ribosomal protein L10e;Ribosomal protein L10e, conserved site;	nuclear	7289746	386	J	[J] Translation, ribosomal structure and biogenesis;
B0WAH6	T-complex protein 1 subunit alpha OS=Culex quinquefasciatus GN=CpipJ_CPIJ004080 PE=3 SV=1 - [B0WAH6_CULQU]	0.84	0.189054	0.708	0.00165482	0.728	0.0446473	1.008	0.437218	0.824	0.0305535	0.893	0.116554	0.855	0.11859	1.163	0.0877987	0.962	0.312161	GO:0006457;GO:0009987;GO:0008150;	protein folding;cellular process;biological_process;	3;2;1;	GO:0005737;GO:0044464;GO:0005623;GO:0005622;GO:0005575;GO:0044424;	cytoplasm;cell part;cell;intracellular;cellular_component;intracellular part;	4;2;2;3;1;3;	GO:0035639;GO:0003674;GO:0005488;GO:0000166;GO:1901363;GO:1901265;GO:0001882;GO:0043167;GO:0001883;GO:0032549;GO:0017076;GO:0005524;GO:0043168;GO:0036094;GO:0032555;GO:0030554;GO:0097367;GO:0097159;GO:0032559;GO:0032550;GO:0032553;	purine ribonucleoside triphosphate binding;molecular_function;binding;nucleotide binding;heterocyclic compound binding;nucleoside phosphate binding;nucleoside binding;ion binding;purine nucleoside binding;ribonucleoside binding;purine nucleotide binding;ATP binding;anion binding;small molecule binding;purine ribonucleotide binding;adenyl nucleotide binding;carbohydrate derivative binding;organic …	5;1;2;4;3;4;4;3;5;5;5;6;4;3;5;6;3;3;6;6;4;	K09493			IPR012715;IPR002423;IPR017998;IPR027409;IPR027413;IPR027410;IPR002194;	T-complex protein 1, alpha subunit;Chaperonin Cpn60/TCP-1 family;Chaperone tailless complex polypeptide 1 (TCP-1);GroEL-like apical domain;GroEL-like equatorial domain;TCP-1-like chaperonin intermediate domain;Chaperonin TCP-1, conserved site;	mitochondria	7300868	1003	O	[O] Posttranslational modification, protein turnover, chaperones;
B0W7C6	Kakapo OS=Culex quinquefasciatus GN=CpipJ_CPIJ003239 PE=4 SV=1 - [B0W7C6_CULQU]	0.946	0.0367489	1.019	0.997614	1.026	0.703056	0.946	0.861994	1.033	0.223709	0.99	0.789249	1.068	0.313585	0.972	0.214277	1.033	0.674291	GO:0022402;GO:0007049;GO:0045786;GO:0050789;GO:0065007;GO:0044699;GO:0048519;GO:0009987;GO:0050794;GO:0007050;GO:0044763;GO:0051726;GO:0008150;GO:0048523;	cell cycle process;cell cycle;negative regulation of cell cycle;regulation of biological process;biological regulation;single-organism process;negative regulation of biological process;cellular process;regulation of cellular process;cell cycle arrest;single-organism cellular process;regulation of cell cycle;biological_process;negative regulation of cellular process;	4;4;4;2;2;2;2;2;3;5;3;4;1;3;	GO:0043229;GO:0043228;GO:0043226;GO:0005856;GO:0043232;GO:0044464;GO:0005623;GO:0005622;GO:0005575;GO:0044424;	intracellular organelle;non-membrane-bounded organelle;organelle;cytoskeleton;intracellular non-membrane-bounded organelle;cell part;cell;intracellular;cellular_component;intracellular part;	3;3;2;5;4;2;2;3;1;3;	GO:0003674;GO:0005488;GO:0043167;GO:0043169;GO:0046872;GO:0005509;	molecular_function;binding;ion binding;cation binding;metal ion binding;calcium ion binding;	1;2;3;4;5;6;	K10382			IPR002017;IPR001101;IPR018247;IPR018159;IPR011992;IPR002048;IPR003108;	Spectrin repeat;Plectin repeat;EF-Hand 1, calcium-binding site;Spectrin/alpha-actinin;EF-hand domain pair;EF-hand domain;Gas2-related domain;	plasma membrane	7303255	5306	Z	[Z] Cytoskeleton;
B0W2E6	40S ribosomal protein S15 OS=Culex quinquefasciatus GN=CpipJ_CPIJ001180 PE=3 SV=1 - [B0W2E6_CULQU]	1.388	0.00420248	1.298	0.000721384	1.038	0.277453	0.879	0.0134983	1.098	0.164264	0.985	0.765564	1.067	0.214132	1.078	0.360449	1.167	0.0173885	GO:0044249;GO:0034641;GO:0006807;GO:0034645;GO:1901576;GO:0044260;GO:0043043;GO:0071704;GO:0010467;GO:0044267;GO:0009987;GO:0009058;GO:0009059;GO:0008150;GO:0008152;GO:1901564;GO:0043604;GO:0044238;GO:0044271;GO:0043603;GO:1901566;GO:0019538;GO:0044237;GO:0043170;GO:0006518;GO:0006412;	cellular biosynthetic process;cellular nitrogen compound metabolic process;nitrogen compound metabolic process;cellular macromolecule biosynthetic process;organic substance biosynthetic process;cellular macromolecule metabolic process;peptide biosynthetic process;organic substance metabolic process;gene expression;cellular protein metabolic process;cellular process;biosynthetic process;macromolec…	4;4;3;5;4;4;6;3;5;5;2;3;5;1;2;4;6;3;5;5;5;4;3;4;5;6;	GO:0015935;GO:1990904;GO:0043232;GO:0005623;GO:0030529;GO:0043226;GO:0005737;GO:0032991;GO:0005622;GO:0044446;GO:0044391;GO:0005840;GO:0044464;GO:0043229;GO:0005575;GO:0044444;GO:0043228;GO:0044424;GO:0044422;	small ribosomal subunit;ribonucleoprotein complex;intracellular non-membrane-bounded organelle;cell;intracellular ribonucleoprotein complex;organelle;cytoplasm;macromolecular complex;intracellular;intracellular organelle part;ribosomal subunit;ribosome;cell part;intracellular organelle;cellular_component;cytoplasmic part;non-membrane-bounded organelle;intracellular part;organelle part;	5;3;4;2;4;2;4;2;3;3;4;5;2;3;1;4;3;3;2;	GO:1901363;GO:0003674;GO:0005198;GO:0003735;GO:0003676;GO:0003723;GO:0097159;GO:0005488;	heterocyclic compound binding;molecular_function;structural molecule activity;structural constituent of ribosome;nucleic acid binding;RNA binding;organic cyclic compound binding;binding;	3;1;2;3;4;5;3;2;	K02958	map03010;	Ribosome;	IPR020934;IPR002222;IPR023575;IPR005713;	Ribosomal protein S19 conserved site;Ribosomal protein S19/S15;Ribosomal protein S19, superfamily;Ribosomal protein S19A/S15e;	cytosol	7302912	236	J	[J] Translation, ribosomal structure and biogenesis;
B0XGR7	Mitochondrial import inner membrane translocase subunit Tim9 OS=Culex quinquefasciatus GN=CpipJ_CPIJ018687 PE=3 SV=1 - [B0XGR7_CULQU]	1.208	0.0545745	1.022	0.520201	1.085	0.207227	0.879	0.552764	1.087	0.109789	1.038	0.365715	1.042	0.864755	0.939	0.755453	0.984	0.786436	GO:0008104;GO:0071702;GO:0033036;GO:0006810;GO:0045184;GO:0008150;GO:0051234;GO:0051179;GO:0015031;	protein localization;organic substance transport;macromolecule localization;transport;establishment of protein localization;biological_process;establishment of localization;localization;protein transport;	4;5;3;4;4;1;3;2;5;	GO:0043229;GO:0043227;GO:0043226;GO:0005737;GO:0005739;GO:0044424;GO:0043231;GO:0044464;GO:0005623;GO:0005622;GO:0005575;GO:0044444;	intracellular organelle;membrane-bounded organelle;organelle;cytoplasm;mitochondrion;intracellular part;intracellular membrane-bounded organelle;cell part;cell;intracellular;cellular_component;cytoplasmic part;	3;3;2;4;5;3;4;2;2;3;1;4;	GO:0003674;GO:0005488;GO:0043169;GO:0043167;GO:0046872;	molecular_function;binding;cation binding;ion binding;metal ion binding;	1;2;4;3;5;	K17777			IPR004217;	Tim10/DDP family zinc finger;	extracellular	7292873	140	U	[U] Intracellular trafficking, secretion, and vesicular transport;
B0XBR3	Sarcosine dehydrogenase, mitochondrial OS=Culex quinquefasciatus GN=CpipJ_CPIJ016929 PE=3 SV=1 - [B0XBR3_CULQU]	0.875	0.0203501	1.184	0.108084	1.075	0.543366	0.758	0.00226437	1.189	0.0387738	1.06	0.151694	1.474	0.0457985	0.809	0.0461436	1.12	0.0153762							GO:0003824;GO:0003674;GO:0016491;	catalytic activity;molecular_function;oxidoreductase activity;	2;1;3;	K00314	map00260;map01100;	Glycine, serine and threonine metabolism;Metabolic pathways;	IPR027266;IPR006076;IPR032503;IPR023753;IPR029043;IPR013977;IPR006222;	GTP-binding protein TrmE/Glycine cleavage system T protein, domain 1;FAD dependent oxidoreductase;FAD dependent oxidoreductase, central domain;FAD/NAD(P)-binding domain;Glycine cleavage T-protein/YgfZ, C-terminal domain;Glycine cleavage T-protein, C-terminal barrel domain;Glycine cleavage T-protein-like, N-terminal;	mitochondria	7302718	1132	E	[E] Amino acid transport and metabolism;
B0X3F9	Glycogenin OS=Culex quinquefasciatus GN=CpipJ_CPIJ013596 PE=4 SV=1 - [B0X3F9_CULQU]	0.948	0.0748726	1.025	0.357989	1.031	0.589271	0.9	0.0441097	1.037	0.694215	1.067	0.124469	1.205	0.0304518	0.846	0.0101874	1.025	0.858378							GO:0003824;GO:0016740;GO:0003674;GO:0016757;	catalytic activity;transferase activity;molecular_function;transferase activity, transferring glycosyl groups;	2;3;1;4;	K00750			IPR002495;IPR029044;	Glycosyl transferase, family 8;Nucleotide-diphospho-sugar transferases;	nuclear	7291265	404	G	[G] Carbohydrate transport and metabolism;
B0WVX3	ATP-dependent RNA helicase DHX8 OS=Culex quinquefasciatus GN=CpipJ_CPIJ011263 PE=4 SV=1 - [B0WVX3_CULQU]	0.961	1	0.868	1	1.009	1	0.87	1	0.962	1	1.061	1	0.996	1	0.884	1	0.883	1							GO:0035639;GO:0003674;GO:0005488;GO:0003676;GO:0043167;GO:1901363;GO:0001883;GO:0001882;GO:0043168;GO:0000166;GO:1901265;GO:0032549;GO:0017076;GO:0005524;GO:0016787;GO:0017111;GO:0004386;GO:0036094;GO:0003824;GO:0016818;GO:0030554;GO:0097367;GO:0097159;GO:0016817;GO:0016462;GO:0032559;GO:0032555;GO:0032550;GO:0032553;	purine ribonucleoside triphosphate binding;molecular_function;binding;nucleic acid binding;ion binding;heterocyclic compound binding;purine nucleoside binding;nucleoside binding;anion binding;nucleotide binding;nucleoside phosphate binding;ribonucleoside binding;purine nucleotide binding;ATP binding;hydrolase activity;nucleoside-triphosphatase activity;helicase activity;small molecule binding;cat…	5;1;2;4;3;3;5;4;4;4;4;5;5;6;3;7;8;3;2;5;6;3;3;4;6;6;5;6;4;	K12818	map03040;	Spliceosome;	IPR007502;IPR011545;IPR011709;IPR001650;IPR022967;IPR003029;IPR002464;IPR014001;IPR012340;IPR027417;	Helicase-associated domain;DEAD/DEAH box helicase domain;Domain of unknown function DUF1605;Helicase, C-terminal;RNA-binding domain, S1;S1 domain;DNA/RNA helicase, ATP-dependent, DEAH-box type, conserved site;Helicase superfamily 1/2, ATP-binding domain;Nucleic acid-binding, OB-fold;P-loop containing nucleoside triphosphate hydrolase;	nuclear	7303231	1748	A	[A] RNA processing and modification;
B0WRY2	Mitochondrial ribosomal protein S34 OS=Culex quinquefasciatus GN=CpipJ_CPIJ009912 PE=4 SV=1 - [B0WRY2_CULQU]	1.114	0.0919132	0.764	0.0190012	1.049	0.489223	1.299	0.0933185	0.598	0.104354	1.02	0.371186	0.595	0.0327911	1.147	0.224195	0.672	0.100783				GO:0005737;GO:0005575;GO:0032991;GO:0005840;GO:0043232;GO:1990904;GO:0044464;GO:0043229;GO:0005623;GO:0044444;GO:0043228;GO:0005739;GO:0044424;GO:0030529;GO:0005622;GO:0043227;GO:0043226;GO:0043231;	cytoplasm;cellular_component;macromolecular complex;ribosome;intracellular non-membrane-bounded organelle;ribonucleoprotein complex;cell part;intracellular organelle;cell;cytoplasmic part;non-membrane-bounded organelle;mitochondrion;intracellular part;intracellular ribonucleoprotein complex;intracellular;membrane-bounded organelle;organelle;intracellular membrane-bounded organelle;	4;1;2;5;4;3;2;3;2;4;3;5;3;4;3;3;2;4;	GO:0005198;GO:0003735;GO:0003674;	structural molecule activity;structural constituent of ribosome;molecular_function;	2;3;1;	K17412			IPR032053;	Mitochondrial 28S ribosomal protein S34;	cytosol
B0WG98	Putative uncharacterized protein OS=Culex quinquefasciatus GN=CpipJ_CPIJ005907 PE=4 SV=1 - [B0WG98_CULQU]	0.802	0.0914491	0.838	0.0457846	1.184	0.03114	0.828	0.0280038	0.954	0.322129	1.217	0.00939971	1.13	0.226294	0.667	0.0117272	0.764	0.0383969													IPR008472;	Domain of unknown function DUF753;	plasma membrane
B0WAU3	Transcriptional activator protein Pur-alpha OS=Culex quinquefasciatus GN=CpipJ_CPIJ004247 PE=4 SV=1 - [B0WAU3_CULQU]	0.862	1	1.02	1	0.724	1	1.11	1	0.816	1	1.168	1	0.959	1	0.976	1	0.939	1													IPR006628;	Purine-rich element binding protein family;	cytosol	7304304	438	K	[K] Transcription;
B0WJ24	Carbamoyl-phosphate synthase large chain OS=Culex quinquefasciatus GN=CpipJ_CPIJ007153 PE=3 SV=1 - [B0WJ24_CULQU]	0.941	1	1.051	1	1.098	1	1.124	1	1.177	1	0.931	1	1.089	1	1.028	1	1.124	1	GO:0019752;GO:0072528;GO:0044249;GO:0034641;GO:0006807;GO:0044281;GO:0009064;GO:0046112;GO:1901362;GO:1901360;GO:0072527;GO:0006139;GO:0044710;GO:0044711;GO:0019856;GO:0006206;GO:0006207;GO:0006520;GO:0006541;GO:0071704;GO:0044699;GO:1901605;GO:0018130;GO:1901576;GO:0009987;GO:0006725;GO:0009058;GO:0008150;GO:0008152;GO:0043436;GO:0044271;GO:0055086;GO:0046483;GO:0044238;GO:1901564;GO:0006082;GO:…	carboxylic acid metabolic process;pyrimidine-containing compound biosynthetic process;cellular biosynthetic process;cellular nitrogen compound metabolic process;nitrogen compound metabolic process;small molecule metabolic process;glutamine family amino acid metabolic process;nucleobase biosynthetic process;organic cyclic compound biosynthetic process;organic cyclic compound metabolic process;pyri…	6;6;4;4;3;4;6;5;5;4;5;4;3;4;6;6;7;4;7;3;2;5;5;4;2;4;3;1;2;5;5;4;4;3;4;4;5;5;3;3;				GO:0005488;GO:0035639;GO:0043169;GO:0003674;GO:0001883;GO:0000166;GO:1901363;GO:0043168;GO:0016743;GO:0016740;GO:0043167;GO:0016879;GO:0016741;GO:0001882;GO:0032549;GO:0017076;GO:0004088;GO:0046872;GO:0097367;GO:0005524;GO:0016787;GO:0016597;GO:1901265;GO:0036094;GO:0003824;GO:0016874;GO:0016812;GO:0097159;GO:0016810;GO:0030554;GO:0031406;GO:0043177;GO:0032559;GO:0032555;GO:0004070;GO:0032550;GO:…	binding;purine ribonucleoside triphosphate binding;cation binding;molecular_function;purine nucleoside binding;nucleotide binding;heterocyclic compound binding;anion binding;carboxyl- or carbamoyltransferase activity;transferase activity;ion binding;ligase activity, forming carbon-nitrogen bonds;transferase activity, transferring one-carbon groups;nucleoside binding;ribonucleoside binding;purine …	2;5;4;1;5;4;3;4;5;3;3;4;4;4;5;5;6;5;3;6;3;6;4;3;2;3;5;3;4;6;5;4;6;5;6;6;4;5;	K11540	map00240;map00250;map01100;	Pyrimidine metabolism;"Alanine, aspartate and glutamate metabolism";Metabolic pathways;	IPR005483;IPR017926;IPR011059;IPR032466;IPR006131;IPR006275;IPR006274;IPR002474;IPR011607;IPR011761;IPR013815;IPR002082;IPR006130;IPR016185;IPR006132;IPR029062;IPR005480;IPR006680;IPR013816;IPR005479;IPR002195;	Carbamoyl-phosphate synthase large subunit, CPSase domain;Glutamine amidotransferase;Metal-dependent hydrolase, composite domain;Metal-dependent hydrolase;Aspartate/ornithine carbamoyltransferase, Asp/Orn-binding domain;Carbamoyl-phosphate synthase, large subunit;Carbamoyl-phosphate synthase, small subunit;Carbamoyl-phosphate synthase, small subunit N-terminal domain;Methylglyoxal synthase-like d…	cytosol	7293258	3169	R	[R] General function prediction only;
B8RJ49	Clathrin light chain (Fragment) OS=Culex tarsalis PE=2 SV=1 - [B8RJ49_CULTA]	1.053	1	0.887	1	0.943	1	1.105	1	0.834	1	0.946	1	0.807	1	1.139	1	0.923	1	GO:0008104;GO:0015031;GO:0051641;GO:0071702;GO:0016192;GO:0006810;GO:0008150;GO:0051649;GO:0051234;GO:0051179;GO:0034613;GO:0045184;GO:0033036;GO:0046907;GO:0070727;GO:0006886;	protein localization;protein transport;cellular localization;organic substance transport;vesicle-mediated transport;transport;biological_process;establishment of localization in cell;establishment of localization;localization;cellular protein localization;establishment of protein localization;macromolecule localization;intracellular transport;cellular macromolecule localization;intracellular prot…	4;5;3;5;5;4;1;4;3;2;5;4;3;5;4;6;	GO:0044464;GO:0005886;GO:0043229;GO:0071944;GO:0030117;GO:0012510;GO:0030130;GO:0030133;GO:0030118;GO:0043227;GO:0043226;GO:0030136;GO:0005737;GO:0044446;GO:0098589;GO:0030132;GO:0030660;GO:0030662;GO:0016023;GO:0030135;GO:0098805;GO:0016020;GO:0031988;GO:0044433;GO:0098797;GO:0044431;GO:0005905;GO:0030125;GO:0044459;GO:0048475;GO:0005794;GO:0005622;GO:0030140;GO:0098588;GO:0005798;GO:0030658;GO:…	cell part;plasma membrane;intracellular organelle;cell periphery;membrane coat;trans-Golgi network transport vesicle membrane;clathrin coat of trans-Golgi network vesicle;transport vesicle;clathrin coat;membrane-bounded organelle;organelle;clathrin-coated vesicle;cytoplasm;intracellular organelle part;membrane region;clathrin coat of coated pit;Golgi-associated vesicle membrane;coated vesicle mem…	2;3;3;3;4;5;5;4;5;3;2;7;4;3;3;4;4;4;5;6;3;2;5;4;4;4;3;6;3;3;4;3;5;4;5;4;5;4;4;5;4;3;2;4;5;2;5;1;3;4;3;5;3;2;2;3;	GO:0003674;GO:0005198;	molecular_function;structural molecule activity;	1;2;				IPR000996;	Clathrin light chain;	cytosol	7293677	150	U	[U] Intracellular trafficking, secretion, and vesicular transport;
B0WEQ4	Lethal(2)essential for life protein, l2efl OS=Culex quinquefasciatus GN=CpipJ_CPIJ005639 PE=3 SV=1 - [B0WEQ4_CULQU]	1.213	4.98e-05	0.817	4.21e-09	0.985	0.219588	1.149	0.00570169	0.879	9.87e-05	0.99	0.624565	0.747	5.1e-08	1.143	0.00118	0.834	7.94e-07										K09542	map04141;map04213;	Protein processing in endoplasmic reticulum;Longevity regulating pathway - multiple species;	IPR001436;IPR031107;IPR008978;IPR002068;	Alpha crystallin/Heat shock protein;Small heat shock protein HSP20;HSP20-like chaperone;Alpha crystallin/Hsp20 domain;	nuclear	7291618	241	O	[O] Posttranslational modification, protein turnover, chaperones;
B0WPU3	D-3-phosphoglycerate dehydrogenase OS=Culex quinquefasciatus GN=CpipJ_CPIJ009262 PE=3 SV=1 - [B0WPU3_CULQU]	1.044	0.105213	0.719	0.128079	1.058	0.102599	1.349	0.0751219	0.802	0.0102442	1.034	0.413367	0.632	0.0485839	1.166	0.16806	0.739	0.0352603							GO:0050662;GO:0016614;GO:0016616;GO:0051287;GO:0000166;GO:0036094;GO:0003824;GO:0003674;GO:0005488;GO:0097159;GO:0048037;GO:1901363;GO:1901265;GO:0016491;	coenzyme binding;oxidoreductase activity, acting on CH-OH group of donors;oxidoreductase activity, acting on the CH-OH group of donors, NAD or NADP as acceptor;NAD binding;nucleotide binding;small molecule binding;catalytic activity;molecular_function;binding;organic cyclic compound binding;cofactor binding;heterocyclic compound binding;nucleoside phosphate binding;oxidoreductase activity;	4;4;5;5;4;3;2;1;2;3;3;3;4;3;	K00058	map00260;map01100;map01200;map01230;	Glycine, serine and threonine metabolism;Metabolic pathways;Carbon metabolism;Biosynthesis of amino acids;	IPR006140;IPR029752;IPR029753;IPR016040;IPR006139;	D-isomer specific 2-hydroxyacid dehydrogenase, NAD-binding domain;D-isomer specific 2-hydroxyacid dehydrogenase, NAD-binding domain conserved site 1;D-isomer specific 2-hydroxyacid dehydrogenase, NAD-binding domain conserved site;NAD(P)-binding domain;D-isomer specific 2-hydroxyacid dehydrogenase, catalytic domain;	cytosol	7297831	533	E	[E] Amino acid transport and metabolism;
B0WAH5	Elongation factor-1 beta,delta OS=Culex quinquefasciatus GN=CpipJ_CPIJ004079 PE=3 SV=1 - [B0WAH5_CULQU]	1.056	0.41263	1.14	0.0314203	0.966	0.263708	1.225	0.26325	1.04	0.45079	1.025	0.428235	0.923	0.267319	1.171	0.608717	1.178	0.186388				GO:0043234;GO:0005737;GO:0032991;GO:0005853;GO:0044464;GO:0005623;GO:0005622;GO:0005575;GO:0044444;GO:0044424;	protein complex;cytoplasm;macromolecular complex;eukaryotic translation elongation factor 1 complex;cell part;cell;intracellular;cellular_component;cytoplasmic part;intracellular part;	3;4;2;4;2;2;3;1;4;3;	GO:0097159;GO:0008135;GO:0003674;GO:0003723;GO:0003676;GO:0003746;GO:1901363;GO:0005488;	organic cyclic compound binding;translation factor activity, RNA binding;molecular_function;RNA binding;nucleic acid binding;translation elongation factor activity;heterocyclic compound binding;binding;	3;6;1;5;4;7;3;2;	K15410			IPR014717;IPR014038;IPR001326;IPR018940;	Translation elongation factor EF1B/ribosomal protein S6;Translation elongation factor EF1B, beta/delta subunit, guanine nucleotide exchange domain;Translation elongation factor EF1B, beta/delta chains, conserved site;Elongation factor 1 beta central acidic region, eukaryote;	cytosol	Hs4503479	204	K	[K] Transcription;
B0W9C7	Heterogeneous nuclear ribonucleoprotein r OS=Culex quinquefasciatus GN=CpipJ_CPIJ003738 PE=4 SV=1 - [B0W9C7_CULQU]	1.067	0.561026	0.922	0.512481	0.994	0.864762	1.098	0.63803	0.955	0.514145	0.99	0.942284	0.871	0.607763	1.088	0.705733	0.952	0.3477				GO:0005575;GO:0005622;GO:0032991;GO:1990904;GO:0005623;GO:0030529;GO:0019028;GO:0044424;GO:0019013;GO:0044423;GO:0044464;GO:0019012;	cellular_component;intracellular;macromolecular complex;ribonucleoprotein complex;cell;intracellular ribonucleoprotein complex;viral capsid;intracellular part;viral nucleocapsid;virion part;cell part;virion;	1;3;2;3;2;4;3;3;3;2;2;2;	GO:0003676;GO:0097159;GO:0000166;GO:0036094;GO:0003674;GO:0005488;GO:1901363;GO:1901265;	nucleic acid binding;organic cyclic compound binding;nucleotide binding;small molecule binding;molecular_function;binding;heterocyclic compound binding;nucleoside phosphate binding;	4;3;4;3;1;2;3;4;				IPR000504;IPR012677;	RNA recognition motif domain;Nucleotide-binding alpha-beta plait domain;	nuclear	7300657	405	A	[A] RNA processing and modification;
B0WCK8	Tar RNA binding protein OS=Culex quinquefasciatus GN=CpipJ_CPIJ004832 PE=4 SV=1 - [B0WCK8_CULQU]	0.884	0.909892	1.203	0.0624762	1.134	0.0739079	0.921	0.197997	1.111	0.301132	1.089	0.103912	1.317	0.266778	0.861	0.0953171	1.1	0.713347	GO:0080090;GO:0019222;GO:0030422;GO:0031050;GO:0031054;GO:1901362;GO:1901360;GO:0044710;GO:0010605;GO:0010608;GO:0071840;GO:0043043;GO:0040029;GO:0044419;GO:0016458;GO:0019058;GO:0048519;GO:0051704;GO:0034470;GO:0010467;GO:0060255;GO:2001141;GO:0010033;GO:0046483;GO:1901564;GO:1901566;GO:0019538;GO:0043331;GO:0016441;GO:0019438;GO:0022607;GO:0009892;GO:0034645;GO:0009890;GO:0019080;GO:0019083;GO:…	regulation of primary metabolic process;regulation of metabolic process;production of siRNA involved in RNA interference;dsRNA fragmentation;pre-miRNA processing;organic cyclic compound biosynthetic process;organic cyclic compound metabolic process;single-organism metabolic process;negative regulation of macromolecule metabolic process;posttranscriptional regulation of gene expression;cellular co…	4;3;6;4;7;5;4;3;4;6;2;6;6;3;4;5;2;2;7;5;4;6;4;4;4;5;4;5;5;5;4;3;5;4;4;5;5;3;6;2;5;4;4;6;3;5;2;5;5;4;4;3;3;3;1;2;5;5;5;4;4;5;5;5;5;4;6;4;4;4;2;4;5;5;5;4;5;6;4;2;4;5;5;3;6;5;5;5;6;5;4;6;3;2;5;5;4;4;5;6;7;5;6;6;3;5;7;5;5;5;3;5;3;5;4;3;6;3;6;7;6;3;3;3;4;6;4;6;6;	GO:0016442;GO:0044464;GO:0005622;GO:0044424;GO:0031332;GO:1990904;GO:0005623;GO:0030529;GO:0032991;GO:0005575;	RISC complex;cell part;intracellular;intracellular part;RNAi effector complex;ribonucleoprotein complex;cell;intracellular ribonucleoprotein complex;macromolecular complex;cellular_component;	6;2;3;3;5;3;2;4;2;1;	GO:1901363;GO:0003674;GO:0005488;GO:0003676;GO:0097159;GO:0003725;GO:0003723;GO:0035197;	heterocyclic compound binding;molecular_function;binding;nucleic acid binding;organic cyclic compound binding;double-stranded RNA binding;RNA binding;siRNA binding;	3;1;2;4;3;6;5;6;	K18420			IPR014720;IPR028605;IPR032478;	Double-stranded RNA-binding domain;RISC-loading complex subunit TRBP2;Staufen, C-terminal;	cytosol	7298055	362	UK	[U] Intracellular trafficking, secretion, and vesicular transport;[K] Transcription;
B0XGK3	Glutathione-s-transferase theta, gst OS=Culex quinquefasciatus GN=CpipJ_CPIJ018632 PE=3 SV=1 - [B0XGK3_CULQU]	0.948	0.641443	1.339	0.000727303	0.9	0.427995	0.889	0.471429	1.302	0.000993101	0.985	0.457066	1.472	0.0156781	1.042	0.595058	1.294	7.27e-05							GO:0003824;GO:0016740;GO:0003674;	catalytic activity;transferase activity;molecular_function;	2;3;1;	K00799	map00480;map00980;map00982;	Glutathione metabolism;Metabolism of xenobiotics by cytochrome P450;Drug metabolism - cytochrome P450;	IPR004046;IPR012336;IPR010987;IPR004045;	Glutathione S-transferase, C-terminal;Thioredoxin-like fold;Glutathione S-transferase, C-terminal-like;Glutathione S-transferase, N-terminal;	cytosol	7291847	249	O	[O] Posttranslational modification, protein turnover, chaperones;
B0XGK0	Glutathione-s-transferase theta, gst OS=Culex quinquefasciatus GN=CpipJ_CPIJ018629 PE=3 SV=1 - [B0XGK0_CULQU]	1.092	0.0218949	0.871	0.000208505	0.992	0.765668	1.024	0.0290135	0.886	0.00181789	0.993	0.371075	0.792	0.00460187	1.12	0.0584049	0.897	0.00248824							GO:0003824;GO:0016740;GO:0003674;	catalytic activity;transferase activity;molecular_function;	2;3;1;	K00799	map00480;map00980;map00982;	Glutathione metabolism;Metabolism of xenobiotics by cytochrome P450;Drug metabolism - cytochrome P450;	IPR004045;IPR004046;IPR010987;IPR012336;	Glutathione S-transferase, N-terminal;Glutathione S-transferase, C-terminal;Glutathione S-transferase, C-terminal-like;Thioredoxin-like fold;	mitochondria	7302618	213	O	[O] Posttranslational modification, protein turnover, chaperones;
B0XCE5	Alcohol dehydrogenase OS=Culex quinquefasciatus GN=CpipJ_CPIJ017019 PE=3 SV=1 - [B0XCE5_CULQU]	1.092	0.124892	1.022	0.565112	1.1	0.257635	1.019	0.568944	1.043	0.302006	1.011	0.353335	0.984	0.750711	0.981	0.852312	1.021	0.811579							GO:0043168;GO:0050662;GO:0050660;GO:0016614;GO:0097159;GO:0000166;GO:0036094;GO:0003824;GO:0003674;GO:0005488;GO:0048037;GO:0043167;GO:1901363;GO:1901265;GO:0016491;	anion binding;coenzyme binding;flavin adenine dinucleotide binding;oxidoreductase activity, acting on CH-OH group of donors;organic cyclic compound binding;nucleotide binding;small molecule binding;catalytic activity;molecular_function;binding;cofactor binding;ion binding;heterocyclic compound binding;nucleoside phosphate binding;oxidoreductase activity;	4;4;5;4;3;4;3;2;1;2;3;3;3;4;3;	K00108	map00260;map01100;	Glycine, serine and threonine metabolism;Metabolic pathways;	IPR000172;IPR023753;IPR027424;IPR007867;IPR012132;	Glucose-methanol-choline oxidoreductase, N-terminal;FAD/NAD(P)-binding domain;Glucose Oxidase, domain 2;Glucose-methanol-choline oxidoreductase, C-terminal;Glucose-methanol-choline oxidoreductase;	cytosol	7298830	806	R	[R] General function prediction only;
B0XDM5	Putative uncharacterized protein OS=Culex quinquefasciatus GN=CpipJ_CPIJ017620 PE=4 SV=1 - [B0XDM5_CULQU]	1.042	0.164294	0.916	0.0217785	0.868	0.0479511	1.063	0.254256	0.788	4.37e-05	0.924	0.275124	0.841	0.0186021	1.156	0.0432624	0.96	0.11204															extracellular
B0WWQ1	Short-chain specific acyl-CoA dehydrogenase, mitochondrial OS=Culex quinquefasciatus GN=CpipJ_CPIJ011633 PE=3 SV=1 - [B0WWQ1_CULQU]	1.019	0.24182	0.837	0.0207413	1.148	0.179378	1.052	0.0852601	0.826	0.281207	1.041	0.18668	0.81	0.0602364	0.946	0.323192	0.799	0.0499866							GO:0043168;GO:0050662;GO:0050660;GO:0097159;GO:0016627;GO:0000166;GO:0036094;GO:0003824;GO:0003674;GO:0005488;GO:0003995;GO:0048037;GO:0043167;GO:1901363;GO:1901265;GO:0016491;	anion binding;coenzyme binding;flavin adenine dinucleotide binding;organic cyclic compound binding;oxidoreductase activity, acting on the CH-CH group of donors;nucleotide binding;small molecule binding;catalytic activity;molecular_function;binding;acyl-CoA dehydrogenase activity;cofactor binding;ion binding;heterocyclic compound binding;nucleoside phosphate binding;oxidoreductase activity;	4;4;5;3;4;4;3;2;1;2;5;3;3;3;4;3;	K00248	map00071;map00280;map00650;map01100;map01200;map01212;	Fatty acid degradation;"Valine, leucine and isoleucine degradation";Butanoate metabolism;Metabolic pathways;Carbon metabolism;Fatty acid metabolism;	IPR009100;IPR009075;IPR006091;IPR006089;IPR013786;	Acyl-CoA dehydrogenase/oxidase, N-terminal and middle domain;Acyl-CoA dehydrogenase/oxidase C-terminal;Acyl-CoA oxidase/dehydrogenase, central domain;Acyl-CoA dehydrogenase, conserved site;Acyl-CoA dehydrogenase/oxidase, N-terminal;	cytosol	7300557	587	I	[I] Lipid transport and metabolism;
B0X8C0	Putative uncharacterized protein OS=Culex quinquefasciatus GN=CpipJ_CPIJ015631 PE=4 SV=1 - [B0X8C0_CULQU]	0.965	1	0.994	1	1.344	1	1.06	1	0.923	1	0.751	1	0.96	1	1.028	1	0.99	1				GO:0016021;GO:0016020;GO:0005575;GO:0044425;GO:0031224;	integral component of membrane;membrane;cellular_component;membrane part;intrinsic component of membrane;	4;2;1;2;3;	GO:0043169;GO:0043167;GO:0003674;GO:0005509;GO:0046872;GO:0005488;	cation binding;ion binding;molecular_function;calcium ion binding;metal ion binding;binding;	4;3;1;6;5;2;				IPR028974;IPR020846;IPR024989;	TSP type-3 repeat;Major facilitator superfamily domain;Major facilitator superfamily associated domain;	plasma membrane	7295330	185	R	[R] General function prediction only;
B0W7S6	Galactose-1-phosphate uridylyltransferase OS=Culex quinquefasciatus GN=CpipJ_CPIJ003172 PE=3 SV=1 - [B0W7S6_CULQU]	0.87	0.019843	1.084	0.520498	1.189	0.0503815	0.823	0.107786	1.315	0.0896366	1.234	0.0291685	1.486	0.0872834	0.647	0.012454	0.949	0.336293	GO:0044699;GO:0044710;GO:0071704;GO:0006012;GO:0019318;GO:0008150;GO:0008152;GO:0044723;GO:0044238;GO:0005975;GO:0005996;GO:0044281;	single-organism process;single-organism metabolic process;organic substance metabolic process;galactose metabolic process;hexose metabolic process;biological_process;metabolic process;single-organism carbohydrate metabolic process;primary metabolic process;carbohydrate metabolic process;monosaccharide metabolic process;small molecule metabolic process;	2;3;3;7;6;1;2;4;3;4;5;4;				GO:0005488;GO:0008108;GO:0003674;GO:0008270;GO:0043169;GO:0046914;GO:0043167;GO:0016740;GO:0046872;GO:0003824;GO:0016779;GO:0016772;GO:0070569;	binding;UDP-glucose:hexose-1-phosphate uridylyltransferase activity;molecular_function;zinc ion binding;cation binding;transition metal ion binding;ion binding;transferase activity;metal ion binding;catalytic activity;nucleotidyltransferase activity;transferase activity, transferring phosphorus-containing groups;uridylyltransferase activity;	2;7;1;7;4;6;3;3;5;2;5;4;6;	K00965	map00052;map00520;map01100;	Galactose metabolism;Amino sugar and nucleotide sugar metabolism;Metabolic pathways;	IPR005849;IPR005850;IPR019779;IPR001937;IPR011146;	Galactose-1-phosphate uridyl transferase, N-terminal;Galactose-1-phosphate uridyl transferase, C-terminal;Galactose-1-phosphate uridyl transferase, class I His-active site;Galactose-1-phosphate uridyl transferase, class I;HIT-like domain;	cytosol	Hs4557615	431	C	[C] Energy production and conversion;
B0W1J5	Putative uncharacterized protein OS=Culex quinquefasciatus GN=CpipJ_CPIJ000773 PE=4 SV=1 - [B0W1J5_CULQU]	1.305	0.25653	0.781	0.159758	1.122	0.254632	1.016	0.877768	0.78	0.0519713	0.798	0.265502	0.657	0.116639	1.292	0.0211658	0.851	0.326451										K09560			IPR006636;IPR019734;IPR013026;IPR011990;	Heat shock chaperonin-binding;Tetratricopeptide repeat;Tetratricopeptide repeat-containing domain;Tetratricopeptide-like helical domain;	nuclear	7290439	338	OT	[O] Posttranslational modification, protein turnover, chaperones;[T] Signal transduction mechanisms;
B0WS47	Glucose 1-dehydrogenase 2 OS=Culex quinquefasciatus GN=CpipJ_CPIJ009733 PE=4 SV=1 - [B0WS47_CULQU]	0.99	0.840696	1.051	0.0540371	1.04	0.36963	1.012	0.787951	1.062	0.0215578	1.041	0.147487	1.031	0.0982587	0.997	0.204292	1.041	0.102545							GO:0003824;GO:0003674;GO:0016491;	catalytic activity;molecular_function;oxidoreductase activity;	2;1;3;				IPR002347;IPR003033;IPR016040;	Short-chain dehydrogenase/reductase SDR;SCP2 sterol-binding domain;NAD(P)-binding domain;	cytosol	7301617_1	467	R	[R] General function prediction only;
B0WLU8	Mitochondrial cytochrome c1 OS=Culex quinquefasciatus GN=CpipJ_CPIJ007566 PE=4 SV=1 - [B0WLU8_CULQU]	0.91	1	0.797	1	0.817	1	1.359	1	0.882	1	0.869	1	0.757	1	1.309	1	0.993	1							GO:0020037;GO:0046906;GO:0097159;GO:0003674;GO:0005488;GO:1901363;GO:0009055;	heme binding;tetrapyrrole binding;organic cyclic compound binding;molecular_function;binding;heterocyclic compound binding;electron carrier activity;	5;4;3;1;2;3;2;	K00413	map00190;map01100;	Oxidative phosphorylation;Metabolic pathways;	IPR009056;IPR002326;IPR021157;	Cytochrome c-like domain;Cytochrome c1;Cytochrome c1, transmembrane anchor, C-terminal;	extracellular	7295470	409	C	[C] Energy production and conversion;
B0X270	40S ribosomal protein S14-3 OS=Culex quinquefasciatus GN=CpipJ_CPIJ013507 PE=4 SV=1 - [B0X270_CULQU]	1.064	0.618448	0.625	0.279146	0.724	0.58225	1.148	0.345892	0.662	0.149409	0.768	0.509248	0.588	0.0988164	1.462	0.304466	0.863	0.435305	GO:1901564;GO:0044249;GO:0006807;GO:0044237;GO:0034645;GO:1901576;GO:0044260;GO:0043043;GO:0071704;GO:0010467;GO:1901566;GO:0043170;GO:0044267;GO:0009987;GO:0009058;GO:0009059;GO:0008150;GO:0008152;GO:0044271;GO:0043604;GO:0044238;GO:0019538;GO:0034641;GO:0043603;GO:0006518;GO:0006412;	organonitrogen compound metabolic process;cellular biosynthetic process;nitrogen compound metabolic process;cellular metabolic process;cellular macromolecule biosynthetic process;organic substance biosynthetic process;cellular macromolecule metabolic process;peptide biosynthetic process;organic substance metabolic process;gene expression;organonitrogen compound biosynthetic process;macromolecule …	4;4;3;3;5;4;4;6;3;5;5;4;5;2;3;5;1;2;5;6;3;4;4;5;5;6;	GO:0044464;GO:0043229;GO:0030529;GO:0043226;GO:0005737;GO:0032991;GO:0005840;GO:0043232;GO:1990904;GO:0005623;GO:0005622;GO:0005575;GO:0044444;GO:0043228;GO:0044424;	cell part;intracellular organelle;intracellular ribonucleoprotein complex;organelle;cytoplasm;macromolecular complex;ribosome;intracellular non-membrane-bounded organelle;ribonucleoprotein complex;cell;intracellular;cellular_component;cytoplasmic part;non-membrane-bounded organelle;intracellular part;	2;3;4;2;4;2;5;4;3;2;3;1;4;3;3;	GO:0003674;GO:0005198;GO:0003735;	molecular_function;structural molecule activity;structural constituent of ribosome;	1;2;3;				IPR001971;	Ribosomal protein S11;	extracellular	7290855	61.6	J	[J] Translation, ribosomal structure and biogenesis;
B0WGL7	Glutaredoxin OS=Culex quinquefasciatus GN=CpipJ_CPIJ005830 PE=4 SV=1 - [B0WGL7_CULQU]	1.023	0.508273	0.779	0.00439273	1.094	0.330786	1.719	0.0581494	0.924	0.250365	1.128	0.62874	0.663	0.000954352	1.172	0.127053	0.802	0.177018													IPR010357;IPR012336;	Protein of unknown function DUF953, thioredoxin-like;Thioredoxin-like fold;	cytosol, nuclear	7296982	170	S	[S] Function unknown;
B0X9F1	Putative uncharacterized protein OS=Culex quinquefasciatus GN=CpipJ_CPIJ016185 PE=4 SV=1 - [B0X9F1_CULQU]	0.9	1	1.11	1	1.062	1	1.121	1	1.018	1	1.089	1	1.076	1	0.926	1	0.999	1				GO:0043231;GO:0005634;GO:0044464;GO:0005623;GO:0005622;GO:0005575;GO:0043229;GO:0044424;GO:0043227;GO:0043226;	intracellular membrane-bounded organelle;nucleus;cell part;cell;intracellular;cellular_component;intracellular organelle;intracellular part;membrane-bounded organelle;organelle;	4;5;2;2;3;1;3;3;3;2;	GO:0097159;GO:0003674;GO:0005488;GO:0003676;GO:0003677;GO:1901363;	organic cyclic compound binding;molecular_function;binding;nucleic acid binding;DNA binding;heterocyclic compound binding;	3;1;2;4;5;3;	K11649			IPR009057;IPR001357;IPR001005;IPR017884;IPR032448;IPR011991;IPR032450;IPR032451;IPR007526;	Homeodomain-like;BRCT domain;SANT/Myb domain;SANT domain;SMARCC, SWIRM-associated domain;Winged helix-turn-helix DNA-binding domain;SMARCC, N-terminal;SMARCC, C-terminal;SWIRM domain;	nuclear	Hs21237805	918	B	[B] Chromatin structure and dynamics;
B0XB24	Histidyl-tRNA synthetase OS=Culex quinquefasciatus GN=CpipJ_CPIJ016525 PE=3 SV=1 - [B0XB24_CULQU]	0.972	0.874334	0.76	0.0212128	0.903	0.539127	1.386	0.269664	0.894	0.235381	1.142	0.262549	0.709	0.0174972	1.109	0.456905	0.789	0.282521	GO:0044237;GO:0019752;GO:0090304;GO:0044249;GO:0034641;GO:0006807;GO:0044281;GO:0034645;GO:0034660;GO:0043170;GO:1901360;GO:0006139;GO:0044710;GO:0044260;GO:0006520;GO:0043043;GO:0071704;GO:0010467;GO:0043604;GO:0044699;GO:0006427;GO:0044267;GO:0009987;GO:0006725;GO:0009058;GO:0009059;GO:0008150;GO:0008152;GO:0043436;GO:0044271;GO:0046483;GO:0016070;GO:0044238;GO:0006418;GO:1901564;GO:1901566;GO:…	cellular metabolic process;carboxylic acid metabolic process;nucleic acid metabolic process;cellular biosynthetic process;cellular nitrogen compound metabolic process;nitrogen compound metabolic process;small molecule metabolic process;cellular macromolecule biosynthetic process;ncRNA metabolic process;macromolecule metabolic process;organic cyclic compound metabolic process;nucleobase-containing…	3;6;5;4;4;3;4;5;6;4;4;4;3;4;4;6;3;5;6;2;8;5;2;4;3;5;1;2;5;5;4;5;3;7;4;5;4;4;7;5;6;5;4;3;5;6;	GO:0005737;GO:0044464;GO:0005623;GO:0005622;GO:0005575;GO:0044424;	cytoplasm;cell part;cell;intracellular;cellular_component;intracellular part;	4;2;2;3;1;3;	GO:0032550;GO:0035639;GO:1901363;GO:0003674;GO:0043168;GO:0001882;GO:0004812;GO:0097367;GO:0043167;GO:0032555;GO:0032549;GO:0017076;GO:0005524;GO:0004821;GO:0000166;GO:0001883;GO:1901265;GO:0036094;GO:0003824;GO:0016874;GO:0016875;GO:0016876;GO:0030554;GO:0097159;GO:0032559;GO:0032553;GO:0005488;	purine ribonucleoside binding;purine ribonucleoside triphosphate binding;heterocyclic compound binding;molecular_function;anion binding;nucleoside binding;aminoacyl-tRNA ligase activity;carbohydrate derivative binding;ion binding;purine ribonucleotide binding;ribonucleoside binding;purine nucleotide binding;ATP binding;histidine-tRNA ligase activity;nucleotide binding;purine nucleoside binding;nu…	6;5;3;1;4;4;6;3;3;5;5;5;6;7;4;5;4;3;2;3;4;5;6;3;6;4;2;	K01892	map00970;	Aminoacyl-tRNA biosynthesis;	IPR004154;IPR009068;IPR000738;IPR033656;IPR004516;IPR006195;IPR015807;	Anticodon-binding;S15/NS1, RNA-binding;WHEP-TRS domain;Histidyl-anticodon-binding;Histidine-tRNA ligase/ATP phosphoribosyltransferase regulatory subunit;Aminoacyl-tRNA synthetase, class II;Histidine-tRNA ligase;	cytosol	7293481	763	J	[J] Translation, ribosomal structure and biogenesis;
B0W8H3	Synapsin OS=Culex quinquefasciatus GN=CpipJ_CPIJ003281 PE=4 SV=1 - [B0W8H3_CULQU]	1.055	0.476198	0.897	0.243478	1.043	0.670584	0.966	0.536838	0.99	0.513356	0.794	0.151114	0.982	0.455503	1.106	0.372469	0.943	0.816483	GO:0099643;GO:0051649;GO:0023052;GO:0099531;GO:0044699;GO:0065007;GO:0065008;GO:0001505;GO:0006810;GO:0009987;GO:0023061;GO:0044765;GO:0008150;GO:0007269;GO:0007268;GO:0007267;GO:0007154;GO:0051234;GO:0051179;GO:1902578;GO:0051641;GO:0044700;GO:0046903;GO:0032940;GO:0098916;GO:0044763;GO:0006836;GO:0099537;GO:0099536;	signal release from synapse;establishment of localization in cell;signaling;presynaptic process involved in synaptic transmission;single-organism process;biological regulation;regulation of biological quality;regulation of neurotransmitter levels;transport;cellular process;signal release;single-organism transport;biological_process;neurotransmitter secretion;synaptic transmission;cell-cell signal…	6;4;2;2;2;2;3;4;4;2;5;4;1;3;8;4;4;3;2;3;3;3;5;4;7;3;5;6;5;	GO:0008021;GO:0043229;GO:0045202;GO:0030133;GO:0043227;GO:0043226;GO:0005737;GO:0031982;GO:0016023;GO:0031410;GO:0031988;GO:0070382;GO:0097458;GO:0044456;GO:0099503;GO:0012505;GO:0043231;GO:0044464;GO:0005623;GO:0005622;GO:0005575;GO:0044444;GO:0098793;GO:0044424;GO:0097708;	synaptic vesicle;intracellular organelle;synapse;transport vesicle;membrane-bounded organelle;organelle;cytoplasm;vesicle;cytoplasmic, membrane-bounded vesicle;cytoplasmic vesicle;membrane-bounded vesicle;exocytic vesicle;neuron part;synapse part;secretory vesicle;endomembrane system;intracellular membrane-bounded organelle;cell part;cell;intracellular;cellular_component;cytoplasmic part;presynap…	3;3;2;4;3;2;4;4;5;5;5;5;3;2;6;3;4;2;2;3;1;4;3;3;4;	GO:0005488;GO:0003674;GO:0035639;GO:1901363;GO:0001883;GO:0001882;GO:0043167;GO:1901265;GO:0032549;GO:0032559;GO:0017076;GO:0005524;GO:0043168;GO:0000166;GO:0036094;GO:0032555;GO:0030554;GO:0097367;GO:0097159;GO:0032553;GO:0032550;	binding;molecular_function;purine ribonucleoside triphosphate binding;heterocyclic compound binding;purine nucleoside binding;nucleoside binding;ion binding;nucleoside phosphate binding;ribonucleoside binding;adenyl ribonucleotide binding;purine nucleotide binding;ATP binding;anion binding;nucleotide binding;small molecule binding;purine ribonucleotide binding;adenyl nucleotide binding;carbohydra…	2;1;5;3;5;4;3;4;5;6;5;6;4;4;3;5;6;3;3;4;6;	K19941			IPR020897;IPR013816;IPR001359;IPR016185;IPR020898;	Synapsin, pre-ATP-grasp domain;ATP-grasp fold, subdomain 2;Synapsin;Pre-ATP-grasp domain;Synapsin, ATP-binding domain;	mitochondria	7299312	318	TU	[T] Signal transduction mechanisms;[U] Intracellular trafficking, secretion, and vesicular transport;
B8RJE4	60S ribosomal protein L5 (Fragment) OS=Culex tarsalis PE=2 SV=1 - [B8RJE4_CULTA]	1.083	0.435842	0.963	0.683155	0.879	0.0178152	1.049	0.566379	0.932	0.192268	0.933	0.0113093	0.902	0.558194	1.17	0.135722	1.057	0.104489	GO:0034645;GO:1901564;GO:0044249;GO:1901576;GO:0044260;GO:0043603;GO:0043043;GO:0071704;GO:0010467;GO:1901566;GO:0043170;GO:0044267;GO:0009987;GO:0009058;GO:0009059;GO:0008150;GO:0008152;GO:0044271;GO:0006518;GO:0043604;GO:0044238;GO:0019538;GO:0034641;GO:0006807;GO:0044237;GO:0006412;	cellular macromolecule biosynthetic process;organonitrogen compound metabolic process;cellular biosynthetic process;organic substance biosynthetic process;cellular macromolecule metabolic process;cellular amide metabolic process;peptide biosynthetic process;organic substance metabolic process;gene expression;organonitrogen compound biosynthetic process;macromolecule metabolic process;cellular pro…	5;4;4;4;4;5;6;3;5;5;4;5;2;3;5;1;2;5;5;6;3;4;4;3;3;6;	GO:1990904;GO:0043226;GO:0043229;GO:0043228;GO:0005737;GO:0030529;GO:0032991;GO:0005840;GO:0043232;GO:0044464;GO:0005623;GO:0005622;GO:0005575;GO:0044444;GO:0044424;	ribonucleoprotein complex;organelle;intracellular organelle;non-membrane-bounded organelle;cytoplasm;intracellular ribonucleoprotein complex;macromolecular complex;ribosome;intracellular non-membrane-bounded organelle;cell part;cell;intracellular;cellular_component;cytoplasmic part;intracellular part;	3;2;3;3;4;4;2;5;4;2;2;3;1;4;3;	GO:0003674;GO:0005488;GO:0003676;GO:0019843;GO:1901363;GO:0005198;GO:0003735;GO:0008097;GO:0097159;GO:0003723;	molecular_function;binding;nucleic acid binding;rRNA binding;heterocyclic compound binding;structural molecule activity;structural constituent of ribosome;5S rRNA binding;organic cyclic compound binding;RNA binding;	1;2;4;6;3;2;3;7;3;5;	K02932	map03010;	Ribosome;	IPR025607;IPR005485;	Ribosomal protein L5 eukaryotic/L18 archaeal, C-terminal;Ribosomal protein L5 eukaryotic/L18 archaeal;	nuclear	7289495	361	J	[J] Translation, ribosomal structure and biogenesis;
B0W3Q1	Vacuolar ATP synthase subunit C OS=Culex quinquefasciatus GN=CpipJ_CPIJ002067 PE=4 SV=1 - [B0W3Q1_CULQU]	1.015	0.786623	0.987	0.88642	1.154	0.540394	0.668	0.0908738	0.933	0.541762	1.014	0.834095	1.128	0.504647	0.803	0.410056	0.908	0.230803	GO:1902600;GO:0090662;GO:0044699;GO:0015992;GO:0015991;GO:0009987;GO:0055085;GO:0098662;GO:0006810;GO:0098660;GO:1902578;GO:0015672;GO:0006818;GO:0006811;GO:0034220;GO:0044765;GO:0008150;GO:0051234;GO:0051179;GO:0006812;GO:0044763;GO:0015988;GO:0098655;	hydrogen ion transmembrane transport;ATP hydrolysis coupled transmembrane transport;single-organism process;proton transport;ATP hydrolysis coupled proton transport;cellular process;transmembrane transport;inorganic cation transmembrane transport;transport;inorganic ion transmembrane transport;single-organism localization;monovalent inorganic cation transport;hydrogen transport;ion transport;ion …	7;5;2;6;6;2;4;7;4;6;3;7;5;5;5;4;1;3;2;6;3;8;6;	GO:0016020;GO:0033180;GO:0033178;GO:0043234;GO:0032991;GO:0005575;GO:0098796;GO:0044425;GO:0016469;GO:0033176;	membrane;proton-transporting V-type ATPase, V1 domain;proton-transporting two-sector ATPase complex, catalytic domain;protein complex;macromolecular complex;cellular_component;membrane protein complex;membrane part;proton-transporting two-sector ATPase complex;proton-transporting V-type ATPase complex;	2;5;4;3;2;1;3;2;4;5;	GO:0003674;GO:0015075;GO:0022857;GO:0022891;GO:0005215;GO:0008324;GO:0022890;GO:0022892;GO:0015077;GO:0015078;	molecular_function;ion transmembrane transporter activity;transmembrane transporter activity;substrate-specific transmembrane transporter activity;transporter activity;cation transmembrane transporter activity;inorganic cation transmembrane transporter activity;substrate-specific transporter activity;monovalent inorganic cation transmembrane transporter activity;hydrogen ion transmembrane transpo…	1;5;3;4;2;6;7;3;8;9;	K02148	map00190;map01100;map04145;	Oxidative phosphorylation;Metabolic pathways;Phagosome;	IPR004907;	ATPase, V1 complex, subunit C;	cytosol	7302940	508	C	[C] Energy production and conversion;
B0X8W0	Aminomethyltransferase OS=Culex quinquefasciatus GN=CpipJ_CPIJ014981 PE=3 SV=1 - [B0X8W0_CULQU]	1.02	0.725547	1.152	0.209769	0.986	0.933177	1.138	0.17908	1.225	0.0944082	1.202	0.125653	1.132	0.706068	1.086	0.819571	1.23	0.585043	GO:0006520;GO:0019752;GO:0009063;GO:0006807;GO:0044281;GO:0044282;GO:0009069;GO:0044699;GO:0044712;GO:0044710;GO:0006544;GO:0006546;GO:0071704;GO:1901605;GO:1901606;GO:0044238;GO:0009987;GO:1901575;GO:0008150;GO:0008152;GO:0043436;GO:0009056;GO:0009071;GO:0044248;GO:1901564;GO:1901565;GO:0006082;GO:0046395;GO:0016054;GO:0044237;GO:0044763;	cellular amino acid metabolic process;carboxylic acid metabolic process;cellular amino acid catabolic process;nitrogen compound metabolic process;small molecule metabolic process;small molecule catabolic process;serine family amino acid metabolic process;single-organism process;single-organism catabolic process;single-organism metabolic process;glycine metabolic process;glycine catabolic process;…	4;6;5;3;4;5;6;2;4;3;7;8;3;5;6;3;2;4;1;2;5;3;7;4;4;5;4;6;5;3;3;				GO:0008483;GO:0003674;GO:0008168;GO:0016740;GO:0016741;GO:0016769;GO:0004047;GO:0003824;	transaminase activity;molecular_function;methyltransferase activity;transferase activity;transferase activity, transferring one-carbon groups;transferase activity, transferring nitrogenous groups;aminomethyltransferase activity;catalytic activity;	5;1;5;3;4;4;6;2;	K00605	map00260;map00630;map00670;map01100;map01200;	Glycine, serine and threonine metabolism;Glyoxylate and dicarboxylate metabolism;One carbon pool by folate;Metabolic pathways;Carbon metabolism;	IPR028896;IPR027266;IPR029043;IPR013977;IPR006222;IPR006223;	Aminomethyltransferase/Dimethylsulfonioproprionate demethylase DmdA;GTP-binding protein TrmE/Glycine cleavage system T protein, domain 1;Glycine cleavage T-protein/YgfZ, C-terminal domain;Glycine cleavage T-protein, C-terminal barrel domain;Glycine cleavage T-protein-like, N-terminal;Glycine cleavage system T protein;	mitochondria	7297745	471	E	[E] Amino acid transport and metabolism;
B0WQT6	Serrate protein OS=Culex quinquefasciatus GN=CpipJ_CPIJ009755 PE=4 SV=1 - [B0WQT6_CULQU]	0.929	0.00140676	0.948	0.675459	0.976	0.732012	0.991	0.245854	0.974	0.302587	0.931	0.000390245	1.012	0.094214	1.005	0.137424	1.021	0.200025													IPR003599;IPR003598;IPR013783;IPR023415;IPR000742;IPR013098;IPR007110;IPR013320;IPR000034;IPR002172;IPR001881;IPR013032;IPR001791;IPR002049;	Immunoglobulin subtype;Immunoglobulin subtype 2;Immunoglobulin-like fold;Low-density lipoprotein (LDL) receptor class A, conserved site;EGF-like domain;Immunoglobulin I-set;Immunoglobulin-like domain;Concanavalin A-like lectin/glucanase domain;Laminin IV;Low-density lipoprotein (LDL) receptor class A repeat;EGF-like calcium-binding domain;EGF-like, conserved site;Laminin G domain;Laminin EGF doma…	nuclear	7290326	1566	O	[O] Posttranslational modification, protein turnover, chaperones;
B0XDW6	Quinone oxidoreductase OS=Culex quinquefasciatus GN=CpipJ_CPIJ017297 PE=4 SV=1 - [B0XDW6_CULQU]	1.135	0.048115	0.941	0.476697	0.941	0.977269	1.316	0.361027	0.836	0.00147685	1.049	0.750405	0.746	0.138215	1.115	0.421492	0.86	0.242333							GO:0016491;GO:0043169;GO:0046914;GO:0043167;GO:0003824;GO:0003674;GO:0005488;GO:0046872;GO:0008270;	oxidoreductase activity;cation binding;transition metal ion binding;ion binding;catalytic activity;molecular_function;binding;metal ion binding;zinc ion binding;	3;4;6;3;2;1;2;5;7;				IPR013154;IPR020843;IPR016040;IPR002085;IPR011032;	Alcohol dehydrogenase, N-terminal;Polyketide synthase, enoylreductase domain;NAD(P)-binding domain;Alcohol dehydrogenase superfamily, zinc-type;GroES-like;	mitochondria	Hs14776255	406	CR	[C] Energy production and conversion;[R] General function prediction only;
B0W6E1	Adipocyte plasma membrane-associated protein OS=Culex quinquefasciatus GN=CpipJ_CPIJ002692 PE=4 SV=1 - [B0W6E1_CULQU]	1.101	0.546169	1.225	0.370876	1.164	0.236581	1.133	1	0.95	0.898611	1.066	0.728131	1.326	0.430966	0.76	0.516683	1.012	0.926867	GO:0009058;GO:0008152;GO:0008150;	biosynthetic process;metabolic process;biological_process;	3;2;1;				GO:0016844;GO:0016840;GO:0016843;GO:0016829;GO:0003824;GO:0003674;	strictosidine synthase activity;carbon-nitrogen lyase activity;amine-lyase activity;lyase activity;catalytic activity;molecular_function;	6;4;5;3;2;1;				IPR018119;IPR004141;IPR011042;	Strictosidine synthase, conserved region;Strictosidine synthase;Six-bladed beta-propeller, TolB-like;	endoplasmic reticulum	7301577	363	R	[R] General function prediction only;
B0WRP3	DNA topoisomerase 2 OS=Culex quinquefasciatus GN=CpipJ_CPIJ010018 PE=3 SV=1 - [B0WRP3_CULQU]	0.994	0.937953	1.002	0.890481	0.916	0.912336	1.034	0.797759	0.946	0.85841	0.944	0.881401	0.952	0.725127	1.06	0.778193	1.036	0.947557	GO:0071103;GO:0090304;GO:0034641;GO:0006807;GO:1901360;GO:0006139;GO:0044260;GO:0006265;GO:0016043;GO:0071704;GO:0071840;GO:0009987;GO:0006725;GO:0008150;GO:0008152;GO:0046483;GO:0006996;GO:0044238;GO:0051276;GO:0044237;GO:0043170;GO:0006259;	DNA conformation change;nucleic acid metabolic process;cellular nitrogen compound metabolic process;nitrogen compound metabolic process;organic cyclic compound metabolic process;nucleobase-containing compound metabolic process;cellular macromolecule metabolic process;DNA topological change;cellular component organization;organic substance metabolic process;cellular component organization or bioge…	6;5;4;3;4;4;4;6;3;3;2;2;4;1;2;4;4;3;5;3;4;5;				GO:0003676;GO:0035639;GO:1901363;GO:0003674;GO:0005488;GO:0016887;GO:0003677;GO:0001883;GO:0003918;GO:0001882;GO:0043168;GO:0043167;GO:0032549;GO:0017076;GO:0005524;GO:0016787;GO:0030554;GO:0008094;GO:0000166;GO:0017111;GO:1901265;GO:0036094;GO:0003824;GO:0061505;GO:0032555;GO:0016818;GO:0016853;GO:0097367;GO:0097159;GO:0042623;GO:0016817;GO:0016462;GO:0003916;GO:0032559;GO:0032550;GO:0032553;	nucleic acid binding;purine ribonucleoside triphosphate binding;heterocyclic compound binding;molecular_function;binding;ATPase activity;DNA binding;purine nucleoside binding;DNA topoisomerase type II (ATP-hydrolyzing) activity;nucleoside binding;anion binding;ion binding;ribonucleoside binding;purine nucleotide binding;ATP binding;hydrolase activity;adenyl nucleotide binding;DNA-dependent ATPase…	4;5;3;1;2;8;5;5;6;4;4;3;5;5;6;3;6;10;4;7;4;3;2;5;5;5;3;3;3;9;4;6;4;6;6;4;	K03164			IPR013506;IPR014721;IPR024946;IPR002205;IPR031660;IPR013760;IPR003594;IPR001241;IPR020568;IPR013757;IPR018522;IPR006171;IPR013759;IPR013758;IPR001154;	DNA topoisomerase, type IIA, subunit B, domain 2;Ribosomal protein S5 domain 2-type fold, subgroup;Arginine repressor C-terminal-like domain;DNA topoisomerase, type IIA, subunit A/C-terminal;C-terminal associated domain of TOPRIM;DNA topoisomerase, type IIA-like domain;Histidine kinase-like ATPase, C-terminal domain;DNA topoisomerase, type IIA;Ribosomal protein S5 domain 2-type fold;Type IIA DNA …	cytosol	7298585	1847	B	[B] Chromatin structure and dynamics;
B0WZV5	Low molecular mass ubiquinone-binding protein OS=Culex quinquefasciatus GN=CpipJ_CPIJ012878 PE=4 SV=1 - [B0WZV5_CULQU]	0.616	0.00156053	1.654	0.00292875	0.7	0.00501291	0.512	0.00044134	1.696	0.00063542	0.774	0.0111077	2.932	0.000339026	0.742	0.0270917	2.174	0.000244547				GO:0016021;GO:0016020;GO:0005575;GO:0044425;GO:0031224;	integral component of membrane;membrane;cellular_component;membrane part;intrinsic component of membrane;	4;2;1;2;3;	GO:0022891;GO:0022890;GO:0022892;GO:0015077;GO:0005215;GO:0008121;GO:0015075;GO:0003824;GO:0022857;GO:0003674;GO:0016681;GO:0008324;GO:0016679;GO:0015078;GO:0016491;	substrate-specific transmembrane transporter activity;inorganic cation transmembrane transporter activity;substrate-specific transporter activity;monovalent inorganic cation transmembrane transporter activity;transporter activity;ubiquinol-cytochrome-c reductase activity;ion transmembrane transporter activity;catalytic activity;transmembrane transporter activity;molecular_function;oxidoreductase …	4;7;3;8;2;6;5;2;3;1;5;6;4;9;3;	K00418	map00190;map01100;	Oxidative phosphorylation;Metabolic pathways;	IPR004205;	Cytochrome b-c1 complex subunit 8;	cytosol	7293979	110	C	[C] Energy production and conversion;
B0VZ31	Heterogeneous nuclear ribonucleoprotein k OS=Culex quinquefasciatus GN=CpipJ_CPIJ000130 PE=4 SV=1 - [B0VZ31_CULQU]	1.224	0.0502723	0.953	0.459493	0.94	0.380311	0.993	0.533944	0.976	0.350067	0.881	0.160731	0.872	0.107947	1.182	0.07377	1.014	0.484555				GO:0032991;GO:1990904;GO:0005623;GO:0005622;GO:0005575;GO:0019013;GO:0019012;GO:0019028;GO:0044424;GO:0030529;GO:0044464;GO:0044423;	macromolecular complex;ribonucleoprotein complex;cell;intracellular;cellular_component;viral nucleocapsid;virion;viral capsid;intracellular part;intracellular ribonucleoprotein complex;cell part;virion part;	2;3;2;3;1;3;2;3;3;4;2;2;	GO:0005488;GO:0003676;GO:0097159;GO:0003723;GO:0003674;GO:1901363;	binding;nucleic acid binding;organic cyclic compound binding;RNA binding;molecular_function;heterocyclic compound binding;	2;4;3;5;1;3;	K12886	map03040;	Spliceosome;	IPR004087;IPR004088;	K Homology domain;K Homology domain, type 1;	nuclear	Hs14165437	172	AR	[A] RNA processing and modification;[R] General function prediction only;
B0WUM1	Putative uncharacterized protein OS=Culex quinquefasciatus GN=CpipJ_CPIJ010320 PE=4 SV=1 - [B0WUM1_CULQU]	0.791	1	0.569	1	0.669	1	0.376	1	0.572	1	1.048	1	0.949	1	0.671	1	0.639	1													IPR015897;IPR004119;IPR011009;	CHK kinase-like;Protein of unknown function DUF227;Protein kinase-like domain;	cytosol	7301320	219	R	[R] General function prediction only;
B0WL58	ATP-dependent RNA helicase OS=Culex quinquefasciatus GN=CpipJ_CPIJ008192 PE=4 SV=1 - [B0WL58_CULQU]	1.028	1	0.946	1	0.942	1	1.243	1	0.885	1	0.905	1	0.822	1	1.222	1	1.008	1							GO:0035639;GO:0003674;GO:0005488;GO:0000166;GO:1901363;GO:0001883;GO:0001882;GO:0043168;GO:0043167;GO:1901265;GO:0032549;GO:0017076;GO:0005524;GO:0016787;GO:0017111;GO:0004386;GO:0036094;GO:0003824;GO:0016818;GO:0030554;GO:0097367;GO:0097159;GO:0016817;GO:0016462;GO:0032559;GO:0032555;GO:0032550;GO:0032553;	purine ribonucleoside triphosphate binding;molecular_function;binding;nucleotide binding;heterocyclic compound binding;purine nucleoside binding;nucleoside binding;anion binding;ion binding;nucleoside phosphate binding;ribonucleoside binding;purine nucleotide binding;ATP binding;hydrolase activity;nucleoside-triphosphatase activity;helicase activity;small molecule binding;catalytic activity;hydro…	5;1;2;4;3;5;4;4;3;4;5;5;6;3;7;8;3;2;5;6;3;3;4;6;6;5;6;4;	K12820	map03040;	Spliceosome;	IPR007502;IPR011709;IPR001650;IPR027417;IPR014001;	Helicase-associated domain;Domain of unknown function DUF1605;Helicase, C-terminal;P-loop containing nucleoside triphosphate hydrolase;Helicase superfamily 1/2, ATP-binding domain;	cytosol	7304234	1290	A	[A] RNA processing and modification;
B8RJE0	60S ribosomal protein L35a (Fragment) OS=Culex tarsalis PE=2 SV=1 - [B8RJE0_CULTA]	1.015	0.461176	0.901	0.0500285	1.074	0.264241	2.207	0.257336	0.877	0.0217691	0.905	0.325926	0.578	0.130582	1.529	0.226911	0.898	0.0370871	GO:1901564;GO:0044249;GO:0006807;GO:0044237;GO:0034645;GO:1901576;GO:0044260;GO:0043043;GO:0071704;GO:0010467;GO:1901566;GO:0043170;GO:0044267;GO:0009987;GO:0009058;GO:0009059;GO:0008150;GO:0008152;GO:0044271;GO:0043604;GO:0044238;GO:0019538;GO:0034641;GO:0043603;GO:0006518;GO:0006412;	organonitrogen compound metabolic process;cellular biosynthetic process;nitrogen compound metabolic process;cellular metabolic process;cellular macromolecule biosynthetic process;organic substance biosynthetic process;cellular macromolecule metabolic process;peptide biosynthetic process;organic substance metabolic process;gene expression;organonitrogen compound biosynthetic process;macromolecule …	4;4;3;3;5;4;4;6;3;5;5;4;5;2;3;5;1;2;5;6;3;4;4;5;5;6;	GO:0044464;GO:0043229;GO:0030529;GO:0043226;GO:0005737;GO:0032991;GO:0005840;GO:0043232;GO:1990904;GO:0005623;GO:0005622;GO:0005575;GO:0044444;GO:0043228;GO:0044424;	cell part;intracellular organelle;intracellular ribonucleoprotein complex;organelle;cytoplasm;macromolecular complex;ribosome;intracellular non-membrane-bounded organelle;ribonucleoprotein complex;cell;intracellular;cellular_component;cytoplasmic part;non-membrane-bounded organelle;intracellular part;	2;3;4;2;4;2;5;4;3;2;3;1;4;3;3;	GO:0003674;GO:0005198;GO:0003735;	molecular_function;structural molecule activity;structural constituent of ribosome;	1;2;3;	K02917	map03010;	Ribosome;	IPR009000;IPR018266;IPR001780;	Translation protein, beta-barrel domain;Ribosomal protein L35Ae, conserved site;Ribosomal protein L35A;	cytosol	7296748	162	J	[J] Translation, ribosomal structure and biogenesis;
B0XCI0	Heparan sulfate sulfotransferase OS=Culex quinquefasciatus GN=CpipJ_CPIJ017207 PE=4 SV=1 - [B0XCI0_CULQU]	NA	NA	NA	NA	NA	NA	NA	NA	NA	NA	NA	NA	NA	NA	NA	NA	NA	NA							GO:0003824;GO:0016740;GO:0016782;GO:0008146;GO:0003674;	catalytic activity;transferase activity;transferase activity, transferring sulfur-containing groups;sulfotransferase activity;molecular_function;	2;3;4;5;1;	K08104	map00534;	Glycosaminoglycan biosynthesis - heparan sulfate / heparin;	IPR027417;IPR000863;	P-loop containing nucleoside triphosphate hydrolase;Sulfotransferase domain;	mitochondria	Hs20551958	296	O	[O] Posttranslational modification, protein turnover, chaperones;
B0X5I4	Hydrolase OS=Culex quinquefasciatus GN=CpipJ_CPIJ014560 PE=4 SV=1 - [B0X5I4_CULQU]	1.202	0.598149	1.255	0.192893	0.94	0.672708	1.152	0.520589	1.125	0.145128	1.008	0.899785	1.018	0.873461	1.199	0.585007	1.225	0.130342	GO:0006807;GO:0008150;GO:0008152;	nitrogen compound metabolic process;biological_process;metabolic process;	3;1;2;				GO:0016787;GO:0016810;GO:0003824;GO:0003674;	hydrolase activity;hydrolase activity, acting on carbon-nitrogen (but not peptide) bonds;catalytic activity;molecular_function;	3;4;2;1;				IPR003010;	Carbon-nitrogen hydrolase;	cytosol	Hs9910460	286	E	[E] Amino acid transport and metabolism;
B0W9Q0	Pap-inositol-1,4-phosphatase OS=Culex quinquefasciatus GN=CpipJ_CPIJ003655 PE=4 SV=1 - [B0W9Q0_CULQU]	1.052	0.946639	0.958	0.0385889	1.027	0.459458	1.337	0.213441	0.835	0.568957	0.985	0.772624	0.796	0.0738815	1.116	0.0333313	0.865	0.337864	GO:0006650;GO:0016310;GO:0044255;GO:0044699;GO:0044710;GO:0046834;GO:0071704;GO:0046854;GO:0006644;GO:0006629;GO:0009987;GO:0044763;GO:0008152;GO:0046486;GO:0030258;GO:0046488;GO:0044238;GO:0044237;GO:0006796;GO:0006793;GO:0019637;GO:0008150;	glycerophospholipid metabolic process;phosphorylation;cellular lipid metabolic process;single-organism process;single-organism metabolic process;lipid phosphorylation;organic substance metabolic process;phosphatidylinositol phosphorylation;phospholipid metabolic process;lipid metabolic process;cellular process;single-organism cellular process;metabolic process;glycerolipid metabolic process;lipid…	6;6;4;2;3;6;3;7;5;4;2;3;2;5;5;7;3;3;5;4;4;1;							K01082	map00920;map01100;	Sulfur metabolism;Metabolic pathways;	IPR020550;IPR020583;IPR000760;	Inositol monophosphatase, conserved site;Inositol monophosphatase, metal-binding site;Inositol monophosphatase-like;	mitochondria	7301832	388	F	[F] Nucleotide transport and metabolism;
B0XKZ8	Putative uncharacterized protein OS=Culex quinquefasciatus GN=CpipJ_CPIJ020092 PE=4 SV=1 - [B0XKZ8_CULQU]	1.223	1	0.836	1	1.189	1	1.212	1	0.969	1	0.913	1	0.741	1	1.195	1	0.887	1							GO:0043169;GO:0016846;GO:0016829;GO:0043167;GO:0003824;GO:0003674;GO:0005488;GO:0004462;GO:0046872;	cation binding;carbon-sulfur lyase activity;lyase activity;ion binding;catalytic activity;molecular_function;binding;lactoylglutathione lyase activity;metal ion binding;	4;4;3;3;2;1;2;5;5;	K01759	map00620;	Pyruvate metabolism;	IPR018146;IPR029068;IPR004361;IPR004360;	Glyoxalase I, conserved site;Glyoxalase/Bleomycin resistance protein/Dihydroxybiphenyl dioxygenase;Glyoxalase I;Glyoxalase/fosfomycin resistance/dioxygenase domain;	cytosol	7304232	263	G	[G] Carbohydrate transport and metabolism;
B0WJ96	Fatty acyl-CoA reductase OS=Culex quinquefasciatus GN=CpipJ_CPIJ007244 PE=3 SV=1 - [B0WJ96_CULQU]	0.789	1	1.004	1	1.056	1	0.919	1	1.112	1	1.186	1	1.25	1	0.746	1	0.935	1							GO:0080019;GO:0016620;GO:0003824;GO:0016903;GO:0003674;GO:0016491;	fatty-acyl-CoA reductase (alcohol-forming) activity;oxidoreductase activity, acting on the aldehyde or oxo group of donors, NAD or NADP as acceptor;catalytic activity;oxidoreductase activity, acting on the aldehyde or oxo group of donors;molecular_function;oxidoreductase activity;	6;5;2;4;1;3;	K13356	map04146;	Peroxisome;	IPR013120;IPR033640;IPR026055;IPR016040;	Male sterility, NAD-binding;Fatty acyl-CoA reductase, C-terminal;Fatty acyl-CoA reductase;NAD(P)-binding domain;	cytosol	7301075	547	I	[I] Lipid transport and metabolism;
B0WC89	Spermatogenesis associated factor OS=Culex quinquefasciatus GN=CpipJ_CPIJ004559 PE=3 SV=1 - [B0WC89_CULQU]	1.116	0.0810831	0.996	0.747185	0.927	0.38893	1.145	0.110984	0.887	0.00665875	0.946	0.647734	0.834	0.0215877	1.103	0.0331371	1.002	0.577962							GO:0035639;GO:0003674;GO:0005488;GO:0000166;GO:1901363;GO:0001883;GO:0001882;GO:0043168;GO:0043167;GO:1901265;GO:0032549;GO:0017076;GO:0005524;GO:0016787;GO:0036094;GO:0003824;GO:0030554;GO:0097367;GO:0097159;GO:0032559;GO:0032555;GO:0032550;GO:0032553;	purine ribonucleoside triphosphate binding;molecular_function;binding;nucleotide binding;heterocyclic compound binding;purine nucleoside binding;nucleoside binding;anion binding;ion binding;nucleoside phosphate binding;ribonucleoside binding;purine nucleotide binding;ATP binding;hydrolase activity;small molecule binding;catalytic activity;adenyl nucleotide binding;carbohydrate derivative binding;…	5;1;2;4;3;5;4;4;3;4;5;5;6;3;3;2;6;3;3;6;5;6;4;	K13525	map04141;	Protein processing in endoplasmic reticulum;	IPR029067;IPR003338;IPR003960;IPR003593;IPR004201;IPR009010;IPR015415;IPR003959;IPR027417;IPR005938;	CDC48 domain 2-like;CDC48, N-terminal subdomain;ATPase, AAA-type, conserved site;AAA+ ATPase domain;CDC48, domain 2;Aspartate decarboxylase-like domain;Vps4 oligomerisation, C-terminal;ATPase, AAA-type, core;P-loop containing nucleoside triphosphate hydrolase;AAA ATPase, CDC48 family;	cytosol	7303816	1503	O	[O] Posttranslational modification, protein turnover, chaperones;
B0X7V4	60S ribosomal protein L17 OS=Culex quinquefasciatus GN=CpipJ_CPIJ015624 PE=3 SV=1 - [B0X7V4_CULQU]	0.894	0.683821	1.411	0.248405	0.827	0.0494026	0.791	0.796549	1.792	0.133876	1.033	0.758925	1.988	0.215992	0.854	0.950738	1.704	0.111926	GO:1901564;GO:0044249;GO:0044237;GO:0034645;GO:0044260;GO:0043043;GO:0071704;GO:0010467;GO:0044267;GO:1901566;GO:0043170;GO:1901576;GO:0009987;GO:0009058;GO:0009059;GO:0008150;GO:0008152;GO:0044271;GO:0043604;GO:0044238;GO:0019538;GO:0034641;GO:0006807;GO:0043603;GO:0006518;GO:0006412;	organonitrogen compound metabolic process;cellular biosynthetic process;cellular metabolic process;cellular macromolecule biosynthetic process;cellular macromolecule metabolic process;peptide biosynthetic process;organic substance metabolic process;gene expression;cellular protein metabolic process;organonitrogen compound biosynthetic process;macromolecule metabolic process;organic substance bios…	4;4;3;5;4;6;3;5;5;5;4;4;2;3;5;1;2;5;6;3;4;4;3;5;5;6;	GO:0015934;GO:0044464;GO:0043229;GO:0043228;GO:0043226;GO:0005737;GO:0044446;GO:0030529;GO:0044391;GO:0032991;GO:0005840;GO:0043232;GO:1990904;GO:0005623;GO:0005622;GO:0005575;GO:0044444;GO:0044424;GO:0044422;	large ribosomal subunit;cell part;intracellular organelle;non-membrane-bounded organelle;organelle;cytoplasm;intracellular organelle part;intracellular ribonucleoprotein complex;ribosomal subunit;macromolecular complex;ribosome;intracellular non-membrane-bounded organelle;ribonucleoprotein complex;cell;intracellular;cellular_component;cytoplasmic part;intracellular part;organelle part;	5;2;3;3;2;4;3;4;4;2;5;4;3;2;3;1;4;3;2;	GO:0003674;GO:0005198;GO:0003735;	molecular_function;structural molecule activity;structural constituent of ribosome;	1;2;3;	K02880	map03010;	Ribosome;	IPR001063;IPR005721;IPR018260;	Ribosomal protein L22/L17;Ribosomal protein L22/L17, eukaryotic/archaeal;Ribosomal protein L22/L17, conserved site;	cytosol	7290748	300	J	[J] Translation, ribosomal structure and biogenesis;
B0W187	Myosin-2 heavy chain OS=Culex quinquefasciatus GN=CpipJ_CPIJ000848 PE=3 SV=1 - [B0W187_CULQU]	0.995	0.551257	1.018	0.833391	0.913	0.382028	0.992	0.963708	1.073	0.326423	1.009	0.666667	0.974	0.552786	1.005	0.718984	1.076	0.287587				GO:0015629;GO:0043229;GO:0043228;GO:0044430;GO:0043226;GO:0005856;GO:0005575;GO:0016459;GO:0043234;GO:0032991;GO:0043232;GO:0044464;GO:0005623;GO:0005622;GO:0044446;GO:0044424;GO:0044422;	actin cytoskeleton;intracellular organelle;non-membrane-bounded organelle;cytoskeletal part;organelle;cytoskeleton;cellular_component;myosin complex;protein complex;macromolecular complex;intracellular non-membrane-bounded organelle;cell part;cell;intracellular;intracellular organelle part;intracellular part;organelle part;	6;3;3;4;2;5;1;4;3;2;4;2;2;3;3;3;2;	GO:0035639;GO:1901363;GO:0003674;GO:0000166;GO:1901265;GO:0001882;GO:0043167;GO:0001883;GO:0032549;GO:0017076;GO:0003774;GO:0005524;GO:0016787;GO:0017111;GO:0036094;GO:0003824;GO:0032555;GO:0016818;GO:0030554;GO:0097367;GO:0097159;GO:0016817;GO:0016462;GO:0032550;GO:0032559;GO:0032553;GO:0043168;GO:0005488;	purine ribonucleoside triphosphate binding;heterocyclic compound binding;molecular_function;nucleotide binding;nucleoside phosphate binding;nucleoside binding;ion binding;purine nucleoside binding;ribonucleoside binding;purine nucleotide binding;motor activity;ATP binding;hydrolase activity;nucleoside-triphosphatase activity;small molecule binding;catalytic activity;purine ribonucleotide binding;…	5;3;1;4;4;4;3;5;5;5;8;6;3;7;3;2;5;5;6;3;3;4;6;6;6;4;4;2;	K17751			IPR000048;IPR004009;IPR002928;IPR001609;IPR027401;IPR027417;	IQ motif, EF-hand binding site;Myosin, N-terminal, SH3-like;Myosin tail;Myosin head, motor domain;Myosin-like IQ motif-containing domain;P-loop containing nucleoside triphosphate hydrolase;	nuclear	CE09349	2002	Z	[Z] Cytoskeleton;
B0W188	Myosin heavy chain OS=Culex quinquefasciatus GN=CpipJ_CPIJ000849 PE=3 SV=1 - [B0W188_CULQU]	0.868	1.97e-06	1.085	0.00781683	0.919	0.00344226	0.98	0.0243215	0.981	0.842183	0.922	1.65e-05	1.132	0.00826291	1.001	0.976924	1.08	0.00910446				GO:0015629;GO:0043229;GO:0043228;GO:0044430;GO:0043226;GO:0005856;GO:0005575;GO:0016459;GO:0043234;GO:0032991;GO:0043232;GO:0044464;GO:0005623;GO:0005622;GO:0044446;GO:0044424;GO:0044422;	actin cytoskeleton;intracellular organelle;non-membrane-bounded organelle;cytoskeletal part;organelle;cytoskeleton;cellular_component;myosin complex;protein complex;macromolecular complex;intracellular non-membrane-bounded organelle;cell part;cell;intracellular;intracellular organelle part;intracellular part;organelle part;	6;3;3;4;2;5;1;4;3;2;4;2;2;3;3;3;2;	GO:0035639;GO:1901363;GO:0003674;GO:0000166;GO:1901265;GO:0001882;GO:0043167;GO:0001883;GO:0032549;GO:0017076;GO:0003774;GO:0005524;GO:0016787;GO:0017111;GO:0036094;GO:0003824;GO:0032555;GO:0016818;GO:0030554;GO:0097367;GO:0097159;GO:0016817;GO:0016462;GO:0032550;GO:0032559;GO:0032553;GO:0043168;GO:0005488;	purine ribonucleoside triphosphate binding;heterocyclic compound binding;molecular_function;nucleotide binding;nucleoside phosphate binding;nucleoside binding;ion binding;purine nucleoside binding;ribonucleoside binding;purine nucleotide binding;motor activity;ATP binding;hydrolase activity;nucleoside-triphosphatase activity;small molecule binding;catalytic activity;purine ribonucleotide binding;…	5;3;1;4;4;4;3;5;5;5;8;6;3;7;3;2;5;5;6;3;3;4;6;6;6;4;4;2;	K17751			IPR000048;IPR004009;IPR002928;IPR001609;IPR027401;IPR027417;	IQ motif, EF-hand binding site;Myosin, N-terminal, SH3-like;Myosin tail;Myosin head, motor domain;Myosin-like IQ motif-containing domain;P-loop containing nucleoside triphosphate hydrolase;	cytosol, nuclear	CE09349	2025	Z	[Z] Cytoskeleton;
B0WQE7	Proclotting enzyme OS=Culex quinquefasciatus GN=CpipJ_CPIJ009625 PE=3 SV=1 - [B0WQE7_CULQU]	0.981	0.662332	0.909	0.0521236	1.187	0.200597	0.948	0.82543	0.941	0.479694	1.128	0.153437	0.913	0.278008	0.843	0.0437063	0.743	0.0658539							GO:0004252;GO:0004175;GO:0017171;GO:0016787;GO:0003824;GO:0070011;GO:0003674;GO:0008233;GO:0008236;	serine-type endopeptidase activity;endopeptidase activity;serine hydrolase activity;hydrolase activity;catalytic activity;peptidase activity, acting on L-amino acid peptides;molecular_function;peptidase activity;serine-type peptidase activity;	6;6;4;3;2;5;1;4;5;				IPR001254;IPR022700;IPR009003;IPR018114;IPR033116;IPR001314;	Serine proteases, trypsin domain;Proteinase, regulatory CLIP domain;Peptidase S1, PA clan;Serine proteases, trypsin family, histidine active site;Serine proteases, trypsin family, serine active site;Peptidase S1A, chymotrypsin family;	extracellular	7299998	360	E	[E] Amino acid transport and metabolism;
B0WP21	ATP-dependent protease La OS=Culex quinquefasciatus GN=CpipJ_CPIJ008800 PE=4 SV=1 - [B0WP21_CULQU]	1.23	1	0.992	1	1.082	1	1.184	1	1.215	1	1.082	1	0.91	1	1.117	1	1.019	1	GO:1901575;GO:0071704;GO:0008150;GO:0030163;GO:0008152;GO:0009056;GO:0009057;GO:0044238;GO:0019538;GO:0043170;	organic substance catabolic process;organic substance metabolic process;biological_process;protein catabolic process;metabolic process;catabolic process;macromolecule catabolic process;primary metabolic process;protein metabolic process;macromolecule metabolic process;	4;3;1;5;2;3;5;3;4;4;				GO:0004176;GO:0004252;GO:0004175;GO:0035639;GO:0003674;GO:0005488;GO:0016887;GO:0008233;GO:0000166;GO:1901363;GO:1901265;GO:0008236;GO:0043168;GO:0042623;GO:0097367;GO:0043167;GO:0001883;GO:0032549;GO:0017076;GO:0001882;GO:0005524;GO:0016787;GO:0017171;GO:0017111;GO:0036094;GO:0003824;GO:0016818;GO:0030554;GO:0097159;GO:0016817;GO:0016462;GO:0070011;GO:0032559;GO:0032555;GO:0032550;GO:0032553;	ATP-dependent peptidase activity;serine-type endopeptidase activity;endopeptidase activity;purine ribonucleoside triphosphate binding;molecular_function;binding;ATPase activity;peptidase activity;nucleotide binding;heterocyclic compound binding;nucleoside phosphate binding;serine-type peptidase activity;anion binding;ATPase activity, coupled;carbohydrate derivative binding;ion binding;purine nucl…	6;6;6;5;1;2;8;4;4;3;4;5;4;9;3;3;5;5;5;4;6;3;4;7;3;2;5;6;3;4;6;5;6;5;6;4;	K08675			IPR027065;IPR014721;IPR008268;IPR008269;IPR003593;IPR020568;IPR004815;IPR015947;IPR003111;IPR003959;IPR027417;	Lon protease;Ribosomal protein S5 domain 2-type fold, subgroup;Peptidase S16, active site;Peptidase S16, Lon C-terminal;AAA+ ATPase domain;Ribosomal protein S5 domain 2-type fold;Lon protease, bacterial/eukaryotic-type;PUA-like domain;ATP-dependent protease La (LON), substrate-binding domain;ATPase, AAA-type, core;P-loop containing nucleoside triphosphate hydrolase;	cytosol	7293766	1131	O	[O] Posttranslational modification, protein turnover, chaperones;
B0WP20	ATP-dependent Lon protease OS=Culex quinquefasciatus GN=CpipJ_CPIJ008799 PE=4 SV=1 - [B0WP20_CULQU]	0.975	0.855615	1.109	0.582571	1.256	0.185434	1.015	0.835681	0.866	0.720946	0.827	0.2335	1.028	0.134386	1.003	0.980317	1.034	0.647117	GO:1901575;GO:0071704;GO:0008150;GO:0030163;GO:0008152;GO:0009056;GO:0009057;GO:0044238;GO:0019538;GO:0043170;	organic substance catabolic process;organic substance metabolic process;biological_process;protein catabolic process;metabolic process;catabolic process;macromolecule catabolic process;primary metabolic process;protein metabolic process;macromolecule metabolic process;	4;3;1;5;2;3;5;3;4;4;				GO:0004176;GO:0004252;GO:0004175;GO:0035639;GO:0003674;GO:0005488;GO:0016887;GO:0008233;GO:0000166;GO:1901363;GO:1901265;GO:0008236;GO:0043168;GO:0042623;GO:0097367;GO:0043167;GO:0001883;GO:0032549;GO:0017076;GO:0001882;GO:0005524;GO:0016787;GO:0017171;GO:0017111;GO:0036094;GO:0003824;GO:0016818;GO:0030554;GO:0097159;GO:0016817;GO:0016462;GO:0070011;GO:0032559;GO:0032555;GO:0032550;GO:0032553;	ATP-dependent peptidase activity;serine-type endopeptidase activity;endopeptidase activity;purine ribonucleoside triphosphate binding;molecular_function;binding;ATPase activity;peptidase activity;nucleotide binding;heterocyclic compound binding;nucleoside phosphate binding;serine-type peptidase activity;anion binding;ATPase activity, coupled;carbohydrate derivative binding;ion binding;purine nucl…	6;6;6;5;1;2;8;4;4;3;4;5;4;9;3;3;5;5;5;4;6;3;4;7;3;2;5;6;3;4;6;5;6;5;6;4;	K08675			IPR015947;IPR003111;IPR027065;	PUA-like domain;ATP-dependent protease La (LON), substrate-binding domain;Lon protease;	mitochondria	7293766	182	O	[O] Posttranslational modification, protein turnover, chaperones;
B0X904	Protein disulfide-isomerase OS=Culex quinquefasciatus GN=CpipJ_CPIJ015893 PE=3 SV=1 - [B0X904_CULQU]	0.935	0.854414	1.34	0.00222304	1.154	0.225151	0.726	0.0119705	1.147	0.466348	1.116	0.594564	1.35	0.221571	0.686	0.0569063	0.951	0.669516	GO:0042592;GO:0050789;GO:0044699;GO:0065007;GO:0065008;GO:0019725;GO:0009987;GO:0050794;GO:0044763;GO:0045454;GO:0008150;	homeostatic process;regulation of biological process;single-organism process;biological regulation;regulation of biological quality;cellular homeostasis;cellular process;regulation of cellular process;single-organism cellular process;cell redox homeostasis;biological_process;	4;2;2;2;3;4;2;3;3;4;1;	GO:0005783;GO:0043229;GO:0043227;GO:0005737;GO:0043226;GO:0012505;GO:0043231;GO:0044464;GO:0005623;GO:0005622;GO:0005575;GO:0044444;GO:0044424;	endoplasmic reticulum;intracellular organelle;membrane-bounded organelle;cytoplasm;organelle;endomembrane system;intracellular membrane-bounded organelle;cell part;cell;intracellular;cellular_component;cytoplasmic part;intracellular part;	4;3;3;4;2;3;4;2;2;3;1;4;3;	GO:0003674;GO:0016864;GO:0016860;GO:0003756;GO:0003824;GO:0016853;	molecular_function;intramolecular oxidoreductase activity, transposing S-S bonds;intramolecular oxidoreductase activity;protein disulfide isomerase activity;catalytic activity;isomerase activity;	1;5;4;6;2;3;	K08056	map04141;	Protein processing in endoplasmic reticulum;	IPR017937;IPR005788;IPR005792;IPR013766;IPR012336;	Thioredoxin, conserved site;Disulphide isomerase;Protein disulphide isomerase;Thioredoxin domain;Thioredoxin-like fold;	extracellular	7303555	676	O	[O] Posttranslational modification, protein turnover, chaperones;
B0W192	Myosin heavy chain OS=Culex quinquefasciatus GN=CpipJ_CPIJ000853 PE=3 SV=1 - [B0W192_CULQU]	0.919	9.46e-06	1.097	8.7e-05	0.94	0.000461777	0.85	0.820954	0.973	0.714558	0.941	2.16e-07	1.186	0.00077408	0.964	0.00950649	1.092	2.95e-05				GO:0015629;GO:0043229;GO:0043228;GO:0044430;GO:0043226;GO:0005856;GO:0005575;GO:0016459;GO:0043234;GO:0032991;GO:0043232;GO:0044464;GO:0005623;GO:0005622;GO:0044446;GO:0044424;GO:0044422;	actin cytoskeleton;intracellular organelle;non-membrane-bounded organelle;cytoskeletal part;organelle;cytoskeleton;cellular_component;myosin complex;protein complex;macromolecular complex;intracellular non-membrane-bounded organelle;cell part;cell;intracellular;intracellular organelle part;intracellular part;organelle part;	6;3;3;4;2;5;1;4;3;2;4;2;2;3;3;3;2;	GO:0035639;GO:1901363;GO:0003674;GO:0000166;GO:1901265;GO:0001882;GO:0043167;GO:0001883;GO:0032549;GO:0017076;GO:0003774;GO:0005524;GO:0016787;GO:0017111;GO:0036094;GO:0003824;GO:0032555;GO:0016818;GO:0030554;GO:0097367;GO:0097159;GO:0016817;GO:0016462;GO:0032550;GO:0032559;GO:0032553;GO:0043168;GO:0005488;	purine ribonucleoside triphosphate binding;heterocyclic compound binding;molecular_function;nucleotide binding;nucleoside phosphate binding;nucleoside binding;ion binding;purine nucleoside binding;ribonucleoside binding;purine nucleotide binding;motor activity;ATP binding;hydrolase activity;nucleoside-triphosphatase activity;small molecule binding;catalytic activity;purine ribonucleotide binding;…	5;3;1;4;4;4;3;5;5;5;8;6;3;7;3;2;5;5;6;3;3;4;6;6;6;4;4;2;	K17751			IPR027401;IPR000048;IPR027417;IPR001609;IPR002928;	Myosin-like IQ motif-containing domain;IQ motif, EF-hand binding site;P-loop containing nucleoside triphosphate hydrolase;Myosin head, motor domain;Myosin tail;	cytosol	CE09349	1054	Z	[Z] Cytoskeleton;
B0X5I3	Hydrolase OS=Culex quinquefasciatus GN=CpipJ_CPIJ014559 PE=4 SV=1 - [B0X5I3_CULQU]	0.92	0.900304	0.981	0.965388	0.967	0.745491	1.008	0.915501	1.036	0.696345	1.164	0.0194031	1.06	0.793278	0.882	0.625049	0.938	0.54295	GO:0006807;GO:0008150;GO:0008152;	nitrogen compound metabolic process;biological_process;metabolic process;	3;1;2;				GO:0016787;GO:0016810;GO:0003824;GO:0003674;	hydrolase activity;hydrolase activity, acting on carbon-nitrogen (but not peptide) bonds;catalytic activity;molecular_function;	3;4;2;1;	K13566	map00250;	Alanine, aspartate and glutamate metabolism;	IPR003010;	Carbon-nitrogen hydrolase;	cytosol	Hs9910460	271	E	[E] Amino acid transport and metabolism;
B0WKP1	ATP synthase alpha subunit vacuolar OS=Culex quinquefasciatus GN=CpipJ_CPIJ007772 PE=3 SV=1 - [B0WKP1_CULQU]	0.986	0.845527	0.959	0.716769	1.065	0.0158385	0.99	0.546737	0.941	0.168739	1.028	0.00278523	0.925	0.414865	0.99	0.0139386	0.931	0.000493792	GO:0009167;GO:0044281;GO:0009161;GO:1901360;GO:0044710;GO:1902600;GO:0009199;GO:0009205;GO:0046034;GO:0098660;GO:0046128;GO:0046483;GO:1901564;GO:0006163;GO:0019637;GO:0009141;GO:0009144;GO:0006807;GO:0090662;GO:0015992;GO:0098662;GO:0006818;GO:0006812;GO:0006811;GO:0006810;GO:0009150;GO:0008150;GO:0008152;GO:0051234;GO:0015988;GO:0044763;GO:0006753;GO:0034641;GO:0009123;GO:0009126;GO:0009259;GO:…	purine ribonucleoside monophosphate metabolic process;small molecule metabolic process;ribonucleoside monophosphate metabolic process;organic cyclic compound metabolic process;single-organism metabolic process;hydrogen ion transmembrane transport;ribonucleoside triphosphate metabolic process;purine ribonucleoside triphosphate metabolic process;ATP metabolic process;inorganic ion transmembrane tra…	8;4;7;4;3;7;7;8;8;6;7;4;4;6;4;6;7;3;5;6;7;5;6;5;4;7;1;2;3;8;3;5;4;6;7;6;2;4;6;3;7;4;4;4;4;3;5;5;3;2;5;4;6;5;6;2;3;6;5;4;4;6;	GO:0033180;GO:0016020;GO:0043234;GO:0044425;GO:0016469;GO:0033176;GO:0033178;GO:0098796;GO:0032991;GO:0005575;	proton-transporting V-type ATPase, V1 domain;membrane;protein complex;membrane part;proton-transporting two-sector ATPase complex;proton-transporting V-type ATPase complex;proton-transporting two-sector ATPase complex, catalytic domain;membrane protein complex;macromolecular complex;cellular_component;	5;2;3;2;4;5;4;3;2;1;	GO:1901363;GO:0000166;GO:0046961;GO:0016818;GO:0097367;GO:0016817;GO:0019829;GO:0005524;GO:0015405;GO:0003674;GO:0005488;GO:0016887;GO:1901265;GO:0042625;GO:0042626;GO:0042623;GO:0015399;GO:0032549;GO:0017076;GO:0022804;GO:0016787;GO:0003824;GO:0022891;GO:0022890;GO:0022892;GO:0097159;GO:0043492;GO:0015075;GO:0016462;GO:0015077;GO:0032559;GO:0032555;GO:0015078;GO:0035639;GO:0036442;GO:0043168;GO:…	heterocyclic compound binding;nucleotide binding;proton-transporting ATPase activity, rotational mechanism;hydrolase activity, acting on acid anhydrides, in phosphorus-containing anhydrides;carbohydrate derivative binding;hydrolase activity, acting on acid anhydrides;cation-transporting ATPase activity;ATP binding;P-P-bond-hydrolysis-driven transmembrane transporter activity;molecular_function;bi…	3;4;8;5;3;4;7;6;6;1;2;8;4;6;6;9;5;5;5;4;3;2;4;7;3;3;10;5;6;8;6;5;9;5;8;4;5;3;2;6;6;5;4;7;3;7;6;3;4;5;	K02145	map00190;map01100;map04145;	Oxidative phosphorylation;Metabolic pathways;Phagosome;	IPR000194;IPR031686;IPR000793;IPR022878;IPR024034;IPR020003;IPR004100;IPR027417;IPR005725;	ATPase, F1/V1/A1 complex, alpha/beta subunit, nucleotide-binding domain;ATPsynthase alpha/beta subunit, N-terminal extension;ATPase, F1/V1/A1 complex, alpha/beta subunit, C-terminal;V-type ATP synthase catalytic alpha chain;ATPase, F1 complex beta subunit/V1 complex, C-terminal;ATPase, alpha/beta subunit, nucleotide-binding domain, active site;ATPase, F1 complex alpha/beta subunit, N-terminal dom…	cytosol	7297989	1208	C	[C] Energy production and conversion;
B0WKP6	Putative uncharacterized protein OS=Culex quinquefasciatus GN=CpipJ_CPIJ007777 PE=4 SV=1 - [B0WKP6_CULQU]	0.867	1	0.941	1	0.862	1	1.011	1	0.844	1	1.126	1	0.969	1	0.909	1	0.883	1															cytosol
B0W4C5	Putative uncharacterized protein OS=Culex quinquefasciatus GN=CpipJ_CPIJ002028 PE=4 SV=1 - [B0W4C5_CULQU]	1.004	0.937437	0.614	0.251455	1.09	0.174846	1.438	0.0856655	0.728	0.114291	1.123	0.632009	0.565	0.00292697	1.074	0.832511	0.609	0.294224							GO:0005319;GO:0005215;GO:0022892;GO:0003674;	lipid transporter activity;transporter activity;substrate-specific transporter activity;molecular_function;	4;2;3;1;				IPR015255;IPR015816;IPR011030;IPR015819;IPR001747;	Vitellinogen, open beta-sheet;Vitellinogen, beta-sheet N-terminal;Vitellinogen, superhelical;Lipid transport protein, beta-sheet shell;Lipid transport protein, N-terminal;	extracellular	7300070	309	I	[I] Lipid transport and metabolism;
B0WKP4	Apolipophorin-III OS=Culex quinquefasciatus GN=CpipJ_CPIJ007775 PE=4 SV=1 - [B0WKP4_CULQU]	0.947	0.381129	0.832	0.174313	1.041	0.578318	0.801	0.0388464	0.881	0.00064301	0.942	0.0484579	0.944	0.600583	0.945	0.00340017	0.89	0.0973545	GO:0051234;GO:0006869;GO:0006810;GO:0044765;GO:0071702;GO:1902578;GO:0008150;GO:0033036;GO:0010876;GO:0051179;GO:0044699;	establishment of localization;lipid transport;transport;single-organism transport;organic substance transport;single-organism localization;biological_process;macromolecule localization;lipid localization;localization;single-organism process;	3;5;4;4;5;3;1;3;4;2;2;	GO:0005575;GO:0005576;	cellular_component;extracellular region;	1;2;	GO:0008289;GO:0003674;GO:0005488;	lipid binding;molecular_function;binding;	3;1;2;				IPR010009;	Apolipophorin-III;	extracellular
B0WIA8	Serine proteinase inhibitor OS=Culex quinquefasciatus GN=CpipJ_CPIJ007019 PE=3 SV=1 - [B0WIA8_CULQU]	1.602	1	1.034	1	0.991	1	0.853	1	0.908	1	0.86	1	0.776	1	1.391	1	1.082	1				GO:0005575;GO:0005576;GO:0005615;GO:0044421;	cellular_component;extracellular region;extracellular space;extracellular region part;	1;2;3;2;							IPR023795;IPR000215;IPR023796;	Serpin, conserved site;Serpin family;Serpin domain;	cytosol	7302671	130	V	[V] Defense mechanisms;
B0VZW3	Glycerol-3-phosphate dehydrogenase [NAD(+)] OS=Culex quinquefasciatus GN=CpipJ_CPIJ000232 PE=3 SV=1 - [B0VZW3_CULQU]	0.873	7.76e-16	1.247	5.41e-24	0.938	0.00747504	0.778	1.91e-21	1.21	6.09e-13	0.978	0.111486	1.453	4.66e-16	0.845	4.5e-14	1.276	8.26e-41	GO:0046434;GO:1901575;GO:0006796;GO:0071704;GO:0006072;GO:0019637;GO:0006793;GO:0046168;GO:0009987;GO:0008150;GO:0008152;GO:0005975;GO:0009056;GO:0044238;GO:0052646;GO:1901135;GO:1901136;GO:0044237;	organophosphate catabolic process;organic substance catabolic process;phosphate-containing compound metabolic process;organic substance metabolic process;glycerol-3-phosphate metabolic process;organophosphate metabolic process;phosphorus metabolic process;glycerol-3-phosphate catabolic process;cellular process;biological_process;metabolic process;carbohydrate metabolic process;catabolic process;p…	5;4;5;3;6;4;4;6;2;1;2;4;3;3;5;4;5;3;	GO:0009331;GO:1990204;GO:0032991;GO:0005737;GO:1902494;GO:0043234;GO:0044464;GO:0005623;GO:0005622;GO:0005575;GO:0044444;GO:0044424;	glycerol-3-phosphate dehydrogenase complex;oxidoreductase complex;macromolecular complex;cytoplasm;catalytic complex;protein complex;cell part;cell;intracellular;cellular_component;cytoplasmic part;intracellular part;	4;3;2;4;4;3;2;2;3;1;4;3;	GO:0051287;GO:0003674;GO:0005488;GO:1901363;GO:1901265;GO:0016491;GO:0004367;GO:0050662;GO:0000166;GO:0036094;GO:0003824;GO:0016614;GO:0016616;GO:0097159;GO:0048037;	NAD binding;molecular_function;binding;heterocyclic compound binding;nucleoside phosphate binding;oxidoreductase activity;glycerol-3-phosphate dehydrogenase [NAD+] activity;coenzyme binding;nucleotide binding;small molecule binding;catalytic activity;oxidoreductase activity, acting on CH-OH group of donors;oxidoreductase activity, acting on the CH-OH group of donors, NAD or NADP as acceptor;organ…	5;1;2;3;4;3;6;4;4;3;2;4;5;3;3;	K00006	map00564;	Glycerophospholipid metabolism;	IPR011128;IPR017751;IPR006168;IPR008927;IPR006109;IPR013328;IPR016040;	Glycerol-3-phosphate dehydrogenase, NAD-dependent, N-terminal;Glycerol-3-phosphate dehydrogenase, NAD-dependent, eukaryotic;Glycerol-3-phosphate dehydrogenase, NAD-dependent;6-phosphogluconate dehydrogenase C-terminal domain-like;Glycerol-3-phosphate dehydrogenase, NAD-dependent, C-terminal;6-phosphogluconate dehydrogenase, domain 2;NAD(P)-binding domain;	cytosol	7297034	564	C	[C] Energy production and conversion;
B0X2P5	Putative uncharacterized protein OS=Culex quinquefasciatus GN=CpipJ_CPIJ013889 PE=4 SV=1 - [B0X2P5_CULQU]	2.065	1	0.919	1	0.9	1	0.879	1	0.905	1	1.029	1	0.599	1	1.565	1	0.94	1													IPR019381;	Phosphofurin acidic cluster sorting protein 1;	nuclear	7301085	791	U	[U] Intracellular trafficking, secretion, and vesicular transport;
B0WZN8	Phosphatidylinositol-binding clathrin assembly protein OS=Culex quinquefasciatus GN=CpipJ_CPIJ012112 PE=4 SV=1 - [B0WZN8_CULQU]	0.999	0.582017	1.205	0.0106737	1.117	0.320794	1.015	0.676021	1.202	0.0428347	1.054	0.187912	1.186	0.0457014	0.925	0.236829	1.192	0.114332	GO:0022607;GO:0070271;GO:0043933;GO:0006901;GO:0006900;GO:0061024;GO:0048268;GO:0034622;GO:0071840;GO:0071822;GO:0016043;GO:0065003;GO:0006810;GO:0006461;GO:0008150;GO:0051234;GO:0043623;GO:0051179;GO:0006996;GO:0016192;GO:0016050;GO:0044085;GO:0009987;	cellular component assembly;protein complex biogenesis;macromolecular complex subunit organization;vesicle coating;membrane budding;membrane organization;clathrin coat assembly;cellular macromolecular complex assembly;cellular component organization or biogenesis;protein complex subunit organization;cellular component organization;macromolecular complex assembly;transport;protein complex assembly…	4;4;4;6;5;4;7;6;2;5;3;5;4;5;1;3;6;2;4;5;5;3;2;	GO:0031988;GO:0030135;GO:0043226;GO:0030136;GO:0031982;GO:0016023;GO:0031410;GO:0016021;GO:0016020;GO:0031224;GO:0005737;GO:0005623;GO:0097708;GO:0043227;GO:0043231;GO:0044464;GO:0043229;GO:0005622;GO:0005575;GO:0044444;GO:0044424;GO:0044425;	membrane-bounded vesicle;coated vesicle;organelle;clathrin-coated vesicle;vesicle;cytoplasmic, membrane-bounded vesicle;cytoplasmic vesicle;integral component of membrane;membrane;intrinsic component of membrane;cytoplasm;cell;intracellular vesicle;membrane-bounded organelle;intracellular membrane-bounded organelle;cell part;intracellular organelle;intracellular;cellular_component;cytoplasmic par…	5;6;2;7;4;5;5;4;2;3;4;2;4;3;4;2;3;3;1;4;3;2;	GO:0003674;GO:0005488;GO:0043168;GO:0005545;GO:0043167;GO:0008289;GO:0005543;GO:0035091;	molecular_function;binding;anion binding;1-phosphatidylinositol binding;ion binding;lipid binding;phospholipid binding;phosphatidylinositol binding;	1;2;4;6;3;3;4;5;	K20044			IPR011417;IPR013809;IPR008942;IPR014712;	AP180 N-terminal homology (ANTH) domain;ENTH domain;ENTH/VHS;Phosphoinositide-binding clathrin adaptor, domain 2;	plasma membrane	7298842	216	TU	[T] Signal transduction mechanisms;[U] Intracellular trafficking, secretion, and vesicular transport;
B0WBF7	Sulfite reductase OS=Culex quinquefasciatus GN=CpipJ_CPIJ004455 PE=4 SV=1 - [B0WBF7_CULQU]	0.85	0.286714	1.111	0.329463	1.1	0.143943	1.034	0.701611	1.118	0.355297	1.053	0.234132	1.202	0.312271	0.861	0.244511	0.937	0.42082	GO:2001057;GO:0006807;GO:0044281;GO:0071941;GO:0044699;GO:0044710;GO:0071704;GO:0042126;GO:0009987;GO:0042128;GO:0008150;GO:0008152;GO:0043436;GO:0006082;GO:0044237;GO:0044763;	reactive nitrogen species metabolic process;nitrogen compound metabolic process;small molecule metabolic process;nitrogen cycle metabolic process;single-organism process;single-organism metabolic process;organic substance metabolic process;nitrate metabolic process;cellular process;nitrate assimilation;biological_process;metabolic process;oxoacid metabolic process;organic acid metabolic process;c…	4;3;4;4;2;3;3;5;2;5;1;2;5;4;3;3;				GO:0030151;GO:0003674;GO:0016491;GO:0043169;GO:0046914;GO:0043167;GO:0046872;GO:0003824;GO:0005488;	molybdenum ion binding;molecular_function;oxidoreductase activity;cation binding;transition metal ion binding;ion binding;metal ion binding;catalytic activity;binding;	7;1;3;4;6;3;5;2;2;	K00387	map00920;	Sulfur metabolism;	IPR005066;IPR000572;IPR014756;IPR001199;IPR008335;	Moybdenum cofactor oxidoreductase, dimerisation;Oxidoreductase, molybdopterin-binding domain;Immunoglobulin E-set;Cytochrome b5-like heme/steroid binding domain;Eukaryotic molybdopterin oxidoreductase;	mitochondria	7293520_2	497	C	[C] Energy production and conversion;
B0WS89	Opioid-binding protein/cell adhesion molecule OS=Culex quinquefasciatus GN=CpipJ_CPIJ010060 PE=4 SV=1 - [B0WS89_CULQU]	0.986	0.979673	0.972	0.776527	1.279	0.251808	1.214	0.0998479	1.107	0.464003	0.935	0.462906	0.952	0.901685	1.019	0.914813	0.974	0.795167															mitochondria	7291412	50.1	T	[T] Signal transduction mechanisms;
B0WZ24	Short-chain dehydrogenase OS=Culex quinquefasciatus GN=CpipJ_CPIJ011768 PE=3 SV=1 - [B0WZ24_CULQU]	0.779	1	1.954	1	0.948	1	1.293	1	1.542	1	0.781	1	1.761	1	1.193	1	2.11	1				GO:0016021;GO:0016020;GO:0005575;GO:0044425;GO:0031224;	integral component of membrane;membrane;cellular_component;membrane part;intrinsic component of membrane;	4;2;1;2;3;	GO:0003824;GO:0003674;GO:0016491;	catalytic activity;molecular_function;oxidoreductase activity;	2;1;3;				IPR002347;IPR016040;IPR020904;	Short-chain dehydrogenase/reductase SDR;NAD(P)-binding domain;Short-chain dehydrogenase/reductase, conserved site;	extracellular	7290874	340	Q	[Q] Secondary metabolites biosynthesis, transport and catabolism;
B0XKH4	Heat shock 70 kDa protein 4 OS=Culex quinquefasciatus GN=CpipJ_CPIJ019868 PE=3 SV=1 - [B0XKH4_CULQU]	1.17	7.85e-05	0.914	0.0234413	0.875	0.254612	1.203	0.00364425	0.9	0.00930645	1.005	0.45358	0.768	8.18e-05	1.217	1.16e-05	0.971	0.136688							GO:0043168;GO:0017076;GO:0030554;GO:0097367;GO:0097159;GO:1901363;GO:0001882;GO:0043167;GO:0036094;GO:0035639;GO:0005524;GO:0032559;GO:0032553;GO:0001883;GO:0032549;GO:0032555;GO:0003674;GO:0000166;GO:0032550;GO:1901265;GO:0005488;	anion binding;purine nucleotide binding;adenyl nucleotide binding;carbohydrate derivative binding;organic cyclic compound binding;heterocyclic compound binding;nucleoside binding;ion binding;small molecule binding;purine ribonucleoside triphosphate binding;ATP binding;adenyl ribonucleotide binding;ribonucleotide binding;purine nucleoside binding;ribonucleoside binding;purine ribonucleotide bindin…	4;5;6;3;3;3;4;3;3;5;6;6;4;5;5;5;1;4;6;4;2;	K09485	map04141;	Protein processing in endoplasmic reticulum;	IPR029048;IPR029047;IPR013126;	Heat shock protein 70kD, C-terminal domain;Heat shock protein 70kD, peptide-binding domain;Heat shock protein 70 family;	cytosol	7294421	527	O	[O] Posttranslational modification, protein turnover, chaperones;
B0WSY8	Aminoacylase-1 OS=Culex quinquefasciatus GN=CpipJ_CPIJ009804 PE=3 SV=1 - [B0WSY8_CULQU]	1.277	0.0317148	0.765	0.00684499	0.829	0.0257237	0.864	0.0315881	0.762	0.00306112	0.87	0.0236924	0.721	0.00552188	1.333	0.00448807	0.938	0.207236	GO:0044237;GO:0019752;GO:0006807;GO:0044699;GO:0044710;GO:0006520;GO:0071704;GO:0009987;GO:0008150;GO:0008152;GO:0043436;GO:0044238;GO:1901564;GO:0006082;GO:0044763;GO:0044281;	cellular metabolic process;carboxylic acid metabolic process;nitrogen compound metabolic process;single-organism process;single-organism metabolic process;cellular amino acid metabolic process;organic substance metabolic process;cellular process;biological_process;metabolic process;oxoacid metabolic process;primary metabolic process;organonitrogen compound metabolic process;organic acid metabolic…	3;6;3;2;3;4;3;2;1;2;5;3;4;4;3;4;	GO:0005737;GO:0044464;GO:0005623;GO:0005622;GO:0005575;GO:0044424;	cytoplasm;cell part;cell;intracellular;cellular_component;intracellular part;	4;2;2;3;1;3;	GO:0003674;GO:0005488;GO:0008233;GO:0043169;GO:0043167;GO:0008237;GO:0046872;GO:0004046;GO:0016787;GO:0003824;GO:0016810;GO:0016811;GO:0070011;	molecular_function;binding;peptidase activity;cation binding;ion binding;metallopeptidase activity;metal ion binding;aminoacylase activity;hydrolase activity;catalytic activity;hydrolase activity, acting on carbon-nitrogen (but not peptide) bonds;hydrolase activity, acting on carbon-nitrogen (but not peptide) bonds, in linear amides;peptidase activity, acting on L-amino acid peptides;	1;2;4;4;3;6;5;6;3;2;4;5;5;	K14677	map00220;map01100;map01210;map01230;	Arginine biosynthesis;Metabolic pathways;2-Oxocarboxylic acid metabolism;Biosynthesis of amino acids;	IPR002933;IPR010159;IPR011650;	Peptidase M20;N-acyl-L-amino-acid amidohydrolase;Peptidase M20, dimerisation domain;	cytosol	7300958	497	E	[E] Amino acid transport and metabolism;
B0W2R3	Putative uncharacterized protein OS=Culex quinquefasciatus GN=CpipJ_CPIJ001438 PE=4 SV=1 - [B0W2R3_CULQU]	1	0.96851	0.906	0.186175	1.027	0.48799	0.793	0.159234	1.006	0.824987	1.073	0.322098	1.056	0.61372	0.858	0.297444	0.91	0.0542529										K17414			IPR020373;	Ribosomal protein S36, mitochondrial;	mitochondria
B0X640	Spectrin alpha chain OS=Culex quinquefasciatus GN=CpipJ_CPIJ014790 PE=4 SV=1 - [B0X640_CULQU]	0.939	0.027207	1.129	7.47e-05	1.126	0.00215861	0.857	0.000617136	1.173	1.24e-06	1.072	0.00149485	1.215	2.84e-05	0.842	2.69e-05	1.071	0.00460532							GO:0043169;GO:0043167;GO:0003674;GO:0005488;GO:0046872;GO:0005509;	cation binding;ion binding;molecular_function;binding;metal ion binding;calcium ion binding;	4;3;1;2;5;6;	K06114			IPR002017;IPR018247;IPR018159;IPR001452;IPR011992;IPR013315;IPR002048;IPR014837;	Spectrin repeat;EF-Hand 1, calcium-binding site;Spectrin/alpha-actinin;SH3 domain;EF-hand domain pair;Spectrin alpha chain, SH3 domain;EF-hand domain;EF-hand, Ca insensitive;	cytosol	7292157	4402	Z	[Z] Cytoskeleton;
B0XIT5	Prolyl-tRNA synthetase OS=Culex quinquefasciatus GN=CpipJ_CPIJ019321 PE=3 SV=1 - [B0XIT5_CULQU]	0.762	6.48e-09	1.388	7.41e-10	0.84	0.0139029	0.682	8.61e-08	1.39	5.38e-08	1.015	0.589746	2.224	2.7e-06	0.74	4.44e-06	1.692	1.14e-09	GO:0009167;GO:0009165;GO:0044281;GO:0009161;GO:1901362;GO:0042451;GO:1901360;GO:0044710;GO:0044711;GO:0043043;GO:0009199;GO:0098662;GO:0009206;GO:0009205;GO:0009201;GO:0046034;GO:0043436;GO:0046129;GO:0046128;GO:0042455;GO:0046483;GO:1901564;GO:0043603;GO:1901566;GO:0019538;GO:0006163;GO:0043038;GO:0043039;GO:0006164;GO:0019637;GO:0019438;GO:0009163;GO:0009141;GO:0009142;GO:0009144;GO:0009145;GO:…	purine ribonucleoside monophosphate metabolic process;nucleotide biosynthetic process;small molecule metabolic process;ribonucleoside monophosphate metabolic process;organic cyclic compound biosynthetic process;purine nucleoside biosynthetic process;organic cyclic compound metabolic process;single-organism metabolic process;single-organism biosynthetic process;peptide biosynthetic process;ribonuc…	8;6;4;7;5;7;4;3;4;6;7;7;8;8;7;8;5;8;7;7;4;4;5;5;4;6;5;6;7;4;5;6;6;6;7;7;3;6;5;6;4;6;2;6;5;5;7;5;4;8;7;1;2;5;3;5;5;9;5;7;6;4;5;6;6;5;9;7;4;4;5;6;7;7;6;4;6;2;3;7;8;2;4;4;4;6;4;5;4;4;6;5;5;5;6;4;4;3;5;4;8;4;5;3;5;3;5;6;3;5;3;7;5;7;6;6;5;				GO:0000166;GO:0035639;GO:0032549;GO:0022891;GO:0016818;GO:0016817;GO:0019829;GO:0097367;GO:0022804;GO:0015405;GO:0003674;GO:0005488;GO:0016887;GO:0044769;GO:1901265;GO:0042626;GO:0042623;GO:0015399;GO:0017076;GO:0005524;GO:0016787;GO:0003824;GO:0004812;GO:0022890;GO:0097159;GO:0043492;GO:0015075;GO:0016462;GO:0015077;GO:0032559;GO:0032555;GO:0032550;GO:0032553;GO:0043167;GO:0043168;GO:0016820;GO:…	nucleotide binding;purine ribonucleoside triphosphate binding;ribonucleoside binding;substrate-specific transmembrane transporter activity;hydrolase activity, acting on acid anhydrides, in phosphorus-containing anhydrides;hydrolase activity, acting on acid anhydrides;cation-transporting ATPase activity;carbohydrate derivative binding;active transmembrane transporter activity;P-P-bond-hydrolysis-d…	4;5;5;4;5;4;7;3;4;6;1;2;8;7;4;6;9;5;5;6;3;2;6;7;3;10;5;6;8;6;5;6;4;3;4;5;8;6;3;6;3;5;4;3;2;6;7;3;3;4;5;9;5;	K02137	map00190;map01100;	Oxidative phosphorylation;Metabolic pathways;	IPR026015;IPR002314;IPR006195;IPR000711;	F1F0 ATP synthase OSCP/delta subunit, N-terminal domain;Aminoacyl-tRNA synthetase, class II (G/ P/ S/T);Aminoacyl-tRNA synthetase, class II;ATPase, OSCP/delta subunit;	mitochondria	7292265	270	J	[J] Translation, ribosomal structure and biogenesis;
B0XEL0	Adaptin, alpha/gamma/epsilon OS=Culex quinquefasciatus GN=CpipJ_CPIJ017980 PE=4 SV=1 - [B0XEL0_CULQU]	0.735	1	0.751	1	1.08	1	1.323	1	0.878	1	1.062	1	0.814	1	0.934	1	0.763	1	GO:0008104;GO:0051649;GO:0070727;GO:0006886;GO:0071702;GO:0033036;GO:0034613;GO:0006810;GO:0045184;GO:0015031;GO:0008150;GO:0051234;GO:0051179;GO:0051641;GO:0016192;GO:0046907;	protein localization;establishment of localization in cell;cellular macromolecule localization;intracellular protein transport;organic substance transport;macromolecule localization;cellular protein localization;transport;establishment of protein localization;protein transport;biological_process;establishment of localization;localization;cellular localization;vesicle-mediated transport;intracellu…	4;4;4;6;5;3;5;4;4;5;1;3;2;3;5;5;	GO:0030131;GO:0030119;GO:0030118;GO:0005737;GO:0016020;GO:0048475;GO:0044425;GO:0043234;GO:0032991;GO:0044464;GO:0005623;GO:0005622;GO:0005575;GO:0098796;GO:0044444;GO:0044424;GO:0030117;	clathrin adaptor complex;AP-type membrane coat adaptor complex;clathrin coat;cytoplasm;membrane;coated membrane;membrane part;protein complex;macromolecular complex;cell part;cell;intracellular;cellular_component;membrane protein complex;cytoplasmic part;intracellular part;membrane coat;	5;4;5;4;2;3;2;3;2;2;2;3;1;3;4;3;4;	GO:0003674;GO:0008565;GO:0005215;GO:0022892;	molecular_function;protein transporter activity;transporter activity;substrate-specific transporter activity;	1;4;2;3;	K11824	map04144;	Endocytosis;	IPR016024;IPR002553;IPR008152;IPR013041;IPR015873;IPR013038;IPR003164;IPR017104;IPR011989;IPR009028;	Armadillo-type fold;Clathrin/coatomer adaptor, adaptin-like, N-terminal;Clathrin adaptor, alpha/beta/gamma-adaptin, appendage, Ig-like subdomain;Coatomer/clathrin adaptor appendage, Ig-like subdomain;Clathrin alpha-adaptin/coatomer adaptor, appendage, C-terminal subdomain;Clathrin adaptor, alpha-adaptin, appendage, Ig-like subdomain;Clathrin adaptor, alpha-adaptin, appendage, C-terminal subdomain…	cytosol	7296210	1672	U	[U] Intracellular trafficking, secretion, and vesicular transport;
B0X8L8	Cytochrome c oxidase subunit VIIa OS=Culex quinquefasciatus GN=CpipJ_CPIJ015566 PE=4 SV=1 - [B0X8L8_CULQU]	0.892	0.0220237	1.07	0.0920238	0.916	0.334048	0.775	0.00437559	1.087	0.0915943	0.989	0.985857	1.296	0.00422753	0.85	0.00116431	1.159	0.0358172				GO:0044464;GO:0005740;GO:0031975;GO:0043229;GO:0043227;GO:0043226;GO:0031224;GO:0005737;GO:0031090;GO:0016021;GO:0016020;GO:0005739;GO:0044455;GO:0005746;GO:0044446;GO:0031967;GO:0031966;GO:0043231;GO:0044444;GO:0019866;GO:0005623;GO:0005622;GO:0005575;GO:0005743;GO:0044429;GO:0044424;GO:0044425;GO:0070469;GO:0044422;	cell part;mitochondrial envelope;envelope;intracellular organelle;membrane-bounded organelle;organelle;intrinsic component of membrane;cytoplasm;organelle membrane;integral component of membrane;membrane;mitochondrion;mitochondrial membrane part;mitochondrial respiratory chain;intracellular organelle part;organelle envelope;mitochondrial membrane;intracellular membrane-bounded organelle;cytoplasm…	2;5;3;3;3;2;3;4;3;4;2;5;3;4;3;4;4;4;4;4;2;3;1;5;4;3;2;3;2;	GO:0003674;GO:0016491;GO:0015075;GO:0022857;GO:0015002;GO:0004129;GO:0005215;GO:0008324;GO:0003824;GO:0009055;GO:0022891;GO:0022890;GO:0022892;GO:0015077;GO:0016676;GO:0016675;GO:0015078;	molecular_function;oxidoreductase activity;ion transmembrane transporter activity;transmembrane transporter activity;heme-copper terminal oxidase activity;cytochrome-c oxidase activity;transporter activity;cation transmembrane transporter activity;catalytic activity;electron carrier activity;substrate-specific transmembrane transporter activity;inorganic cation transmembrane transporter activity;…	1;3;5;3;4;3;2;6;2;2;4;7;3;8;5;4;9;	K02270	map00190;	Oxidative phosphorylation;	IPR003177;	Cytochrome c oxidase, subunit VIIa;	mitochondria	7299025	79.7	C	[C] Energy production and conversion;
B0XA87	Pyruvate dehydrogenase OS=Culex quinquefasciatus GN=CpipJ_CPIJ016430 PE=4 SV=1 - [B0XA87_CULQU]	0.934	0.149649	1.108	0.00204233	1.068	0.00904603	0.977	0.673134	1.084	0.0742434	1.045	0.263712	1.125	0.00940399	0.917	0.0223901	1.07	0.0354863	GO:0006637;GO:0006732;GO:0019752;GO:0044249;GO:0044281;GO:0044711;GO:0006090;GO:0044699;GO:0044710;GO:0051186;GO:0051188;GO:0071704;GO:0035383;GO:0035384;GO:1901576;GO:0009987;GO:0032787;GO:0009058;GO:0008150;GO:0008152;GO:0043436;GO:0006084;GO:0006085;GO:0006086;GO:0006082;GO:0044272;GO:0044763;GO:0044237;GO:0006790;GO:0071616;GO:0006793;GO:0009108;	acyl-CoA metabolic process;coenzyme metabolic process;carboxylic acid metabolic process;cellular biosynthetic process;small molecule metabolic process;single-organism biosynthetic process;pyruvate metabolic process;single-organism process;single-organism metabolic process;cofactor metabolic process;cofactor biosynthetic process;organic substance metabolic process;thioester metabolic process;thioe…	5;5;6;4;4;4;8;2;3;4;5;3;4;5;4;2;7;3;1;2;5;6;7;5;4;5;3;3;4;6;4;6;				GO:0003674;GO:0016491;GO:0004738;GO:0004739;GO:0016624;GO:0003824;GO:0016903;	molecular_function;oxidoreductase activity;pyruvate dehydrogenase activity;pyruvate dehydrogenase (acetyl-transferring) activity;oxidoreductase activity, acting on the aldehyde or oxo group of donors, disulfide as acceptor;catalytic activity;oxidoreductase activity, acting on the aldehyde or oxo group of donors;	1;3;5;6;5;2;4;	K00162	map00010;map00020;map00620;map01100;map01200;	Glycolysis / Gluconeogenesis;Citrate cycle (TCA cycle);Pyruvate metabolism;Metabolic pathways;Carbon metabolism;	IPR029061;IPR009014;IPR005475;IPR027110;IPR033248;IPR033247;	Thiamin diphosphate-binding fold;Transketolase C-terminal/Pyruvate-ferredoxin oxidoreductase domain II;Transketolase-like, pyrimidine-binding domain;Pyruvate dehydrogenase E1 component subunit beta;Transketolase, C-terminal domain;Transketolase family;	mitochondria	CE27647	507	C	[C] Energy production and conversion;
B0WJG8	Glucose dehydrogenase OS=Culex quinquefasciatus GN=CpipJ_CPIJ007622 PE=4 SV=1 - [B0WJG8_CULQU]	1.271	0.336323	1.146	0.0584994	1.301	0.367108	0.749	0.138397	1.199	0.374334	1.279	0.276621	1.132	0.495453	0.802	0.198689	0.911	0.365347							GO:0043168;GO:0050662;GO:0050660;GO:0016614;GO:0097159;GO:0000166;GO:0036094;GO:0003824;GO:0003674;GO:0005488;GO:0048037;GO:0043167;GO:1901363;GO:1901265;GO:0016491;	anion binding;coenzyme binding;flavin adenine dinucleotide binding;oxidoreductase activity, acting on CH-OH group of donors;organic cyclic compound binding;nucleotide binding;small molecule binding;catalytic activity;molecular_function;binding;cofactor binding;ion binding;heterocyclic compound binding;nucleoside phosphate binding;oxidoreductase activity;	4;4;5;4;3;4;3;2;1;2;3;3;3;4;3;				IPR000172;IPR023753;IPR007867;IPR012132;	Glucose-methanol-choline oxidoreductase, N-terminal;FAD/NAD(P)-binding domain;Glucose-methanol-choline oxidoreductase, C-terminal;Glucose-methanol-choline oxidoreductase;	cytosol	7293014	351	R	[R] General function prediction only;
B0WB48	Cuticle protein OS=Culex quinquefasciatus GN=CpipJ_CPIJ004290 PE=4 SV=1 - [B0WB48_CULQU]	1.288	0.51125	0.767	0.464846	0.982	0.977769	1.376	0.418583	0.878	0.844802	0.949	0.776027	0.62	0.557896	1.377	0.619545	0.858	0.429107							GO:0003674;GO:0042302;GO:0005198;	molecular_function;structural constituent of cuticle;structural molecule activity;	1;3;2;				IPR000618;IPR031311;	Insect cuticle protein;Chitin-binding type R&R consensus;	extracellular
B0XEL9	Endophilin b OS=Culex quinquefasciatus GN=CpipJ_CPIJ017697 PE=4 SV=1 - [B0XEL9_CULQU]	0.82	1	1.044	1	1.045	1	1.075	1	1.027	1	0.99	1	1.115	1	0.923	1	1.033	1				GO:0005737;GO:0044464;GO:0005623;GO:0005622;GO:0005575;GO:0044424;	cytoplasm;cell part;cell;intracellular;cellular_component;intracellular part;	4;2;2;3;1;3;							IPR027267;IPR004148;	Arfaptin homology (AH) domain/BAR domain;BAR domain;	mitochondria	7302494	134	T	[T] Signal transduction mechanisms;
B0XIT9	Putative uncharacterized protein OS=Culex quinquefasciatus GN=CpipJ_CPIJ019325 PE=4 SV=1 - [B0XIT9_CULQU]	1.174	0.0836659	0.804	0.118095	0.966	0.761311	1.429	0.0229647	0.977	0.67988	0.886	0.411513	0.69	0.00410717	1.399	0.0434145	0.969	0.423536							GO:0035639;GO:0003674;GO:0005488;GO:0000166;GO:1901363;GO:1901265;GO:0001882;GO:0043168;GO:0016462;GO:0043167;GO:0032561;GO:0001883;GO:0032549;GO:0017076;GO:0005525;GO:0016787;GO:0003924;GO:0017111;GO:0036094;GO:0003824;GO:0016818;GO:0097367;GO:0097159;GO:0016817;GO:0019001;GO:0032555;GO:0032550;GO:0032553;	purine ribonucleoside triphosphate binding;molecular_function;binding;nucleotide binding;heterocyclic compound binding;nucleoside phosphate binding;nucleoside binding;anion binding;pyrophosphatase activity;ion binding;guanyl ribonucleotide binding;purine nucleoside binding;ribonucleoside binding;purine nucleotide binding;GTP binding;hydrolase activity;GTPase activity;nucleoside-triphosphatase act…	5;1;2;4;3;4;4;4;6;3;6;5;5;5;6;3;8;7;3;2;5;3;3;4;6;5;6;4;	K03242	map03013;	RNA transport;	IPR000795;IPR004161;IPR009001;IPR009000;IPR015256;IPR027417;	Transcription factor, GTP-binding domain;Translation elongation factor EFTu-like, domain 2;Translation elongation factor EF1A/initiation factor IF2gamma, C-terminal;Translation protein, beta-barrel domain;Translation initiation factor 2, gamma subunit, C-terminal;P-loop containing nucleoside triphosphate hydrolase;	mitochondria	7299981	667	J	[J] Translation, ribosomal structure and biogenesis;
B0X8L3	Chloride intracellular channel 6-like protein OS=Culex quinquefasciatus GN=CpipJ_CPIJ015561 PE=4 SV=1 - [B0X8L3_CULQU]	0.803	0.101754	1.06	0.961831	2.033	0.0707801	0.939	0.288185	0.955	0.248256	0.828	0.00324163	1.123	0.385481	0.668	0.150575	0.842	0.0559852										K05022			IPR012336;IPR010987;	Thioredoxin-like fold;Glutathione S-transferase, C-terminal-like;	cytosol	7292935	397	P	[P] Inorganic ion transport and metabolism;
B0W355	Proteasome subunit beta type 3 OS=Culex quinquefasciatus GN=CpipJ_CPIJ001361 PE=4 SV=1 - [B0W355_CULQU]	0.925	0.150586	1.228	0.0959763	1.11	0.0359485	0.971	0.693298	1.165	0.0974543	1.287	0.0612609	1.311	0.0699019	0.801	0.0413732	1.068	0.186323	GO:0044248;GO:0044267;GO:1901575;GO:0044265;GO:0044260;GO:0071704;GO:0006508;GO:0044238;GO:0009987;GO:0008150;GO:0030163;GO:0008152;GO:0044257;GO:0009056;GO:0009057;GO:0051603;GO:0019538;GO:0044237;GO:0043170;	cellular catabolic process;cellular protein metabolic process;organic substance catabolic process;cellular macromolecule catabolic process;cellular macromolecule metabolic process;organic substance metabolic process;proteolysis;primary metabolic process;cellular process;biological_process;protein catabolic process;metabolic process;cellular protein catabolic process;catabolic process;macromolecul…	4;5;4;5;4;3;5;3;2;1;5;2;6;3;5;6;4;3;4;	GO:0005623;GO:0005622;GO:0005839;GO:0000502;GO:0043234;GO:0032991;GO:0044464;GO:0005575;GO:0044424;	cell;intracellular;proteasome core complex;proteasome complex;protein complex;macromolecular complex;cell part;cellular_component;intracellular part;	2;3;4;4;3;2;2;1;3;	GO:0004175;GO:0003674;GO:0008233;GO:0070003;GO:0016787;GO:0003824;GO:0004298;GO:0070011;	endopeptidase activity;molecular_function;peptidase activity;threonine-type peptidase activity;hydrolase activity;catalytic activity;threonine-type endopeptidase activity;peptidase activity, acting on L-amino acid peptides;	6;1;4;6;3;2;7;5;	K02735	map03050;	Proteasome;	IPR029055;IPR001353;IPR023333;IPR016050;IPR033811;	Nucleophile aminohydrolases, N-terminal;Proteasome, subunit alpha/beta;Proteasome B-type subunit;Proteasome beta-type subunit, conserved site;Proteasome beta 3 subunit;	cytosol	7299121	367	O	[O] Posttranslational modification, protein turnover, chaperones;
B0W357	Translational activator gcn1 OS=Culex quinquefasciatus GN=CpipJ_CPIJ001363 PE=4 SV=1 - [B0W357_CULQU]	1.231	0.0568974	1.026	0.27775	0.998	0.882941	0.903	0.997869	0.977	0.471917	0.946	0.540061	0.82	0.860191	1.232	0.439551	1.081	0.0610028	GO:0044238;GO:0019220;GO:0080090;GO:0019222;GO:0033674;GO:0031326;GO:0031325;GO:0031323;GO:0044249;GO:0034641;GO:0006807;GO:0034645;GO:0050789;GO:0043085;GO:0043043;GO:0009893;GO:0044267;GO:0051716;GO:0051347;GO:0044260;GO:0010608;GO:0010562;GO:0043549;GO:0051246;GO:0071704;GO:0010467;GO:0065007;GO:0044093;GO:0016310;GO:0065009;GO:2000112;GO:0010468;GO:0051338;GO:0050790;GO:0045937;GO:1901576;GO:…	primary metabolic process;regulation of phosphate metabolic process;regulation of primary metabolic process;regulation of metabolic process;positive regulation of kinase activity;regulation of cellular biosynthetic process;positive regulation of cellular metabolic process;regulation of cellular metabolic process;cellular biosynthetic process;cellular nitrogen compound metabolic process;nitrogen c…	3;6;4;3;7;5;4;4;4;4;3;5;2;5;6;3;5;3;6;4;6;5;6;5;3;5;2;4;6;3;6;5;5;4;6;4;4;2;4;3;5;2;3;5;1;4;2;5;5;7;6;7;5;4;5;5;4;2;3;3;4;5;5;4;4;6;5;6;3;				GO:0003674;GO:0005488;GO:0019207;GO:0098772;GO:0043021;GO:0019887;GO:0030234;GO:0043022;GO:0044877;	molecular_function;binding;kinase regulator activity;molecular function regulator;ribonucleoprotein complex binding;protein kinase regulator activity;enzyme regulator activity;ribosome binding;macromolecular complex binding;	1;2;4;2;4;5;3;5;3;				IPR021133;IPR026827;IPR016024;IPR011989;IPR033173;	HEAT, type 2;Proteasome component Ecm29/Translational activator Gcn1;Armadillo-type fold;Armadillo-like helical;Translational activator Gcn1;	plasma membrane	7288998	2732	J	[J] Translation, ribosomal structure and biogenesis;
B0XJ38	Acetyl-CoA acetyltransferase, mitochondrial OS=Culex quinquefasciatus GN=CpipJ_CPIJ019232 PE=3 SV=1 - [B0XJ38_CULQU]	0.917	0.376459	0.962	0.640215	1.085	0.382748	1.241	0.229668	1.009	0.847478	1.161	0.223118	0.868	0.27152	0.962	0.201676	0.861	0.0966729							GO:0003824;GO:0016740;GO:0016746;GO:0016747;GO:0003674;	catalytic activity;transferase activity;transferase activity, transferring acyl groups;transferase activity, transferring acyl groups other than amino-acyl groups;molecular_function;	2;3;4;5;1;	K00626	map00071;map00072;map00280;map00310;map00380;map00620;map00630;map00640;map00650;map00900;map01100;map01200;map01212;	Fatty acid degradation;Synthesis and degradation of ketone bodies;"Valine, leucine and isoleucine degradation";Lysine degradation;Tryptophan metabolism;Pyruvate metabolism;Glyoxylate and dicarboxylate metabolism;Propanoate metabolism;Butanoate metabolism;Terpenoid backbone biosynthesis;Metabolic pathways;Carbon metabolism;Fatty acid metabolism;	IPR020615;IPR020617;IPR020616;IPR020613;IPR008554;IPR016039;IPR002155;IPR012336;	Thiolase, acyl-enzyme intermediate active site;Thiolase, C-terminal;Thiolase, N-terminal;Thiolase, conserved site;Glutaredoxin-like;Thiolase-like;Thiolase;Thioredoxin-like fold;	mitochondria	7290840	644	I	[I] Lipid transport and metabolism;
B0WGU5	Putative uncharacterized protein OS=Culex quinquefasciatus GN=CpipJ_CPIJ006194 PE=3 SV=1 - [B0WGU5_CULQU]	1.092	0.296378	1.058	0.361076	1.303	0.0843441	1.184	0.938808	1.139	0.712008	1.158	0.0994051	1.106	0.545633	0.907	0.278774	0.962	0.0767893	GO:0043933;GO:0030036;GO:0043241;GO:0071840;GO:0032984;GO:0043624;GO:0071822;GO:0051261;GO:0016043;GO:0044699;GO:0030029;GO:0009987;GO:0008154;GO:0044763;GO:0030042;GO:0006996;GO:0007015;GO:0007010;GO:1902589;GO:0008150;GO:0022411;	macromolecular complex subunit organization;actin cytoskeleton organization;protein complex disassembly;cellular component organization or biogenesis;macromolecular complex disassembly;cellular protein complex disassembly;protein complex subunit organization;protein depolymerization;cellular component organization;single-organism process;actin filament-based process;cellular process;actin polymer…	4;5;6;2;5;7;5;8;3;2;4;2;7;3;8;4;6;5;4;1;4;	GO:0015629;GO:0043229;GO:0043228;GO:0043226;GO:0005856;GO:0043232;GO:0044464;GO:0005623;GO:0005622;GO:0005575;GO:0044424;	actin cytoskeleton;intracellular organelle;non-membrane-bounded organelle;organelle;cytoskeleton;intracellular non-membrane-bounded organelle;cell part;cell;intracellular;cellular_component;intracellular part;	6;3;3;2;5;4;2;2;3;1;3;				K05765			IPR002108;IPR029006;IPR017904;	Actin-depolymerising factor homology domain;ADF-H/Gelsolin-like domain;ADF/Cofilin;	extracellular	7291724	295	Z	[Z] Cytoskeleton;
B0X0G8	Guanine nucleotide-binding protein beta 2 OS=Culex quinquefasciatus GN=CpipJ_CPIJ012724 PE=4 SV=1 - [B0X0G8_CULQU]	0.948	0.557541	0.776	0.653272	1.028	0.752305	1.057	0.872156	0.817	0.638013	1.052	0.996108	0.724	0.796937	0.951	0.278906	0.691	0.581016	GO:0044700;GO:0051716;GO:0050896;GO:0009987;GO:0050794;GO:0008150;GO:0044763;GO:0007165;GO:0023052;GO:0007154;GO:0065007;GO:0050789;GO:0044699;	single organism signaling;cellular response to stimulus;response to stimulus;cellular process;regulation of cellular process;biological_process;single-organism cellular process;signal transduction;signaling;cell communication;biological regulation;regulation of biological process;single-organism process;	3;3;2;2;3;1;3;4;2;4;2;2;2;							K07972	map04745;	Phototransduction - fly;	IPR016346;IPR020472;IPR017986;IPR001680;IPR015943;IPR019775;IPR001632;	Guanine nucleotide-binding protein, beta subunit;G-protein beta WD-40 repeat;WD40-repeat-containing domain;WD40 repeat;WD40/YVTN repeat-like-containing domain;WD40 repeat, conserved site;G-protein, beta subunit;	cytosol	7293756	532	R	[R] General function prediction only;
B0WE47	40S ribosomal protein S5 OS=Culex quinquefasciatus GN=CpipJ_CPIJ005504 PE=3 SV=1 - [B0WE47_CULQU]	1.234	0.0562702	1.021	0.62293	0.757	0.00471439	1.489	0.00554068	1.018	0.467255	0.811	0.224373	0.761	0.208945	1.658	0.0171532	1.314	0.0130879	GO:0044249;GO:0034641;GO:0006807;GO:0034645;GO:1901576;GO:0044260;GO:0043043;GO:0071704;GO:0010467;GO:0044267;GO:0009987;GO:0009058;GO:0009059;GO:0008150;GO:0008152;GO:1901564;GO:0043604;GO:0044238;GO:0044271;GO:0043603;GO:1901566;GO:0019538;GO:0044237;GO:0043170;GO:0006518;GO:0006412;	cellular biosynthetic process;cellular nitrogen compound metabolic process;nitrogen compound metabolic process;cellular macromolecule biosynthetic process;organic substance biosynthetic process;cellular macromolecule metabolic process;peptide biosynthetic process;organic substance metabolic process;gene expression;cellular protein metabolic process;cellular process;biosynthetic process;macromolec…	4;4;3;5;4;4;6;3;5;5;2;3;5;1;2;4;6;3;5;5;5;4;3;4;5;6;	GO:0015935;GO:1990904;GO:0043232;GO:0005623;GO:0030529;GO:0043226;GO:0005737;GO:0032991;GO:0005622;GO:0044446;GO:0044391;GO:0005840;GO:0044464;GO:0043229;GO:0005575;GO:0044444;GO:0043228;GO:0044424;GO:0044422;	small ribosomal subunit;ribonucleoprotein complex;intracellular non-membrane-bounded organelle;cell;intracellular ribonucleoprotein complex;organelle;cytoplasm;macromolecular complex;intracellular;intracellular organelle part;ribosomal subunit;ribosome;cell part;intracellular organelle;cellular_component;cytoplasmic part;non-membrane-bounded organelle;intracellular part;organelle part;	5;3;4;2;4;2;4;2;3;3;4;5;2;3;1;4;3;3;2;	GO:1901363;GO:0003674;GO:0005198;GO:0003735;GO:0003676;GO:0003723;GO:0097159;GO:0005488;	heterocyclic compound binding;molecular_function;structural molecule activity;structural constituent of ribosome;nucleic acid binding;RNA binding;organic cyclic compound binding;binding;	3;1;2;3;4;5;3;2;	K02989	map03010;	Ribosome;	IPR020606;IPR000235;IPR023798;IPR005716;	Ribosomal protein S7, conserved site;Ribosomal protein S5/S7;Ribosomal protein S7 domain;Ribosomal protein S5/S7, eukaryotic/archaeal;	cytosol	7293320	373	J	[J] Translation, ribosomal structure and biogenesis;
B0XD88	Lysine--tRNA ligase OS=Culex quinquefasciatus GN=CpipJ_CPIJ017452 PE=3 SV=1 - [B0XD88_CULQU]	1.197	0.711185	0.884	0.218797	1.033	0.33334	1.305	0.193216	0.968	0.83994	1.009	0.370341	0.87	0.863854	0.895	0.491782	0.904	0.296549	GO:0006430;GO:0044237;GO:0016070;GO:0019752;GO:0090304;GO:0044249;GO:0034641;GO:0006807;GO:0034660;GO:0006139;GO:0044710;GO:0044260;GO:0006399;GO:1901360;GO:0006520;GO:0043043;GO:0006418;GO:0071704;GO:0010467;GO:0043604;GO:0043170;GO:0044267;GO:0009987;GO:0006725;GO:0034645;GO:0009059;GO:0008150;GO:0008152;GO:0043436;GO:0044271;GO:0046483;GO:0044238;GO:0044699;GO:1901564;GO:1901566;GO:0006082;GO:…	lysyl-tRNA aminoacylation;cellular metabolic process;RNA metabolic process;carboxylic acid metabolic process;nucleic acid metabolic process;cellular biosynthetic process;cellular nitrogen compound metabolic process;nitrogen compound metabolic process;ncRNA metabolic process;nucleobase-containing compound metabolic process;single-organism metabolic process;cellular macromolecule metabolic process;…	8;3;5;6;5;4;4;3;6;4;3;4;7;4;4;6;7;3;5;6;4;5;2;4;5;5;1;2;5;5;4;3;2;4;5;4;3;4;5;6;5;4;3;5;6;4;	GO:0005737;GO:0044464;GO:0005623;GO:0005622;GO:0005575;GO:0044424;	cytoplasm;cell part;cell;intracellular;cellular_component;intracellular part;	4;2;2;3;1;3;	GO:0035639;GO:0003674;GO:0005488;GO:0003676;GO:0000166;GO:1901363;GO:1901265;GO:0001882;GO:0004812;GO:0043167;GO:0032555;GO:0001883;GO:0032549;GO:0017076;GO:0005524;GO:0043168;GO:0036094;GO:0003824;GO:0016874;GO:0016875;GO:0016876;GO:0004824;GO:0030554;GO:0097367;GO:0097159;GO:0032559;GO:0032550;GO:0032553;	purine ribonucleoside triphosphate binding;molecular_function;binding;nucleic acid binding;nucleotide binding;heterocyclic compound binding;nucleoside phosphate binding;nucleoside binding;aminoacyl-tRNA ligase activity;ion binding;purine ribonucleotide binding;purine nucleoside binding;ribonucleoside binding;purine nucleotide binding;ATP binding;anion binding;small molecule binding;catalytic acti…	5;1;2;4;4;3;4;4;6;3;5;5;5;5;6;4;3;2;3;4;5;7;6;3;3;6;6;4;	K04567	map00970;	Aminoacyl-tRNA biosynthesis;	IPR018149;IPR012340;IPR004364;IPR018150;IPR006195;IPR002313;IPR004365;	Lysyl-tRNA synthetase, class II, C-terminal;Nucleic acid-binding, OB-fold;Aminoacyl-tRNA synthetase, class II (D/K/N);Aminoacyl-tRNA synthetase, class II (D/K/N)-like;Aminoacyl-tRNA synthetase, class II;Lysine-tRNA ligase, class II;OB-fold nucleic acid binding domain, AA-tRNA synthetase-type;	cytosol, nuclear	7291073	912	J	[J] Translation, ribosomal structure and biogenesis;
B0W927	Electron transfer flavoprotein subunit alpha, mitochondrial OS=Culex quinquefasciatus GN=CpipJ_CPIJ003441 PE=4 SV=1 - [B0W927_CULQU]	0.847	0.000254558	1.403	4.91e-05	1.094	0.0647132	0.836	0.016287	1.278	0.000194688	1.08	0.00550596	1.66	0.000577115	0.751	0.000608665	1.206	2.19e-05							GO:0043168;GO:0050662;GO:0050660;GO:0097159;GO:0000166;GO:0036094;GO:0003674;GO:0005488;GO:0048037;GO:0043167;GO:1901363;GO:1901265;GO:0009055;	anion binding;coenzyme binding;flavin adenine dinucleotide binding;organic cyclic compound binding;nucleotide binding;small molecule binding;molecular_function;binding;cofactor binding;ion binding;heterocyclic compound binding;nucleoside phosphate binding;electron carrier activity;	4;4;5;3;4;3;1;2;3;3;3;4;2;	K03522			IPR014731;IPR014730;IPR033947;IPR014729;IPR029035;IPR001308;IPR018206;	Electron transfer flavoprotein, alpha subunit, C-terminal;Electron transfer flavoprotein, alpha/beta-subunit, N-terminal;Electron transfer flavoprotein, alpha subunit, N-terminal;Rossmann-like alpha/beta/alpha sandwich fold;DHS-like NAD/FAD-binding domain;Electron transfer flavoprotein alpha subunit/FixB;Electron transfer flavoprotein subunit alpha, conserved site;	mitochondria	7303574	517	C	[C] Energy production and conversion;
B0XBD4	Dynamin (Fragment) OS=Culex quinquefasciatus GN=CpipJ_CPIJ016839 PE=4 SV=1 - [B0XBD4_CULQU]	0.904	0.102433	0.716	0.365614	0.839	0.686347	0.812	0.463164	0.737	0.328434	0.788	0.481181	0.844	0.39164	1.071	0.777275	0.907	0.21215													IPR022812;IPR001849;IPR011993;	Dynamin superfamily;Pleckstrin homology domain;PH domain-like;	cytosol	7293152	139	UR	[U] Intracellular trafficking, secretion, and vesicular transport;[R] General function prediction only;
B0WC92	Gamma-soluble nsf attachment protein OS=Culex quinquefasciatus GN=CpipJ_CPIJ004562 PE=4 SV=1 - [B0WC92_CULQU]	1.412	1	1.164	1	1.288	1	0.728	1	1.055	1	0.885	1	1.015	1	1.062	1	1.081	1	GO:0051234;GO:0008104;GO:0046907;GO:0070727;GO:0006886;GO:0006810;GO:0045184;GO:0008150;GO:0071702;GO:0015031;GO:0033036;GO:0051649;GO:0051179;GO:0034613;GO:0051641;	establishment of localization;protein localization;intracellular transport;cellular macromolecule localization;intracellular protein transport;transport;establishment of protein localization;biological_process;organic substance transport;protein transport;macromolecule localization;establishment of localization in cell;localization;cellular protein localization;cellular localization;	3;4;5;4;6;4;4;1;5;5;3;4;2;5;3;	GO:0005575;GO:0044464;GO:0005623;GO:0005622;	cellular_component;cell part;cell;intracellular;	1;2;2;3;				K21198			IPR000744;IPR011990;	NSF attachment protein;Tetratricopeptide-like helical domain;	cytosol	7299300	282	U	[U] Intracellular trafficking, secretion, and vesicular transport;
B0WEY6	Actin-2 OS=Culex quinquefasciatus GN=CpipJ_CPIJ005786 PE=3 SV=1 - [B0WEY6_CULQU]	1.148	4.77e-10	0.803	1.16e-21	0.985	0.357441	1.119	2.31e-06	1.014	0.147417	0.987	0.105099	0.807	0.00333941	1.142	0.0216105	0.93	8.22e-09							GO:0043168;GO:0017076;GO:0030554;GO:0097367;GO:0097159;GO:1901363;GO:0001882;GO:0043167;GO:0036094;GO:0035639;GO:0005524;GO:0032559;GO:0032553;GO:0001883;GO:0032549;GO:0032555;GO:0003674;GO:0000166;GO:0032550;GO:1901265;GO:0005488;	anion binding;purine nucleotide binding;adenyl nucleotide binding;carbohydrate derivative binding;organic cyclic compound binding;heterocyclic compound binding;nucleoside binding;ion binding;small molecule binding;purine ribonucleoside triphosphate binding;ATP binding;adenyl ribonucleotide binding;ribonucleotide binding;purine nucleoside binding;ribonucleoside binding;purine ribonucleotide bindin…	4;5;6;3;3;3;4;3;3;5;6;6;4;5;5;5;1;4;6;4;2;	K05692	map04145;map04391;map04745;	Phagosome;Hippo signaling pathway - fly;Phototransduction - fly;	IPR020902;IPR004000;IPR004001;	Actin/actin-like conserved site;Actin family;Actin, conserved site;	cytoskeleton	7290649	744	Z	[Z] Cytoskeleton;
B0WEY5	Actin-87E OS=Culex quinquefasciatus GN=CpipJ_CPIJ005785 PE=3 SV=1 - [B0WEY5_CULQU]	0.845	0.065985	1.494	0.000484095	1.083	0.541374	0.531	0.000291814	1.117	0.0898022	1.249	0.100409	1.949	0.00239041	0.584	0.0113495	1.156	0.011408							GO:0043168;GO:0017076;GO:0030554;GO:0097367;GO:0097159;GO:1901363;GO:0001882;GO:0043167;GO:0036094;GO:0035639;GO:0005524;GO:0032559;GO:0032553;GO:0001883;GO:0032549;GO:0032555;GO:0003674;GO:0000166;GO:0032550;GO:1901265;GO:0005488;	anion binding;purine nucleotide binding;adenyl nucleotide binding;carbohydrate derivative binding;organic cyclic compound binding;heterocyclic compound binding;nucleoside binding;ion binding;small molecule binding;purine ribonucleoside triphosphate binding;ATP binding;adenyl ribonucleotide binding;ribonucleotide binding;purine nucleoside binding;ribonucleoside binding;purine ribonucleotide bindin…	4;5;6;3;3;3;4;3;3;5;6;6;4;5;5;5;1;4;6;4;2;	K05692	map04145;map04391;map04745;	Phagosome;Hippo signaling pathway - fly;Phototransduction - fly;	IPR020902;IPR004000;IPR004001;	Actin/actin-like conserved site;Actin family;Actin, conserved site;	cytoskeleton	7290649	768	Z	[Z] Cytoskeleton;
B0X3T6	Cellular retinaldehyde-binding protein OS=Culex quinquefasciatus GN=CpipJ_CPIJ014229 PE=4 SV=1 - [B0X3T6_CULQU]	0.913	0.0477487	1.254	0.221039	1.238	0.610352	1.587	1	1.147	0.284	1.053	0.637361	1.547	0.526883	0.691	0.584937	1.072	0.715268				GO:0044464;GO:0005623;GO:0005622;GO:0005575;	cell part;cell;intracellular;cellular_component;	2;2;3;1;	GO:0005215;GO:0003674;	transporter activity;molecular_function;	2;1;				IPR001251;IPR011074;IPR001071;	CRAL-TRIO lipid binding domain;CRAL/TRIO, N-terminal domain;Cellular retinaldehyde binding/alpha-tocopherol transport;	cytosol	7297252	350	I	[I] Lipid transport and metabolism;
B0WEY8	Yellow-e OS=Culex quinquefasciatus GN=CpipJ_CPIJ005788 PE=4 SV=1 - [B0WEY8_CULQU]	1.038	1	0.729	1	1.29	1	1.497	1	0.699	1	1.019	1	0.579	1	1.106	1	0.643	1													IPR017996;IPR011042;	Major royal jelly protein/protein yellow;Six-bladed beta-propeller, TolB-like;	extracellular
B0X9R6	Ubiquilin-1 OS=Culex quinquefasciatus GN=CpipJ_CPIJ016165 PE=4 SV=1 - [B0X9R6_CULQU]	1.199	1	0.881	1	1.199	1	0.95	1	0.85	1	1.198	1	0.802	1	0.907	1	0.73	1										K04523	map04141;	Protein processing in endoplasmic reticulum;	IPR006636;IPR009060;IPR029071;IPR000626;IPR015940;IPR015496;	Heat shock chaperonin-binding;UBA-like;Ubiquitin-related domain;Ubiquitin domain;Ubiquitin-associated domain;Ubiquilin;	nuclear	7293631	629	OR	[O] Posttranslational modification, protein turnover, chaperones;[R] General function prediction only;
B0XHU2	Putative uncharacterized protein OS=Culex quinquefasciatus GN=CpipJ_CPIJ018819 PE=4 SV=1 - [B0XHU2_CULQU]	1.296	0.0176366	0.767	0.399804	0.936	0.871488	2.197	0.228426	0.925	0.52757	0.961	0.433254	0.496	0.217445	1.89	0.260009	0.942	0.0387297													IPR027817;	Costars domain;	cytosol	7290277	198	S	[S] Function unknown;
B0W9N0	Tubulin beta chain OS=Culex quinquefasciatus GN=CpipJ_CPIJ003635 PE=3 SV=1 - [B0W9N0_CULQU]	1.027	0.420537	0.994	0.0855889	0.974	0.195825	0.943	0.989747	1.067	0.0393656	0.942	0.0330635	0.943	0.235033	1.161	0.470468	1.116	0.0134941	GO:0044699;GO:0009987;GO:0008150;GO:0007017;GO:0044763;	single-organism process;cellular process;biological_process;microtubule-based process;single-organism cellular process;	2;2;1;4;3;	GO:0099512;GO:0099513;GO:0043229;GO:0043228;GO:0005874;GO:0043226;GO:0005856;GO:0005575;GO:0044430;GO:0015630;GO:0043232;GO:0044464;GO:0005623;GO:0005622;GO:0044446;GO:0044424;GO:0044422;	supramolecular fiber;polymeric cytoskeletal fiber;intracellular organelle;non-membrane-bounded organelle;microtubule;organelle;cytoskeleton;cellular_component;cytoskeletal part;microtubule cytoskeleton;intracellular non-membrane-bounded organelle;cell part;cell;intracellular;intracellular organelle part;intracellular part;organelle part;	2;3;3;3;4;2;5;1;4;6;4;2;2;3;3;3;2;	GO:0005200;GO:0035639;GO:1901363;GO:0003674;GO:0005488;GO:0001883;GO:0000166;GO:0001882;GO:0019001;GO:0005198;GO:0032561;GO:1901265;GO:0032549;GO:0017076;GO:0005525;GO:0016787;GO:0003924;GO:0017111;GO:0036094;GO:0003824;GO:0032555;GO:0016818;GO:0043167;GO:0097367;GO:0097159;GO:0016817;GO:0016462;GO:0032550;GO:0032553;GO:0043168;	structural constituent of cytoskeleton;purine ribonucleoside triphosphate binding;heterocyclic compound binding;molecular_function;binding;purine nucleoside binding;nucleotide binding;nucleoside binding;guanyl nucleotide binding;structural molecule activity;guanyl ribonucleotide binding;nucleoside phosphate binding;ribonucleoside binding;purine nucleotide binding;GTP binding;hydrolase activity;GT…	3;5;3;1;2;5;4;4;6;2;6;4;5;5;6;3;8;7;3;2;5;5;3;3;3;4;6;6;4;4;	K07375	map04145;	Phagosome;	IPR008280;IPR023123;IPR000217;IPR018316;IPR002453;IPR017975;IPR003008;	Tubulin/FtsZ, C-terminal;Tubulin, C-terminal;Tubulin;Tubulin/FtsZ, 2-layer sandwich domain;Beta tubulin;Tubulin, conserved site;Tubulin/FtsZ, GTPase domain;	cytosol	7301653	739	Z	[Z] Cytoskeleton;
B0WQC9	Malic enzyme OS=Culex quinquefasciatus GN=CpipJ_CPIJ009607 PE=3 SV=1 - [B0WQC9_CULQU]	0.947	0.00666193	1.073	1.87e-07	1.003	0.150357	0.94	0.00438904	1.076	2.29e-05	1.004	0.548257	1.107	3.2e-06	0.951	1.71e-05	1.081	1.41e-05	GO:0019752;GO:0044710;GO:0071704;GO:0006082;GO:0009987;GO:0008152;GO:0043436;GO:0043648;GO:0044699;GO:0044763;GO:0044237;GO:0008150;GO:0006108;GO:0044281;	carboxylic acid metabolic process;single-organism metabolic process;organic substance metabolic process;organic acid metabolic process;cellular process;metabolic process;oxoacid metabolic process;dicarboxylic acid metabolic process;single-organism process;single-organism cellular process;cellular metabolic process;biological_process;malate metabolic process;small molecule metabolic process;	6;3;3;4;2;2;5;7;2;3;3;1;8;4;				GO:0051287;GO:0003674;GO:0005488;GO:0000166;GO:1901363;GO:1901265;GO:0016491;GO:0050662;GO:0043167;GO:0046872;GO:0043169;GO:0036094;GO:0003824;GO:0048037;GO:0016614;GO:0016615;GO:0016616;GO:0097159;GO:0004471;GO:0004470;	NAD binding;molecular_function;binding;nucleotide binding;heterocyclic compound binding;nucleoside phosphate binding;oxidoreductase activity;coenzyme binding;ion binding;metal ion binding;cation binding;small molecule binding;catalytic activity;cofactor binding;oxidoreductase activity, acting on CH-OH group of donors;malate dehydrogenase activity;oxidoreductase activity, acting on the CH-OH group…	5;1;2;4;3;4;3;4;3;5;4;3;2;3;4;5;5;3;6;6;	K00029	map00620;map01100;map01200;	Pyruvate metabolism;Metabolic pathways;Carbon metabolism;	IPR015884;IPR001891;IPR012302;IPR016040;IPR012301;	Malic enzyme, conserved site;Malic oxidoreductase;Malic enzyme, NAD-binding;NAD(P)-binding domain;Malic enzyme, N-terminal domain;	mitochondria	7301553	902	C	[C] Energy production and conversion;
B0W5W8	Titin OS=Culex quinquefasciatus GN=CpipJ_CPIJ002358 PE=4 SV=1 - [B0W5W8_CULQU]	0.916	3.55e-06	0.998	0.671758	0.946	0.000268775	0.881	1.37e-07	1.01	0.236599	0.948	0.000183035	1.105	1.4e-06	0.946	0.000625	1.065	0.000594801							GO:0035639;GO:0003674;GO:0005488;GO:0000166;GO:1901363;GO:0001883;GO:0001882;GO:0043168;GO:0043167;GO:0016740;GO:1901265;GO:0032549;GO:0017076;GO:0004672;GO:0005524;GO:0016301;GO:0036094;GO:0003824;GO:0030554;GO:0097367;GO:0097159;GO:0016773;GO:0032559;GO:0016772;GO:0032555;GO:0032550;GO:0032553;	purine ribonucleoside triphosphate binding;molecular_function;binding;nucleotide binding;heterocyclic compound binding;purine nucleoside binding;nucleoside binding;anion binding;ion binding;transferase activity;nucleoside phosphate binding;ribonucleoside binding;purine nucleotide binding;protein kinase activity;ATP binding;kinase activity;small molecule binding;catalytic activity;adenyl nucleotid…	5;1;2;4;3;5;4;4;3;3;4;5;5;6;6;5;3;2;6;3;3;5;6;4;5;6;4;				IPR003599;IPR003598;IPR013783;IPR013098;IPR000719;IPR003961;IPR008271;IPR017441;IPR013106;IPR007110;IPR011009;	Immunoglobulin subtype;Immunoglobulin subtype 2;Immunoglobulin-like fold;Immunoglobulin I-set;Protein kinase domain;Fibronectin type III;Serine/threonine-protein kinase, active site;Protein kinase, ATP binding site;Immunoglobulin V-set domain;Immunoglobulin-like domain;Protein kinase-like domain;	cytosol	7304283	7480	Z	[Z] Cytoskeleton;
B0W5W4	Triosephosphate isomerase OS=Culex quinquefasciatus GN=CpipJ_CPIJ002354 PE=3 SV=1 - [B0W5W4_CULQU]	0.863	0.00184922	1.097	0.00189395	0.712	2.95e-05	0.64	5.72e-06	1.041	0.702666	0.92	0.00621763	1.506	6.21e-05	0.874	0.00766	1.266	2.76e-05	GO:0009167;GO:0044281;GO:0009161;GO:1901360;GO:0044712;GO:0044710;GO:0044711;GO:0009199;GO:0006733;GO:0009205;GO:0046034;GO:0046031;GO:0032787;GO:0043436;GO:0046128;GO:0009179;GO:0046483;GO:1901564;GO:0016052;GO:0016051;GO:0006163;GO:0006165;GO:0019637;GO:0009141;GO:0044283;GO:0009144;GO:0006807;GO:0046496;GO:1901576;GO:1901575;GO:0051186;GO:0019318;GO:0019319;GO:0009150;GO:0008150;GO:0008152;GO:…	purine ribonucleoside monophosphate metabolic process;small molecule metabolic process;ribonucleoside monophosphate metabolic process;organic cyclic compound metabolic process;single-organism catabolic process;single-organism metabolic process;single-organism biosynthetic process;ribonucleoside triphosphate metabolic process;oxidoreduction coenzyme metabolic process;purine ribonucleoside triphosp…	8;4;7;4;4;3;4;7;6;8;8;8;7;5;7;8;4;4;5;5;6;7;4;6;5;7;3;7;4;4;4;6;7;7;1;2;4;5;6;5;5;8;5;6;4;6;7;6;2;4;6;7;2;4;5;6;7;4;4;5;4;7;7;6;6;6;5;4;5;4;8;5;6;8;5;3;3;3;5;6;3;3;4;3;4;5;4;6;				GO:0016860;GO:0003674;GO:0016861;GO:0003824;GO:0016853;GO:0004807;	intramolecular oxidoreductase activity;molecular_function;intramolecular oxidoreductase activity, interconverting aldoses and ketoses;catalytic activity;isomerase activity;triose-phosphate isomerase activity;	4;1;5;2;3;6;	K01803	map00010;map00051;map00562;map01100;map01200;map01230;	Glycolysis / Gluconeogenesis;Fructose and mannose metabolism;Inositol phosphate metabolism;Metabolic pathways;Carbon metabolism;Biosynthesis of amino acids;	IPR020861;IPR013785;IPR000652;IPR022896;	Triosephosphate isomerase, active site;Aldolase-type TIM barrel;Triosephosphate isomerase;Triosephosphate isomerase, bacterial/eukaryotic;	cytosol	7301903	335	G	[G] Carbohydrate transport and metabolism;
B0WGI2	Putative uncharacterized protein OS=Culex quinquefasciatus GN=CpipJ_CPIJ005576 PE=4 SV=1 - [B0WGI2_CULQU]	0.75	1.64e-06	1.178	5.51e-06	1.023	0.0965511	0.81	4.85e-05	1.258	1.58e-06	1.093	0.000133613	1.387	5e-07	0.755	1.32e-07	1.167	6.92e-05													IPR031828;	Myofilin;	cytosol, nuclear
B0WEL1	Prefoldin subunit 6 OS=Culex quinquefasciatus GN=CpipJ_CPIJ005722 PE=4 SV=1 - [B0WEL1_CULQU]	1.355	0.10484	1.008	0.431296	0.987	0.584013	0.933	0.162683	1.037	0.284175	0.942	0.696813	0.993	0.638516	1.176	0.278195	1.079	0.372614	GO:0006457;GO:0009987;GO:0008150;	protein folding;cellular process;biological_process;	3;2;1;	GO:0043234;GO:0005575;GO:0016272;GO:0032991;	protein complex;cellular_component;prefoldin complex;macromolecular complex;	3;1;4;2;				K04798			IPR002777;IPR009053;	Prefoldin beta-like;Prefoldin;	cytosol	7293724	127	O	[O] Posttranslational modification, protein turnover, chaperones;
B0WDA9	Eukaryotic translation initiation factor 3 subunit H OS=Culex quinquefasciatus GN=CPIJ005299 PE=3 SV=1 - [EIF3H_CULQU]	1.171	0.0527039	0.955	0.132872	1.03	0.929712	1.125	0.00609604	0.916	0.130177	1.003	0.546432	0.788	0.0210717	1.114	0.114969	0.914	0.122424	GO:0022607;GO:0043933;GO:1901564;GO:0044249;GO:0034641;GO:0006807;GO:0044237;GO:0034645;GO:0034622;GO:0043170;GO:0071840;GO:0043043;GO:1901576;GO:0071826;GO:0044260;GO:0016043;GO:0065003;GO:0071704;GO:0010467;GO:0022618;GO:0022613;GO:0044267;GO:0009987;GO:0009058;GO:0009059;GO:0008150;GO:0008152;GO:0044271;GO:0001731;GO:0043604;GO:0044238;GO:0043603;GO:1901566;GO:0019538;GO:0044085;GO:0006518;GO:…	cellular component assembly;macromolecular complex subunit organization;organonitrogen compound metabolic process;cellular biosynthetic process;cellular nitrogen compound metabolic process;nitrogen compound metabolic process;cellular metabolic process;cellular macromolecule biosynthetic process;cellular macromolecular complex assembly;macromolecule metabolic process;cellular component organizatio…	4;4;4;4;4;3;3;5;6;4;2;6;4;5;4;3;5;3;5;5;4;5;2;3;5;1;2;5;5;6;3;5;5;4;3;5;4;6;	GO:0044464;GO:0005737;GO:0005852;GO:0016282;GO:0070993;GO:0030529;GO:0033290;GO:0043234;GO:0032991;GO:1990904;GO:0005623;GO:0005622;GO:0005575;GO:0044444;GO:0044424;	cell part;cytoplasm;eukaryotic translation initiation factor 3 complex;eukaryotic 43S preinitiation complex;translation preinitiation complex;intracellular ribonucleoprotein complex;eukaryotic 48S preinitiation complex;protein complex;macromolecular complex;ribonucleoprotein complex;cell;intracellular;cellular_component;cytoplasmic part;intracellular part;	2;4;4;6;5;4;6;3;2;3;2;3;1;4;3;	GO:0003676;GO:0003674;GO:1901363;GO:0008135;GO:0097159;GO:0003723;GO:0003743;GO:0005488;	nucleic acid binding;molecular_function;heterocyclic compound binding;translation factor activity, RNA binding;organic cyclic compound binding;RNA binding;translation initiation factor activity;binding;	4;1;3;6;3;5;7;2;	K03247	map03013;	RNA transport;	IPR000555;IPR027524;	JAB1/MPN/MOV34 metalloenzyme domain;Eukaryotic translation initiation factor 3 subunit H;	cytosol	7296937	474	J	[J] Translation, ribosomal structure and biogenesis;
B0W7N4	NADH:ubiquinone dehydrogenase OS=Culex quinquefasciatus GN=CpipJ_CPIJ002649 PE=3 SV=1 - [B0W7N4_CULQU]	1.08	0.347477	1.296	0.483379	0.945	0.165541	0.778	0.445806	1.011	0.851194	0.945	0.39038	1.245	0.226147	1.007	0.885502	1.258	0.256612	GO:0009167;GO:0044281;GO:0009161;GO:1901360;GO:0044710;GO:0009199;GO:0022900;GO:0022904;GO:0009205;GO:0046034;GO:0046128;GO:0055114;GO:0046483;GO:1901564;GO:0006163;GO:0019637;GO:0009144;GO:0006807;GO:0006119;GO:0009150;GO:0008150;GO:0008152;GO:0015980;GO:0009117;GO:0006753;GO:0016310;GO:0034641;GO:0009123;GO:0009126;GO:0009259;GO:0044699;GO:0006139;GO:0042278;GO:0009141;GO:0009987;GO:0006725;GO:…	purine ribonucleoside monophosphate metabolic process;small molecule metabolic process;ribonucleoside monophosphate metabolic process;organic cyclic compound metabolic process;single-organism metabolic process;ribonucleoside triphosphate metabolic process;electron transport chain;respiratory electron transport chain;purine ribonucleoside triphosphate metabolic process;ATP metabolic process;purine…	8;4;7;4;3;7;4;5;8;8;7;4;4;4;6;4;7;3;5;7;1;2;4;6;5;6;4;6;7;6;2;4;6;6;2;4;4;4;6;5;5;4;4;3;5;3;5;6;7;6;3;3;5;4;	GO:0031975;GO:0016020;GO:1902494;GO:0031967;GO:0031966;GO:0043234;GO:0043231;GO:0030964;GO:0044429;GO:0044425;GO:0044422;GO:0044464;GO:0043229;GO:0005622;GO:0043227;GO:0043226;GO:0044424;GO:0044446;GO:0044444;GO:1990204;GO:0005737;GO:0031090;GO:0005739;GO:0044455;GO:0019866;GO:0005623;GO:0005743;GO:0005740;GO:0005746;GO:0005747;GO:0070469;GO:0098803;GO:0098800;GO:0045271;GO:0032991;GO:0005575;GO:…	envelope;membrane;catalytic complex;organelle envelope;mitochondrial membrane;protein complex;intracellular membrane-bounded organelle;NADH dehydrogenase complex;mitochondrial part;membrane part;organelle part;cell part;intracellular organelle;intracellular;membrane-bounded organelle;organelle;intracellular part;intracellular organelle part;cytoplasmic part;oxidoreductase complex;cytoplasm;organe…	3;2;4;4;4;3;4;4;4;2;2;2;3;3;3;2;3;3;4;3;4;3;5;3;4;2;5;5;4;5;3;4;4;4;2;1;3;4;				K03965	map00190;map01100;	Oxidative phosphorylation;Metabolic pathways;	IPR008011;IPR033034;	Complex 1 LYR protein;NADH dehydrogenase [ubiquinone] 1 beta subcomplex subunit 9;	extracellular	7298049	93.2	C	[C] Energy production and conversion;
B0WGG9	PRPF39 protein OS=Culex quinquefasciatus GN=CpipJ_CPIJ005563 PE=4 SV=1 - [B0WGG9_CULQU]	1.245	1	0.921	1	0.79	1	1.543	1	0.978	1	0.896	1	0.691	1	1.61	1	1.117	1	GO:0090304;GO:0034641;GO:0006807;GO:0044237;GO:0043170;GO:1901360;GO:0006139;GO:0044260;GO:0071704;GO:0010467;GO:0016071;GO:0009987;GO:0006725;GO:0008150;GO:0008152;GO:0046483;GO:0016070;GO:0044238;GO:0006396;GO:0006397;	nucleic acid metabolic process;cellular nitrogen compound metabolic process;nitrogen compound metabolic process;cellular metabolic process;macromolecule metabolic process;organic cyclic compound metabolic process;nucleobase-containing compound metabolic process;cellular macromolecule metabolic process;organic substance metabolic process;gene expression;mRNA metabolic process;cellular process;cell…	5;4;3;3;4;4;4;4;3;5;6;2;4;1;2;4;5;3;6;7;	GO:0043227;GO:0043226;GO:0005634;GO:0043231;GO:0044464;GO:0043229;GO:0005623;GO:0005622;GO:0005575;GO:0044424;	membrane-bounded organelle;organelle;nucleus;intracellular membrane-bounded organelle;cell part;intracellular organelle;cell;intracellular;cellular_component;intracellular part;	3;2;5;4;2;3;2;3;1;3;				K13217			IPR008847;IPR011990;IPR003107;	Suppressor of forked;Tetratricopeptide-like helical domain;HAT (Half-A-TPR) repeat;	endoplasmic reticulum	7301703	637	A	[A] RNA processing and modification;
P91919	Triosephosphate isomerase (Fragment) OS=Culex pipiens GN=Tpi PE=3 SV=1 - [TPIS_CULPI]	1.047	0.133461	0.932	0.129263	0.983	0.133068	1.01	0.908763	0.813	0.172402	1.04	0.557071	0.854	0.202186	1.015	0.957621	0.87	0.295167	GO:0009167;GO:0044281;GO:0009161;GO:1901360;GO:0044712;GO:0044710;GO:0044711;GO:0009199;GO:0006733;GO:0009205;GO:0046034;GO:0046031;GO:0032787;GO:0043436;GO:0046128;GO:0009179;GO:0046483;GO:1901564;GO:0016052;GO:0016051;GO:0006163;GO:0006165;GO:0019637;GO:0009141;GO:0044283;GO:0009144;GO:0006807;GO:0046496;GO:1901576;GO:1901575;GO:0051186;GO:0019318;GO:0019319;GO:0009150;GO:0008150;GO:0008152;GO:…	purine ribonucleoside monophosphate metabolic process;small molecule metabolic process;ribonucleoside monophosphate metabolic process;organic cyclic compound metabolic process;single-organism catabolic process;single-organism metabolic process;single-organism biosynthetic process;ribonucleoside triphosphate metabolic process;oxidoreduction coenzyme metabolic process;purine ribonucleoside triphosp…	8;4;7;4;4;3;4;7;6;8;8;8;7;5;7;8;4;4;5;5;6;7;4;6;5;7;3;7;4;4;4;6;7;7;1;2;4;5;6;5;5;8;5;6;4;6;7;6;2;4;6;7;2;4;5;6;7;4;4;5;4;7;7;6;6;6;5;4;5;4;8;5;6;8;5;3;3;3;5;6;3;3;4;3;4;5;4;6;				GO:0016860;GO:0003674;GO:0016861;GO:0003824;GO:0016853;GO:0004807;	intramolecular oxidoreductase activity;molecular_function;intramolecular oxidoreductase activity, interconverting aldoses and ketoses;catalytic activity;isomerase activity;triose-phosphate isomerase activity;	4;1;5;2;3;6;				IPR013785;IPR000652;IPR020861;	Aldolase-type TIM barrel;Triosephosphate isomerase;Triosephosphate isomerase, active site;	cytosol	7301903	299	G	[G] Carbohydrate transport and metabolism;
B0WLN7	Putative uncharacterized protein OS=Culex quinquefasciatus GN=CpipJ_CPIJ008245 PE=4 SV=1 - [B0WLN7_CULQU]	0.863	0.377122	1.005	0.762594	0.889	0.376266	2.12	0.0537758	1.115	0.0986668	0.949	0.736804	0.815	0.0867883	1.294	0.0534205	1.059	0.00637902													IPR011990;	Tetratricopeptide-like helical domain;	extracellular
B0WLN6	Cytochrome b-c1 complex subunit 6 OS=Culex quinquefasciatus GN=CpipJ_CPIJ008356 PE=3 SV=1 - [B0WLN6_CULQU]	1.039	0.678595	0.848	0.145	0.922	0.266631	1.084	0.308583	0.732	0.125206	1.348	0.140266	0.756	0.0520656	0.895	0.377993	0.679	0.0905221	GO:0009167;GO:0044281;GO:0009161;GO:1901360;GO:0044710;GO:0009199;GO:0022900;GO:0022904;GO:0009205;GO:0046034;GO:0046128;GO:0055114;GO:0046483;GO:1901564;GO:0006163;GO:0019637;GO:0009144;GO:0006807;GO:0006119;GO:0009150;GO:0008150;GO:0008152;GO:0015980;GO:0009117;GO:0016310;GO:0034641;GO:0009123;GO:0009126;GO:0009259;GO:0044699;GO:0006139;GO:0042278;GO:0009141;GO:0009987;GO:0006725;GO:0055086;GO:…	purine ribonucleoside monophosphate metabolic process;small molecule metabolic process;ribonucleoside monophosphate metabolic process;organic cyclic compound metabolic process;single-organism metabolic process;ribonucleoside triphosphate metabolic process;electron transport chain;respiratory electron transport chain;purine ribonucleoside triphosphate metabolic process;ATP metabolic process;purine…	8;4;7;4;3;7;4;5;8;8;7;4;4;4;6;4;7;3;5;7;1;2;4;6;6;4;6;7;6;2;4;6;6;2;4;4;4;6;3;5;4;5;3;5;3;5;6;7;6;3;5;5;4;4;	GO:0031975;GO:0016020;GO:0031967;GO:0031966;GO:0043231;GO:0044429;GO:0044425;GO:0044422;GO:0019866;GO:0043229;GO:0043227;GO:0043226;GO:0044446;GO:0044424;GO:0005737;GO:0031090;GO:0005739;GO:0044464;GO:0005623;GO:0005622;GO:0005743;GO:0005740;GO:0070469;GO:0044444;GO:0005575;	envelope;membrane;organelle envelope;mitochondrial membrane;intracellular membrane-bounded organelle;mitochondrial part;membrane part;organelle part;organelle inner membrane;intracellular organelle;membrane-bounded organelle;organelle;intracellular organelle part;intracellular part;cytoplasm;organelle membrane;mitochondrion;cell part;cell;intracellular;mitochondrial inner membrane;mitochondrial e…	3;2;4;4;4;4;2;2;4;3;3;2;3;3;4;3;5;2;2;3;5;5;3;4;1;	GO:0003674;GO:0016681;GO:0003824;GO:0022891;GO:0022890;GO:0022892;GO:0015077;GO:0016679;GO:0015078;GO:0016491;GO:0005215;GO:0008121;GO:0015075;GO:0008324;GO:0022857;	molecular_function;oxidoreductase activity, acting on diphenols and related substances as donors, cytochrome as acceptor;catalytic activity;substrate-specific transmembrane transporter activity;inorganic cation transmembrane transporter activity;substrate-specific transporter activity;monovalent inorganic cation transmembrane transporter activity;oxidoreductase activity, acting on diphenols and r…	1;5;2;4;7;3;8;4;9;3;2;6;5;6;3;	K00416	map00190;map01100;	Oxidative phosphorylation;Metabolic pathways;	IPR023184;IPR003422;	Ubiquinol-cytochrome C reductase hinge domain;Cytochrome b-c1 complex, subunit 6;	extracellular	Hs17441315	65.9	C	[C] Energy production and conversion;
B0W6Y6	Putative uncharacterized protein OS=Culex quinquefasciatus GN=CpipJ_CPIJ003084 PE=4 SV=1 - [B0W6Y6_CULQU]	0.714	0.0442964	0.847	0.151319	0.938	0.554654	0.818	0.229187	0.909	0.00943295	1.046	0.398008	1.106	0.178517	0.832	0.225987	0.839	0.258759													IPR009030;	Growth factor receptor cysteine-rich domain;	extracellular
B0XH90	Pupal cuticle protein OS=Culex quinquefasciatus GN=CpipJ_CPIJ018642 PE=4 SV=1 - [B0XH90_CULQU]	0.952	0.184091	0.93	0.0504177	0.898	0.224614	1.255	0.201569	0.977	0.534951	1.058	0.12417	0.855	0.173136	1.093	0.467425	0.966	0.486164							GO:0003674;GO:0042302;GO:0005198;	molecular_function;structural constituent of cuticle;structural molecule activity;	1;3;2;				IPR031311;IPR000618;	Chitin-binding type R&R consensus;Insect cuticle protein;	extracellular
B0W6Y9	Striatin OS=Culex quinquefasciatus GN=CpipJ_CPIJ003087 PE=4 SV=1 - [B0W6Y9_CULQU]	0.953	1	0.996	1	1.15	1	1.341	1	0.939	1	1.1	1	0.866	1	1.006	1	0.875	1										K17608			IPR020472;IPR017986;IPR001680;IPR015943;IPR019775;IPR013258;	G-protein beta WD-40 repeat;WD40-repeat-containing domain;WD40 repeat;WD40/YVTN repeat-like-containing domain;WD40 repeat, conserved site;Striatin, N-terminal;	cytosol, nuclear	7297332	840	D	[D] Cell cycle control, cell division, chromosome partitioning;
B0WLN8	Putative uncharacterized protein OS=Culex quinquefasciatus GN=CpipJ_CPIJ008246 PE=4 SV=1 - [B0WLN8_CULQU]	0.991	0.412061	0.957	0.864699	0.865	0.159	1.471	0.0778401	0.948	0.88713	0.771	0.0843354	0.789	0.972018	1.524	0.380065	1.217	0.00294797													IPR013026;IPR011990;	Tetratricopeptide repeat-containing domain;Tetratricopeptide-like helical domain;	cytosol
B0WUP0	Putative uncharacterized protein OS=Culex quinquefasciatus GN=CpipJ_CPIJ010339 PE=4 SV=1 - [B0WUP0_CULQU]	0.523	0.0323038	1.372	0.0799255	0.913	0.0871037	0.547	0.00399947	1.457	0.04065	1.03	0.736727	2.579	0.0187058	0.587	0.0289178	1.416	0.0600137															mitochondria
B0WUP2	Putative uncharacterized protein OS=Culex quinquefasciatus GN=CpipJ_CPIJ010341 PE=4 SV=1 - [B0WUP2_CULQU]	0.892	0.198294	1.012	0.944538	1.005	0.466905	0.733	0.00592661	1.114	0.0525743	1.107	0.0646913	1.235	0.0508933	0.764	0.0219965	1.06	0.679318															cytosol
B0W4H8	Tep3 OS=Culex quinquefasciatus GN=CpipJ_CPIJ001747 PE=4 SV=1 - [B0W4H8_CULQU]	0.476	1	1.802	1	1.006	1	0.599	1	1.605	1	1.106	1	3.245	1	0.497	1	1.618	1				GO:0005615;GO:0016021;GO:0016020;GO:0005575;GO:0005576;GO:0044425;GO:0044421;GO:0031224;	extracellular space;integral component of membrane;membrane;cellular_component;extracellular region;membrane part;extracellular region part;intrinsic component of membrane;	3;4;2;1;2;2;2;3;	GO:0030234;GO:0061134;GO:0030414;GO:0003674;GO:0004866;GO:0061135;GO:0004857;GO:0098772;	enzyme regulator activity;peptidase regulator activity;peptidase inhibitor activity;molecular_function;endopeptidase inhibitor activity;endopeptidase regulator activity;enzyme inhibitor activity;molecular function regulator;	3;4;5;1;6;5;4;2;	K06530			IPR011626;IPR019742;IPR001599;IPR011625;IPR008930;IPR002890;IPR019565;IPR009048;	Alpha-macroglobulin complement component;Alpha-2-macroglobulin, conserved site;Alpha-2-macroglobulin;Alpha-2-macroglobulin, N-terminal 2;Terpenoid cyclases/protein prenyltransferase alpha-alpha toroid;Alpha-2-macroglobulin, N-terminal;Alpha-2-macroglobulin, thiol-ester bond-forming;Alpha-macroglobulin, receptor-binding;	mitochondria	7297279	1074	O	[O] Posttranslational modification, protein turnover, chaperones;
B0WQZ7	Clathrin coat assembly protein AP17 OS=Culex quinquefasciatus GN=CpipJ_CPIJ009504 PE=4 SV=1 - [B0WQZ7_CULQU]	0.93	1	0.906	1	1.069	1	0.755	1	1.01	1	0.981	1	1.126	1	0.838	1	0.948	1	GO:0008104;GO:0070727;GO:0006886;GO:0071702;GO:0033036;GO:0034613;GO:0006810;GO:0045184;GO:0008150;GO:0051649;GO:0051234;GO:0051179;GO:0051641;GO:0016192;GO:0046907;GO:0015031;	protein localization;cellular macromolecule localization;intracellular protein transport;organic substance transport;macromolecule localization;cellular protein localization;transport;establishment of protein localization;biological_process;establishment of localization in cell;establishment of localization;localization;cellular localization;vesicle-mediated transport;intracellular transport;prot…	4;4;6;5;3;5;4;4;1;4;3;2;3;5;5;5;	GO:0016020;GO:0044425;GO:0048475;GO:0005737;GO:0044424;GO:0043234;GO:0032991;GO:0044464;GO:0005623;GO:0005622;GO:0005575;GO:0098796;GO:0044444;GO:0030117;	membrane;membrane part;coated membrane;cytoplasm;intracellular part;protein complex;macromolecular complex;cell part;cell;intracellular;cellular_component;membrane protein complex;cytoplasmic part;membrane coat;	2;2;3;4;3;3;2;2;2;3;1;3;4;4;	GO:0003674;GO:0008565;GO:0005215;GO:0022892;	molecular_function;protein transporter activity;transporter activity;substrate-specific transporter activity;	1;4;2;3;	K11827	map04144;	Endocytosis;	IPR011012;IPR022775;IPR000804;IPR016635;	Longin-like domain;AP complex, mu/sigma subunit;Clathrin adaptor complex, small chain;Adaptor protein complex, sigma subunit;	mitochondria	7300728	288	U	[U] Intracellular trafficking, secretion, and vesicular transport;
B0WQZ4	60S acidic ribosomal protein P0 OS=Culex quinquefasciatus GN=CpipJ_CPIJ009501 PE=3 SV=1 - [B0WQZ4_CULQU]	1.089	0.0406803	0.789	0.240929	0.954	0.420873	1.351	0.0035083	0.908	0.25262	0.939	0.0125202	0.687	0.790091	1.129	0.394845	0.953	0.199594	GO:0042254;GO:0022613;GO:0008150;GO:0071840;GO:0044085;	ribosome biogenesis;ribonucleoprotein complex biogenesis;biological_process;cellular component organization or biogenesis;cellular component biogenesis;	5;4;1;2;3;	GO:0005737;GO:0032991;GO:0005840;GO:0043232;GO:1990904;GO:0044464;GO:0043229;GO:0005623;GO:0005622;GO:0005575;GO:0044444;GO:0043228;GO:0044424;GO:0030529;GO:0043226;	cytoplasm;macromolecular complex;ribosome;intracellular non-membrane-bounded organelle;ribonucleoprotein complex;cell part;intracellular organelle;cell;intracellular;cellular_component;cytoplasmic part;non-membrane-bounded organelle;intracellular part;intracellular ribonucleoprotein complex;organelle;	4;2;5;4;3;2;3;2;3;1;4;3;3;4;2;				K02941	map03010;	Ribosome;	IPR001790;IPR030670;	Ribosomal protein L10P;60S acidic ribosomal protein P0;	cytoskeleton	7296522	501	J	[J] Translation, ribosomal structure and biogenesis;
B0X8E7	Still life OS=Culex quinquefasciatus GN=CpipJ_CPIJ014866 PE=4 SV=1 - [B0X8E7_CULQU]	1.138	1	0.678	1	1	1	1.382	1	0.6	1	0.948	1	0.518	1	1.289	1	0.67	1	GO:0035023;GO:0007266;GO:0007165;GO:0023051;GO:0035556;GO:0050789;GO:0044699;GO:0051716;GO:0010646;GO:0009966;GO:0065007;GO:0051056;GO:0046578;GO:0009987;GO:0048583;GO:0050794;GO:0044763;GO:0023052;GO:0007154;GO:0007265;GO:0007264;GO:0044700;GO:0050896;GO:0008150;GO:1902531;	regulation of Rho protein signal transduction;Rho protein signal transduction;signal transduction;regulation of signaling;intracellular signal transduction;regulation of biological process;single-organism process;cellular response to stimulus;regulation of cell communication;regulation of signal transduction;biological regulation;regulation of small GTPase mediated signal transduction;regulation …	8;8;4;3;5;2;2;3;4;4;2;6;7;2;3;3;3;2;4;7;6;3;2;1;5;	GO:0044464;GO:0005623;GO:0005622;GO:0005575;	cell part;cell;intracellular;cellular_component;	2;2;3;1;	GO:0005089;GO:0005088;GO:0005085;GO:0003674;GO:0004871;GO:0098772;GO:0005057;	Rho guanyl-nucleotide exchange factor activity;Ras guanyl-nucleotide exchange factor activity;guanyl-nucleotide exchange factor activity;molecular_function;signal transducer activity;molecular function regulator;receptor signaling protein activity;	5;4;3;1;2;2;3;	K05731			IPR001478;IPR000219;IPR003116;IPR001849;IPR011993;IPR001331;	PDZ domain;Dbl homology (DH) domain;Raf-like Ras-binding;Pleckstrin homology domain;PH domain-like;Guanine-nucleotide dissociation stimulator, CDC24, conserved site;	nuclear	7295439	1917	T	[T] Signal transduction mechanisms;
B0W8U7	Cysteine desulfurase, mitochondrial OS=Culex quinquefasciatus GN=CpipJ_CPIJ003522 PE=3 SV=1 - [B0W8U7_CULQU]	0.979	0.309538	0.938	0.173387	0.965	0.217413	1.519	0.0162146	1.156	0.362028	0.952	0.176907	0.86	0.0451944	1.297	0.00882927	1.103	0.0984118							GO:0003824;GO:0003674;	catalytic activity;molecular_function;	2;1;	K04487	map00730;map01100;map04122;	Thiamine metabolism;Metabolic pathways;Sulfur relay system;	IPR020578;IPR015424;IPR015422;IPR000192;IPR015421;	Aminotransferase class-V, pyridoxal-phosphate binding site;Pyridoxal phosphate-dependent transferase;Pyridoxal phosphate-dependent transferase, major region, subdomain 2;Aminotransferase class V domain;Pyridoxal phosphate-dependent transferase, major region, subdomain 1;	mitochondria	7297897	473	E	[E] Amino acid transport and metabolism;
B0WFV9	Eukaryotic peptide chain release factor subunit OS=Culex quinquefasciatus GN=CpipJ_CPIJ006149 PE=4 SV=1 - [B0WFV9_CULQU]	1.074	0.153275	1.017	0.791311	0.87	0.0975128	1.435	0.0242089	1.014	0.938226	0.964	0.431305	0.77	0.0762632	1.353	0.0173226	1.007	0.411414				GO:0005737;GO:0044464;GO:0005623;GO:0005622;GO:0005575;GO:0044424;	cytoplasm;cell part;cell;intracellular;cellular_component;intracellular part;	4;2;2;3;1;3;	GO:0008079;GO:0016149;GO:0097159;GO:0008135;GO:0003674;GO:0003723;GO:0003676;GO:0003747;GO:1901363;GO:0005488;	translation termination factor activity;translation release factor activity, codon specific;organic cyclic compound binding;translation factor activity, RNA binding;molecular_function;RNA binding;nucleic acid binding;translation release factor activity;heterocyclic compound binding;binding;	7;9;3;6;1;5;4;8;3;2;	K03265	map03015;	mRNA surveillance pathway;	IPR005140;IPR005141;IPR005142;IPR029064;IPR004403;IPR024049;	eRF1 domain 1/Pelota-like;eRF1 domain 2;eRF1 domain 3;50S ribosomal protein L30e-like;Peptide chain release factor eRF1/aRF1;Peptide Chain Release Factor eRF1/aRF1, N-terminal;	cytosol	7296284	871	J	[J] Translation, ribosomal structure and biogenesis;
B0W781	Putative uncharacterized protein OS=Culex quinquefasciatus GN=CpipJ_CPIJ002947 PE=4 SV=1 - [B0W781_CULQU]	1.214	0.0148716	0.982	0.955764	1.162	0.118114	0.856	1	1.073	0.423209	0.723	0.0848381	1.234	0.629305	0.939	0.774826	1.163	0.516812													IPR029415;IPR032794;IPR024875;	Protein Lines, C-terminal;Protein Lines, N-terminal;Protein Lines;	plasma membrane
B0WH05	Hrp65-1 OS=Culex quinquefasciatus GN=CpipJ_CPIJ006106 PE=4 SV=1 - [B0WH05_CULQU]	1.254	1	0.952	1	1.113	1	1.122	1	0.882	1	0.851	1	0.775	1	1.255	1	0.976	1							GO:0097159;GO:0000166;GO:0036094;GO:0003674;GO:0005488;GO:0003676;GO:1901363;GO:1901265;	organic cyclic compound binding;nucleotide binding;small molecule binding;molecular_function;binding;nucleic acid binding;heterocyclic compound binding;nucleoside phosphate binding;	3;4;3;1;2;4;3;4;	K13219			IPR000504;IPR012975;IPR012677;	RNA recognition motif domain;NOPS;Nucleotide-binding alpha-beta plait domain;	cytosol	7300181_2	398	A	[A] RNA processing and modification;
B0W8U4	Putative uncharacterized protein OS=Culex quinquefasciatus GN=CpipJ_CPIJ003519 PE=4 SV=1 - [B0W8U4_CULQU]	1.154	0.430273	1.524	0.150361	1.093	0.233656	0.745	0.7628	1.441	0.114962	0.946	0.824526	1.521	0.278529	1.02	0.833892	1.558	0.182609							GO:0016787;GO:0016818;GO:0003824;GO:0008796;GO:0016817;GO:0016462;GO:0003674;GO:0004551;	hydrolase activity;hydrolase activity, acting on acid anhydrides, in phosphorus-containing anhydrides;catalytic activity;bis(5'-nucleosyl)-tetraphosphatase activity;hydrolase activity, acting on acid anhydrides;pyrophosphatase activity;molecular_function;nucleotide diphosphatase activity;	3;5;2;8;4;6;1;7;	K01518	map00230;map00240;	Purine metabolism;Pyrimidine metabolism;	IPR003565;IPR020084;IPR000086;IPR015797;	Bis(5'-nucleosyl)-tetraphosphatase;NUDIX hydrolase, conserved site;NUDIX hydrolase domain;NUDIX hydrolase domain-like;	mitochondria	CE20230	148	T	[T] Signal transduction mechanisms;
B0WH06	NONA protein OS=Culex quinquefasciatus GN=CpipJ_CPIJ006107 PE=4 SV=1 - [B0WH06_CULQU]	1.268	0.0215378	0.984	0.454673	1.119	0.175813	2.048	0.00842511	1.032	0.618766	0.754	0.0858597	0.62	0.0150037	1.742	0.000837347	1.035	0.588036							GO:0097159;GO:0000166;GO:0036094;GO:0003674;GO:0005488;GO:0003676;GO:1901363;GO:1901265;	organic cyclic compound binding;nucleotide binding;small molecule binding;molecular_function;binding;nucleic acid binding;heterocyclic compound binding;nucleoside phosphate binding;	3;4;3;1;2;4;3;4;	K13219			IPR000504;IPR012975;IPR012677;	RNA recognition motif domain;NOPS;Nucleotide-binding alpha-beta plait domain;	nuclear	7300181_2	352	A	[A] RNA processing and modification;
B0WDF3	Mitochondrial ATP synthase F chain OS=Culex quinquefasciatus GN=CpipJ_CPIJ004713 PE=4 SV=1 - [B0WDF3_CULQU]	0.75	0.000287646	1.475	1.11e-05	0.776	0.108564	0.92	0.00288459	1.538	7.33e-09	0.839	2.95e-07	1.941	9.37e-08	0.997	0.803	1.931	4.4e-07				GO:0005575;GO:0044425;GO:0016021;GO:0016020;GO:0031224;	cellular_component;membrane part;integral component of membrane;membrane;intrinsic component of membrane;	1;2;4;2;3;				K02130	map00190;map01100;	Oxidative phosphorylation;Metabolic pathways;	IPR019344;	Mitochondrial F1-F0 ATP synthase subunit F, predicted;	cytosol	7291816	182	C	[C] Energy production and conversion;
B0W8Z9	Cuticle protein OS=Culex quinquefasciatus GN=CpipJ_CPIJ003473 PE=4 SV=1 - [B0W8Z9_CULQU]	0.669	0.276304	1.183	0.413888	0.991	0.882898	1.031	0.785942	0.967	0.906605	1.064	0.248172	1.311	0.512833	0.803	0.453782	1.057	0.70614													IPR031874;	Adult cuticle protein 1;	extracellular
B0XCG1	Ras suppressor protein 1 OS=Culex quinquefasciatus GN=CpipJ_CPIJ016693 PE=4 SV=1 - [B0XCG1_CULQU]	0.924	0.202316	0.87	0.306992	0.941	0.214576	0.927	0.275558	1.232	0.101804	0.965	0.551505	1.126	0.100215	0.967	0.517928	1.093	0.334996													IPR003591;IPR032675;IPR001611;	Leucine-rich repeat, typical subtype;Leucine-rich repeat domain, L domain-like;Leucine-rich repeat;	cytosol	7298080	409	T	[T] Signal transduction mechanisms;
B0WTN3	Eukaryotic translation initiation factor 3 subunit M OS=Culex quinquefasciatus GN=CPIJ010525 PE=3 SV=1 - [EIF3M_CULQU]	1.105	0.121405	0.702	0.252122	1.08	0.0255219	1.873	0.0321015	0.796	0.655939	0.894	0.200638	0.492	0.0829703	1.439	0.012595	0.793	0.418151	GO:0022607;GO:0080090;GO:0019222;GO:0051246;GO:0043933;GO:0034622;GO:0031323;GO:1901564;GO:0044249;GO:0034641;GO:0006807;GO:0044237;GO:0034645;GO:0043170;GO:0050789;GO:0071840;GO:0043043;GO:0044267;GO:0071826;GO:0044260;GO:0016043;GO:0065003;GO:0071704;GO:0010467;GO:0022618;GO:0065007;GO:0031326;GO:0022613;GO:2000112;GO:0010468;GO:1901576;GO:0060255;GO:0006446;GO:0009987;GO:0009889;GO:0050794;GO:…	cellular component assembly;regulation of primary metabolic process;regulation of metabolic process;regulation of protein metabolic process;macromolecular complex subunit organization;cellular macromolecular complex assembly;regulation of cellular metabolic process;organonitrogen compound metabolic process;cellular biosynthetic process;cellular nitrogen compound metabolic process;nitrogen compoun…	4;4;3;5;4;6;4;4;4;4;3;3;5;4;2;2;6;5;5;4;3;5;3;5;5;2;5;4;6;5;4;4;5;2;4;3;6;3;5;1;4;2;5;5;5;6;3;5;5;5;4;5;6;5;4;6;3;	GO:1990904;GO:0033290;GO:0005737;GO:0005852;GO:0016282;GO:0070993;GO:0030529;GO:0043234;GO:0032991;GO:0044464;GO:0005623;GO:0005622;GO:0005575;GO:0044444;GO:0044424;	ribonucleoprotein complex;eukaryotic 48S preinitiation complex;cytoplasm;eukaryotic translation initiation factor 3 complex;eukaryotic 43S preinitiation complex;translation preinitiation complex;intracellular ribonucleoprotein complex;protein complex;macromolecular complex;cell part;cell;intracellular;cellular_component;cytoplasmic part;intracellular part;	3;6;4;4;6;5;4;3;2;2;2;3;1;4;3;	GO:0005488;GO:0003674;GO:0003676;GO:0008135;GO:0097159;GO:0003723;GO:0003743;GO:1901363;	binding;molecular_function;nucleic acid binding;translation factor activity, RNA binding;organic cyclic compound binding;RNA binding;translation initiation factor activity;heterocyclic compound binding;	2;1;4;6;3;5;7;3;	K15030			IPR000717;IPR027528;IPR016024;IPR011989;	Proteasome component (PCI) domain;Eukaryotic translation initiation factor 3 subunit M;Armadillo-type fold;Armadillo-like helical;	cytosol	7303226	624	R	[R] General function prediction only;
B0X121	3-hydroxybutyrate dehydrogenase type 2 OS=Culex quinquefasciatus GN=CpipJ_CPIJ013219 PE=4 SV=1 - [B0X121_CULQU]	1.229	0.122544	0.795	0.172706	1.043	0.161366	1.13	0.0372322	0.869	0.0408658	0.955	0.234057	0.716	0.142101	1.199	0.193521	0.858	0.0275297							GO:0003824;GO:0003674;GO:0016491;	catalytic activity;molecular_function;oxidoreductase activity;	2;1;3;				IPR002347;IPR016040;IPR020904;	Short-chain dehydrogenase/reductase SDR;NAD(P)-binding domain;Short-chain dehydrogenase/reductase, conserved site;	cytosol	7296705	321	R	[R] General function prediction only;
B0W8Z6	Putative uncharacterized protein OS=Culex quinquefasciatus GN=CpipJ_CPIJ003470 PE=4 SV=1 - [B0W8Z6_CULQU]	0.654	0.000134875	1.18	0.00184439	1.246	0.0161595	0.637	0.00141383	1.064	0.086158	1.297	0.00124909	1.65	0.0201256	0.505	0.00426062	0.976	0.184722													IPR031874;	Adult cuticle protein 1;	extracellular
B0WN75	MICOS complex subunit OS=Culex quinquefasciatus GN=CpipJ_CPIJ008563 PE=4 SV=1 - [B0WN75_CULQU]	1.047	0.111259	1.265	0.0323128	1.186	0.0958569	0.757	9.94e-05	1.215	0.125737	0.866	0.0754536	1.326	0.0158246	0.911	0.142941	1.225	0.0185469				GO:0044464;GO:0098573;GO:0031975;GO:0031305;GO:0031304;GO:0043229;GO:0031301;GO:0031300;GO:0032592;GO:0043227;GO:0043226;GO:0031224;GO:0005737;GO:0005575;GO:0031090;GO:0005743;GO:0016021;GO:0016020;GO:0005740;GO:0005739;GO:0098800;GO:0044455;GO:0031967;GO:0031966;GO:0061617;GO:0043234;GO:0032991;GO:0043231;GO:0019866;GO:0005623;GO:0005622;GO:0044446;GO:0098796;GO:0044444;GO:0044429;GO:0044424;GO:…	cell part;intrinsic component of mitochondrial membrane;envelope;integral component of mitochondrial inner membrane;intrinsic component of mitochondrial inner membrane;intracellular organelle;integral component of organelle membrane;intrinsic component of organelle membrane;integral component of mitochondrial membrane;membrane-bounded organelle;organelle;intrinsic component of membrane;cytoplasm;…	2;4;3;6;5;3;4;3;5;3;2;3;4;1;3;5;4;2;5;5;4;3;4;4;5;3;2;4;4;2;3;3;3;4;4;3;2;2;4;							IPR019166;IPR033182;	MICOS complex subunit MIC26/MIC27;MICOS complex subunit MIC26/MIC27, animal;	extracellular	7300110	146	S	[S] Function unknown;
B0WMK0	Polyadenylate-binding protein OS=Culex quinquefasciatus GN=CpipJ_CPIJ007980 PE=3 SV=1 - [B0WMK0_CULQU]	1.078	0.00743042	0.865	0.00965055	1.177	0.0195238	1.082	0.2535	0.905	0.00943083	0.952	0.524191	0.736	0.0510169	0.995	0.890635	0.85	0.00683175				GO:0005737;GO:0044464;GO:0005623;GO:0005622;GO:0005575;GO:0044424;	cytoplasm;cell part;cell;intracellular;cellular_component;intracellular part;	4;2;2;3;1;3;	GO:0036094;GO:0097159;GO:0003674;GO:0003723;GO:0003676;GO:0000166;GO:1901363;GO:1901265;GO:0005488;	small molecule binding;organic cyclic compound binding;molecular_function;RNA binding;nucleic acid binding;nucleotide binding;heterocyclic compound binding;nucleoside phosphate binding;binding;	3;3;1;5;4;4;3;4;2;	K13126	map03013;map03015;map03018;	RNA transport;mRNA surveillance pathway;RNA degradation;	IPR000504;IPR002004;IPR012677;IPR006515;IPR003954;	RNA recognition motif domain;Polyadenylate-binding protein/Hyperplastic disc protein;Nucleotide-binding alpha-beta plait domain;Polyadenylate binding protein, human types 1, 2, 3, 4;RNA recognition motif domain, eukaryote;	nuclear	7302665	826	AJ	[A] RNA processing and modification;[J] Translation, ribosomal structure and biogenesis;
B0WMK7	ATP-dependent RNA helicase DRS1 OS=Culex quinquefasciatus GN=CpipJ_CPIJ007987 PE=4 SV=1 - [B0WMK7_CULQU]	1.162	1	0.899	1	0.912	1	0.822	1	0.946	1	1	1	0.917	1	1.045	1	0.962	1							GO:0035639;GO:0003674;GO:0005488;GO:0003676;GO:0043167;GO:1901363;GO:0001883;GO:0001882;GO:0043168;GO:0000166;GO:1901265;GO:0032549;GO:0017076;GO:0005524;GO:0016787;GO:0017111;GO:0004386;GO:0036094;GO:0003824;GO:0016818;GO:0030554;GO:0097367;GO:0097159;GO:0016817;GO:0016462;GO:0032559;GO:0032555;GO:0032550;GO:0032553;	purine ribonucleoside triphosphate binding;molecular_function;binding;nucleic acid binding;ion binding;heterocyclic compound binding;purine nucleoside binding;nucleoside binding;anion binding;nucleotide binding;nucleoside phosphate binding;ribonucleoside binding;purine nucleotide binding;ATP binding;hydrolase activity;nucleoside-triphosphatase activity;helicase activity;small molecule binding;cat…	5;1;2;4;3;3;5;4;4;4;4;5;5;6;3;7;8;3;2;5;6;3;3;4;6;6;5;6;4;	K13181			IPR000629;IPR011545;IPR001650;IPR014014;IPR014001;IPR027417;	ATP-dependent RNA helicase DEAD-box, conserved site;DEAD/DEAH box helicase domain;Helicase, C-terminal;RNA helicase, DEAD-box type, Q motif;Helicase superfamily 1/2, ATP-binding domain;P-loop containing nucleoside triphosphate hydrolase;	nuclear	7304081	992	A	[A] RNA processing and modification;
B0W7R9	Proteasome activator complex subunit 3 OS=Culex quinquefasciatus GN=CpipJ_CPIJ003165 PE=4 SV=1 - [B0W7R9_CULQU]	0.962	1	0.914	1	0.858	1	0.779	1	1.026	1	1.08	1	1.104	1	0.883	1	0.978	1				GO:0043234;GO:0032991;GO:0022624;GO:0044464;GO:0008537;GO:0005623;GO:0005622;GO:0005575;GO:0044424;GO:0000502;	protein complex;macromolecular complex;proteasome accessory complex;cell part;proteasome activator complex;cell;intracellular;cellular_component;intracellular part;proteasome complex;	3;2;4;2;4;2;3;1;3;4;				K06698	map03050;	Proteasome;	IPR003186;IPR003185;IPR009077;	Proteasome activator pa28, C-terminal domain;Proteasome activator pa28, N-terminal domain;Proteasome activator pa28;	cytosol	7292848	371	O	[O] Posttranslational modification, protein turnover, chaperones;
B0W179	Putative uncharacterized protein OS=Culex quinquefasciatus GN=CpipJ_CPIJ000840 PE=4 SV=1 - [B0W179_CULQU]	0.949	0.454935	1.243	0.0128578	1.012	0.659878	0.99	0.380217	1.178	0.000856128	1.123	0.0072727	1.423	0.00971439	0.948	0.0540753	1.212	0.0298472							GO:0016491;GO:0043169;GO:0046914;GO:0043167;GO:0003824;GO:0003674;GO:0005488;GO:0046872;GO:0008270;	oxidoreductase activity;cation binding;transition metal ion binding;ion binding;catalytic activity;molecular_function;binding;metal ion binding;zinc ion binding;	3;4;6;3;2;1;2;5;7;				IPR011032;IPR016040;IPR002085;IPR020843;	GroES-like;NAD(P)-binding domain;Alcohol dehydrogenase superfamily, zinc-type;Polyketide synthase, enoylreductase domain;	cytosol	7304198	432	CR	[C] Energy production and conversion;[R] General function prediction only;
B0X309	Allergen OS=Culex quinquefasciatus GN=CpipJ_CPIJ013698 PE=3 SV=1 - [B0X309_CULQU]	1.336	0.000872328	1.012	0.889646	0.982	0.813054	1.159	0.172911	0.936	0.00744996	1.029	0.962902	0.8	0.00394203	1.252	0.00488159	0.986	0.232019							GO:0005215;GO:0003674;GO:0008289;GO:0005488;	transporter activity;molecular_function;lipid binding;binding;	2;1;3;2;				IPR000566;IPR031259;IPR000463;IPR011038;IPR012674;	Lipocalin/cytosolic fatty-acid binding domain;Intracellular lipid binding protein;Cytosolic fatty-acid binding;Calycin-like;Calycin;	cytosol	7299467	159	I	[I] Lipid transport and metabolism;
B0W5F9	S-methyl-5'-thioadenosine phosphorylase OS=Culex quinquefasciatus GN=CpipJ_CPIJ002278 PE=3 SV=1 - [B0W5F9_CULQU]	1.082	0.027808	0.801	0.0118806	1.125	0.179675	1.559	0.168101	0.857	0.0368621	0.903	0.00972884	0.632	0.0315138	1.337	0.211019	0.817	0.0221573	GO:0034641;GO:0006807;GO:0044281;GO:1901360;GO:0006139;GO:0044710;GO:0071704;GO:0044699;GO:0009987;GO:0006725;GO:0008150;GO:0009116;GO:0008152;GO:0055086;GO:0046483;GO:0044238;GO:1901564;GO:1901135;GO:0044763;GO:0044237;GO:1901657;	cellular nitrogen compound metabolic process;nitrogen compound metabolic process;small molecule metabolic process;organic cyclic compound metabolic process;nucleobase-containing compound metabolic process;single-organism metabolic process;organic substance metabolic process;single-organism process;cellular process;cellular aromatic compound metabolic process;biological_process;nucleoside metaboli…	4;3;4;4;4;3;3;2;2;4;1;5;2;4;4;3;4;4;3;3;4;				GO:0003674;GO:0004731;GO:0016740;GO:0016763;GO:0003824;GO:0016757;GO:0017061;	molecular_function;purine-nucleoside phosphorylase activity;transferase activity;transferase activity, transferring pentosyl groups;catalytic activity;transferase activity, transferring glycosyl groups;S-methyl-5-thioadenosine phosphorylase activity;	1;6;3;5;2;4;7;	K00772	map00270;map01100;	Cysteine and methionine metabolism;Metabolic pathways;	IPR000845;IPR018099;IPR001369;IPR010044;	Nucleoside phosphorylase domain;Purine phosphorylase, family 2, conserved site;PNP/MTAP phosphorylase;Methylthioadenosine phosphorylase (MTAP);	cytoskeleton	Hs4505273	375	F	[F] Nucleotide transport and metabolism;
B0WHP5	30S ribosomal protein S8 OS=Culex quinquefasciatus GN=CpipJ_CPIJ006671 PE=3 SV=1 - [B0WHP5_CULQU]	1.105	0.0333064	0.93	0.00120377	0.905	0.170145	1.676	0.000128848	0.916	0.0325713	0.869	0.00211234	0.672	1.52e-05	1.538	2.44e-05	1.062	0.16424	GO:1901564;GO:0044249;GO:0006807;GO:0044237;GO:0034645;GO:1901576;GO:0044260;GO:0043043;GO:0071704;GO:0010467;GO:1901566;GO:0043170;GO:0044267;GO:0009987;GO:0009058;GO:0009059;GO:0008150;GO:0008152;GO:0044271;GO:0043604;GO:0044238;GO:0019538;GO:0034641;GO:0043603;GO:0006518;GO:0006412;	organonitrogen compound metabolic process;cellular biosynthetic process;nitrogen compound metabolic process;cellular metabolic process;cellular macromolecule biosynthetic process;organic substance biosynthetic process;cellular macromolecule metabolic process;peptide biosynthetic process;organic substance metabolic process;gene expression;organonitrogen compound biosynthetic process;macromolecule …	4;4;3;3;5;4;4;6;3;5;5;4;5;2;3;5;1;2;5;6;3;4;4;5;5;6;	GO:0044464;GO:0043229;GO:0030529;GO:0043226;GO:0005737;GO:0032991;GO:0005840;GO:0043232;GO:1990904;GO:0005623;GO:0005622;GO:0005575;GO:0044444;GO:0043228;GO:0044424;	cell part;intracellular organelle;intracellular ribonucleoprotein complex;organelle;cytoplasm;macromolecular complex;ribosome;intracellular non-membrane-bounded organelle;ribonucleoprotein complex;cell;intracellular;cellular_component;cytoplasmic part;non-membrane-bounded organelle;intracellular part;	2;3;4;2;4;2;5;4;3;2;3;1;4;3;3;	GO:0003674;GO:0005198;GO:0003735;	molecular_function;structural molecule activity;structural constituent of ribosome;	1;2;3;	K02957	map03010;	Ribosome;	IPR000630;	Ribosomal protein S8;	cytosol	7292864	244	J	[J] Translation, ribosomal structure and biogenesis;
B0W3V2	Aconitate hydratase OS=Culex quinquefasciatus GN=CpipJ_CPIJ002118 PE=3 SV=1 - [B0W3V2_CULQU]	1.254	0.0318473	0.846	0.113828	1.174	0.00204797	1.126	0.251403	0.997	0.898278	1.086	0.267921	0.873	0.343962	1.016	0.596572	0.821	0.0528959							GO:0051539;GO:0016835;GO:0016836;GO:0003824;GO:0003674;GO:0005488;GO:0051536;GO:0003994;GO:0016829;GO:0051540;	4 iron, 4 sulfur cluster binding;carbon-oxygen lyase activity;hydro-lyase activity;catalytic activity;molecular_function;binding;iron-sulfur cluster binding;aconitate hydratase activity;lyase activity;metal cluster binding;	5;4;5;2;1;2;4;6;3;3;	K01681	map00020;map00630;map01100;map01200;map01210;map01230;	Citrate cycle (TCA cycle);Glyoxylate and dicarboxylate metabolism;Metabolic pathways;Carbon metabolism;2-Oxocarboxylic acid metabolism;Biosynthesis of amino acids;	IPR001030;IPR006249;IPR015931;IPR015932;IPR015937;IPR018136;IPR000573;IPR015928;	Aconitase/3-isopropylmalate dehydratase large subunit, alpha/beta/alpha domain;Aconitase/Iron-responsive element-binding protein 2;Aconitase/3-isopropylmalate dehydratase large subunit, alpha/beta/alpha, subdomain 1/3;Aconitase/3-isopropylmalate dehydratase large subunit, alpha/beta/alpha, subdomain 2;Aconitase/isopropylmalate dehydratase;Aconitase family, 4Fe-4S cluster binding site;Aconitase A/…	cytosol	7299336	1421	AJ	[A] RNA processing and modification;[J] Translation, ribosomal structure and biogenesis;
B0X3B7	Putative uncharacterized protein OS=Culex quinquefasciatus GN=CpipJ_CPIJ014041 PE=4 SV=1 - [B0X3B7_CULQU]	1.003	1	1.032	1	0.677	1	1.163	1	1.074	1	0.87	1	0.984	1	1.35	1	1.333	1													IPR014720;	Double-stranded RNA-binding domain;	nuclear
B0W8A7	Carboxylic ester hydrolase OS=Culex quinquefasciatus GN=CpipJ_CPIJ002785 PE=3 SV=1 - [B0W8A7_CULQU]	1.231	1	0.951	1	0.831	1	1.185	1	0.979	1	0.909	1	0.801	1	1.376	1	1.106	1							GO:0016787;GO:0003674;GO:0003824;	hydrolase activity;molecular_function;catalytic activity;	3;1;2;				IPR019826;IPR029058;IPR002018;	Carboxylesterase type B, active site;Alpha/Beta hydrolase fold;Carboxylesterase, type B;	extracellular	7297440	379	R	[R] General function prediction only;
B0XHR6	Mitochondrial protein import protein MAS5 OS=Culex quinquefasciatus GN=CpipJ_CPIJ018848 PE=4 SV=1 - [B0XHR6_CULQU]	1.363	1	0.889	1	0.909	1	0.933	1	1.04	1	1.062	1	0.824	1	1.166	1	0.963	1	GO:0006457;GO:0009987;GO:0008150;	protein folding;cellular process;biological_process;	3;2;1;										IPR002939;IPR001623;IPR008971;IPR018253;	Chaperone DnaJ, C-terminal;DnaJ domain;HSP40/DnaJ peptide-binding;DnaJ domain, conserved site;	nuclear	7296101	427	O	[O] Posttranslational modification, protein turnover, chaperones;
B0WFD9	Putative uncharacterized protein OS=Culex quinquefasciatus GN=CpipJ_CPIJ005975 PE=4 SV=1 - [B0WFD9_CULQU]	1.139	0.1052	0.751	0.0148198	1.087	0.130556	1.036	0.572832	0.743	0.0310416	0.938	0.818358	0.704	0.023554	1.033	0.679013	0.764	0.0565659							GO:0043169;GO:0043167;GO:0003674;GO:0005488;GO:0046872;GO:0005509;	cation binding;ion binding;molecular_function;binding;metal ion binding;calcium ion binding;	4;3;1;2;5;6;				IPR011992;IPR018247;IPR002048;	EF-hand domain pair;EF-Hand 1, calcium-binding site;EF-hand domain;	cytosol
B0W741	Proteasome subunit beta type 4 OS=Culex quinquefasciatus GN=CpipJ_CPIJ002907 PE=4 SV=1 - [B0W741_CULQU]	1.201	0.0027751	0.962	0.981767	1.034	0.80552	1.056	0.595323	1.124	0.166527	1.045	0.273053	0.923	0.17754	1.111	0.0128548	0.986	0.712676	GO:0044248;GO:0044267;GO:1901575;GO:0044265;GO:0044260;GO:0071704;GO:0006508;GO:0044238;GO:0009987;GO:0008150;GO:0030163;GO:0008152;GO:0044257;GO:0009056;GO:0009057;GO:0051603;GO:0019538;GO:0044237;GO:0043170;	cellular catabolic process;cellular protein metabolic process;organic substance catabolic process;cellular macromolecule catabolic process;cellular macromolecule metabolic process;organic substance metabolic process;proteolysis;primary metabolic process;cellular process;biological_process;protein catabolic process;metabolic process;cellular protein catabolic process;catabolic process;macromolecul…	4;5;4;5;4;3;5;3;2;1;5;2;6;3;5;6;4;3;4;	GO:0005623;GO:0005622;GO:0005839;GO:0000502;GO:0043234;GO:0032991;GO:0044464;GO:0005575;GO:0044424;	cell;intracellular;proteasome core complex;proteasome complex;protein complex;macromolecular complex;cell part;cellular_component;intracellular part;	2;3;4;4;3;2;2;1;3;	GO:0004175;GO:0003674;GO:0008233;GO:0070003;GO:0016787;GO:0003824;GO:0004298;GO:0070011;	endopeptidase activity;molecular_function;peptidase activity;threonine-type peptidase activity;hydrolase activity;catalytic activity;threonine-type endopeptidase activity;peptidase activity, acting on L-amino acid peptides;	6;1;4;6;3;2;7;5;	K02736	map03050;	Proteasome;	IPR029055;IPR001353;IPR016295;	Nucleophile aminohydrolases, N-terminal;Proteasome, subunit alpha/beta;Proteasome endopeptidase complex, beta subunit;	cytosol, nuclear	7296763	255	O	[O] Posttranslational modification, protein turnover, chaperones;
B0W4L4	Putative uncharacterized protein OS=Culex quinquefasciatus GN=CpipJ_CPIJ001871 PE=4 SV=1 - [B0W4L4_CULQU]	1.255	1	0.565	1	1.099	1	1.625	1	0.595	1	1.03	1	0.41	1	1.344	1	0.553	1							GO:0005549;GO:0003674;GO:0005488;	odorant binding;molecular_function;binding;	3;1;2;				IPR006170;	Pheromone/general odorant binding protein;	extracellular
B0WWU9	Protease m1 zinc metalloprotease OS=Culex quinquefasciatus GN=CpipJ_CPIJ011548 PE=4 SV=1 - [B0WWU9_CULQU]	0.979	1	1.163	1	1.257	1	0.889	1	0.908	1	1.082	1	1.123	1	0.816	1	0.919	1							GO:0043169;GO:0046914;GO:0016787;GO:0043167;GO:0003824;GO:0070011;GO:0003674;GO:0005488;GO:0008233;GO:0046872;GO:0008237;GO:0008270;	cation binding;transition metal ion binding;hydrolase activity;ion binding;catalytic activity;peptidase activity, acting on L-amino acid peptides;molecular_function;binding;peptidase activity;metal ion binding;metallopeptidase activity;zinc ion binding;	4;6;3;3;2;5;1;2;4;5;6;7;				IPR001930;IPR014782;IPR024571;	Peptidase M1, alanine aminopeptidase/leukotriene A4 hydrolase;Peptidase M1, membrane alanine aminopeptidase, N-terminal;ERAP1-like C-terminal domain;	endoplasmic reticulum	7301751	330	EO	[E] Amino acid transport and metabolism;[O] Posttranslational modification, protein turnover, chaperones;
B0WFD0	Sodium/potassium-transporting ATPase subunit alpha OS=Culex quinquefasciatus GN=CpipJ_CPIJ005966 PE=3 SV=1 - [B0WFD0_CULQU]	0.896	0.0545311	1.097	0.138037	0.907	0.0238826	0.789	0.196414	1.156	0.0563262	0.799	0.000386556	1.241	0.0611098	1.03	0.212883	1.277	0.00747734				GO:0031224;GO:0016021;GO:0016020;GO:0005575;GO:0044425;	intrinsic component of membrane;integral component of membrane;membrane;cellular_component;membrane part;	3;4;2;1;2;	GO:0000166;GO:0035639;GO:0003674;GO:0005488;GO:0016887;GO:0001883;GO:1901363;GO:0001882;GO:0043168;GO:0042625;GO:0042626;GO:0016820;GO:0015081;GO:0042623;GO:0015077;GO:0043167;GO:0005391;GO:0015399;GO:1901265;GO:0032549;GO:0017076;GO:0046873;GO:0046872;GO:0022804;GO:0016787;GO:0043169;GO:0005215;GO:0008324;GO:0017111;GO:0036094;GO:0003824;GO:0008556;GO:0022891;GO:0022890;GO:0016818;GO:0022892;GO:…	nucleotide binding;purine ribonucleoside triphosphate binding;molecular_function;binding;ATPase activity;purine nucleoside binding;heterocyclic compound binding;nucleoside binding;anion binding;ATPase coupled ion transmembrane transporter activity;ATPase activity, coupled to transmembrane movement of substances;hydrolase activity, acting on acid anhydrides, catalyzing transmembrane movement of su…	4;5;1;2;8;5;3;4;4;6;6;5;9;9;8;3;9;5;4;5;5;8;5;4;3;4;2;6;7;3;2;8;4;7;5;3;6;3;3;10;4;7;5;6;3;6;6;6;5;5;7;9;6;4;	K01539			IPR018303;IPR023299;IPR004014;IPR023214;IPR008250;IPR005775;IPR001757;	P-type ATPase, phosphorylation site;P-type ATPase, cytoplasmic domain N;Cation-transporting P-type ATPase, N-terminal;HAD-like domain;P-type ATPase, A domain;P-type ATPase, subfamily IIC;P-type ATPase;	plasma membrane	7300678	1427	P	[P] Inorganic ion transport and metabolism;
B0WNE9	ATP synthase-coupling factor 6, mitochondrial OS=Culex quinquefasciatus GN=CpipJ_CPIJ008665 PE=3 SV=1 - [B0WNE9_CULQU]	0.947	0.773153	1.124	0.334026	1.057	0.120383	0.932	0.0446025	1.131	0.453236	0.995	0.367997	1.252	0.161724	0.893	0.269581	1.114	0.449968	GO:0009167;GO:0009165;GO:0044281;GO:0009161;GO:1901362;GO:0042451;GO:1901360;GO:0044711;GO:0009199;GO:0009206;GO:0009205;GO:0009201;GO:0046034;GO:0046129;GO:0046128;GO:0042455;GO:0046483;GO:1901564;GO:1901566;GO:0006163;GO:0006164;GO:0019637;GO:0019438;GO:0009163;GO:0009141;GO:0009142;GO:0009144;GO:0009145;GO:0006807;GO:1901576;GO:0015992;GO:0009259;GO:0098662;GO:0098660;GO:0018130;GO:0006818;GO:…	purine ribonucleoside monophosphate metabolic process;nucleotide biosynthetic process;small molecule metabolic process;ribonucleoside monophosphate metabolic process;organic cyclic compound biosynthetic process;purine nucleoside biosynthetic process;organic cyclic compound metabolic process;single-organism biosynthetic process;ribonucleoside triphosphate metabolic process;purine ribonucleoside tr…	8;6;4;7;5;7;4;4;7;8;8;7;8;8;7;7;4;4;5;6;7;4;5;6;6;6;7;7;3;4;6;6;7;6;5;5;7;5;4;3;8;1;2;5;7;5;5;7;6;3;5;3;6;5;9;7;4;4;6;7;7;6;4;3;6;2;7;8;4;9;5;4;4;2;5;4;5;5;6;4;5;3;2;8;5;4;6;5;6;3;3;3;4;6;	GO:0031975;GO:0045263;GO:0016020;GO:0031967;GO:0031966;GO:0043234;GO:0043231;GO:0045259;GO:0044429;GO:0044422;GO:0043229;GO:0043227;GO:0043226;GO:0044464;GO:0044424;GO:0044425;GO:0033177;GO:0005737;GO:0031090;GO:0005739;GO:0044455;GO:0019866;GO:0005623;GO:0005622;GO:0005743;GO:0005740;GO:0044446;GO:0044444;GO:0098800;GO:0005753;GO:0000276;GO:0016469;GO:0032991;GO:0005575;GO:0098796;GO:0098798;	envelope;proton-transporting ATP synthase complex, coupling factor F(o);membrane;organelle envelope;mitochondrial membrane;protein complex;intracellular membrane-bounded organelle;proton-transporting ATP synthase complex;mitochondrial part;organelle part;intracellular organelle;membrane-bounded organelle;organelle;cell part;intracellular part;membrane part;proton-transporting two-sector ATPase co…	3;4;2;4;4;3;4;4;4;2;3;3;2;2;3;2;4;4;3;5;3;4;2;3;5;5;3;4;4;5;5;4;2;1;3;4;	GO:0003674;GO:0022891;GO:0022890;GO:0022892;GO:0015075;GO:0015077;GO:0015078;GO:0005215;GO:0008324;GO:0022857;	molecular_function;substrate-specific transmembrane transporter activity;inorganic cation transmembrane transporter activity;substrate-specific transporter activity;ion transmembrane transporter activity;monovalent inorganic cation transmembrane transporter activity;hydrogen ion transmembrane transporter activity;transporter activity;cation transmembrane transporter activity;transmembrane transpo…	1;4;7;3;5;8;9;2;6;3;	K02131	map00190;map01100;	Oxidative phosphorylation;Metabolic pathways;	IPR008387;IPR016349;	ATPase, F0 complex, subunit F6, mitochondrial;ATPase, F0 complex, subunit F6, mitochondrial subgroup;	mitochondria	7300990	121	C	[C] Energy production and conversion;
B0WY76	Actin OS=Culex quinquefasciatus GN=CpipJ_CPIJ012090 PE=3 SV=1 - [B0WY76_CULQU]	1.25	0.428974	1.412	0.0736592	0.822	0.803543	0.921	1	0.988	0.983954	1.114	0.660781	1.365	0.369202	0.864	0.417335	1.183	0.257256							GO:0043168;GO:0017076;GO:0030554;GO:0097367;GO:0097159;GO:1901363;GO:0001882;GO:0043167;GO:0036094;GO:0035639;GO:0005524;GO:0032559;GO:0032553;GO:0001883;GO:0032549;GO:0032555;GO:0003674;GO:0000166;GO:0032550;GO:1901265;GO:0005488;	anion binding;purine nucleotide binding;adenyl nucleotide binding;carbohydrate derivative binding;organic cyclic compound binding;heterocyclic compound binding;nucleoside binding;ion binding;small molecule binding;purine ribonucleoside triphosphate binding;ATP binding;adenyl ribonucleotide binding;ribonucleotide binding;purine nucleoside binding;ribonucleoside binding;purine ribonucleotide bindin…	4;5;6;3;3;3;4;3;3;5;6;6;4;5;5;5;1;4;6;4;2;	K05692	map04145;map04391;map04745;	Phagosome;Hippo signaling pathway - fly;Phototransduction - fly;	IPR020902;IPR004000;IPR004001;	Actin/actin-like conserved site;Actin family;Actin, conserved site;	cytoskeleton	CE13150	739	Z	[Z] Cytoskeleton;
B0WLI6	Acyl-coa dehydrogenase OS=Culex quinquefasciatus GN=CpipJ_CPIJ008217 PE=3 SV=1 - [B0WLI6_CULQU]	0.96	0.426729	1.137	2.61e-05	0.928	0.41264	1.06	0.010045	1.175	2.38e-07	0.928	0.000911621	1.069	0.00638219	1.101	0.000647321	1.196	1.06e-08							GO:0043168;GO:0050662;GO:0050660;GO:0097159;GO:0016627;GO:0000166;GO:0036094;GO:0003824;GO:0003674;GO:0005488;GO:0003995;GO:0048037;GO:0043167;GO:1901363;GO:1901265;GO:0016491;	anion binding;coenzyme binding;flavin adenine dinucleotide binding;organic cyclic compound binding;oxidoreductase activity, acting on the CH-CH group of donors;nucleotide binding;small molecule binding;catalytic activity;molecular_function;binding;acyl-CoA dehydrogenase activity;cofactor binding;ion binding;heterocyclic compound binding;nucleoside phosphate binding;oxidoreductase activity;	4;4;5;3;4;4;3;2;1;2;5;3;3;3;4;3;	K00249	map00071;map00280;map00410;map00640;map01100;map01200;map01212;	Fatty acid degradation;"Valine, leucine and isoleucine degradation";beta-Alanine metabolism;Propanoate metabolism;Metabolic pathways;Carbon metabolism;Fatty acid metabolism;	IPR009100;IPR009075;IPR006091;IPR006089;IPR013786;	Acyl-CoA dehydrogenase/oxidase, N-terminal and middle domain;Acyl-CoA dehydrogenase/oxidase C-terminal;Acyl-CoA oxidase/dehydrogenase, central domain;Acyl-CoA dehydrogenase, conserved site;Acyl-CoA dehydrogenase/oxidase, N-terminal;	mitochondria	7295201	721	I	[I] Lipid transport and metabolism;
B0WUY1	NADH-ubiquinone oxidoreductase B8 subunit OS=Culex quinquefasciatus GN=CpipJ_CPIJ010610 PE=4 SV=1 - [B0WUY1_CULQU]	0.869	1	0.982	1	0.929	1	0.989	1	0.924	1	0.943	1	1.042	1	0.983	1	1.028	1										K03946	map00190;map01100;	Oxidative phosphorylation;Metabolic pathways;	IPR007741;IPR016464;IPR012336;	Ribosomal protein/NADH dehydrogenase domain;NADH dehydrogenase [ubiquinone] (complex I), alpha subcomplex, subunit 2;Thioredoxin-like fold;	mitochondria	7295703	111	C	[C] Energy production and conversion;
B0W629	Bap28 OS=Culex quinquefasciatus GN=CpipJ_CPIJ002494 PE=4 SV=1 - [B0W629_CULQU]	1.22	0.434325	1.056	0.123478	1.06	0.57481	0.905	0.831179	1.172	0.489536	0.989	0.987218	1.036	0.835612	1.056	0.927715	1.099	0.150087										K14550	map03008;	Ribosome biogenesis in eukaryotes;	IPR021133;IPR022125;IPR012954;IPR011989;IPR016024;	HEAT, type 2;U3 small nucleolar RNA-associated protein 10;BP28, C-terminal domain;Armadillo-like helical;Armadillo-type fold;	mitochondria	Hs21361695	271	S	[S] Function unknown;
B0X8P6	Xylulose kinase OS=Culex quinquefasciatus GN=CpipJ_CPIJ015417 PE=4 SV=1 - [B0X8P6_CULQU]	0.925	0.669998	1.089	0.236399	1.063	0.120313	0.973	0.962141	0.973	0.921736	1.012	0.475929	1.081	0.249958	1.013	0.194311	0.975	0.941938	GO:0044238;GO:0005975;GO:0071704;GO:0008152;GO:0008150;	primary metabolic process;carbohydrate metabolic process;organic substance metabolic process;metabolic process;biological_process;	3;4;3;2;1;				GO:0016773;GO:0016772;GO:0016301;GO:0003824;GO:0016740;GO:0003674;	phosphotransferase activity, alcohol group as acceptor;transferase activity, transferring phosphorus-containing groups;kinase activity;catalytic activity;transferase activity;molecular_function;	5;4;5;2;3;1;	K00854	map00040;map01100;	Pentose and glucuronate interconversions;Metabolic pathways;	IPR018485;IPR018484;	Carbohydrate kinase, FGGY, C-terminal;Carbohydrate kinase, FGGY, N-terminal;	cytosol	7300206	703	G	[G] Carbohydrate transport and metabolism;
B0X4U1	Alanine aminotransferase OS=Culex quinquefasciatus GN=CpipJ_CPIJ014256 PE=4 SV=1 - [B0X4U1_CULQU]	0.936	0.0134621	1.134	0.000324999	0.934	0.0330201	0.866	0.0416424	1.146	0.000753768	0.996	0.409355	1.232	7.55e-06	0.902	0.0047	1.121	3.19e-05	GO:0009058;GO:0008152;GO:0008150;	biosynthetic process;metabolic process;biological_process;	3;2;1;				GO:0043168;GO:0003824;GO:0048037;GO:0097159;GO:1901363;GO:0016740;GO:0043167;GO:0008483;GO:0003674;GO:0030170;GO:0016769;GO:0005488;	anion binding;catalytic activity;cofactor binding;organic cyclic compound binding;heterocyclic compound binding;transferase activity;ion binding;transaminase activity;molecular_function;pyridoxal phosphate binding;transferase activity, transferring nitrogenous groups;binding;	4;2;3;3;3;3;3;5;1;4;4;2;	K00814	map00220;map00250;map01100;map01200;map01210;map01230;	Arginine biosynthesis;"Alanine, aspartate and glutamate metabolism";Metabolic pathways;Carbon metabolism;2-Oxocarboxylic acid metabolism;Biosynthesis of amino acids;	IPR015424;IPR015422;IPR004839;IPR015421;	Pyridoxal phosphate-dependent transferase;Pyridoxal phosphate-dependent transferase, major region, subdomain 2;Aminotransferase, class I/classII;Pyridoxal phosphate-dependent transferase, major region, subdomain 1;	mitochondria	7292870	654	E	[E] Amino acid transport and metabolism;
B0WAG9	60S ribosomal protein L26 OS=Culex quinquefasciatus GN=CpipJ_CPIJ004073 PE=3 SV=1 - [B0WAG9_CULQU]	1.193	1	1.211	1	0.951	1	1.394	1	1.414	1	0.803	1	1.022	1	1.493	1	1.529	1	GO:1901564;GO:0044249;GO:0044237;GO:0034645;GO:0044260;GO:0043043;GO:0071704;GO:0010467;GO:0044267;GO:1901566;GO:0043170;GO:1901576;GO:0009987;GO:0009058;GO:0009059;GO:0008150;GO:0008152;GO:0044271;GO:0043604;GO:0044238;GO:0019538;GO:0034641;GO:0006807;GO:0043603;GO:0006518;GO:0006412;	organonitrogen compound metabolic process;cellular biosynthetic process;cellular metabolic process;cellular macromolecule biosynthetic process;cellular macromolecule metabolic process;peptide biosynthetic process;organic substance metabolic process;gene expression;cellular protein metabolic process;organonitrogen compound biosynthetic process;macromolecule metabolic process;organic substance bios…	4;4;3;5;4;6;3;5;5;5;4;4;2;3;5;1;2;5;6;3;4;4;3;5;5;6;	GO:0015934;GO:0044464;GO:0043229;GO:0043228;GO:0043226;GO:0005737;GO:0044446;GO:0030529;GO:0044391;GO:0032991;GO:0005840;GO:0043232;GO:1990904;GO:0005623;GO:0005622;GO:0005575;GO:0044444;GO:0044424;GO:0044422;	large ribosomal subunit;cell part;intracellular organelle;non-membrane-bounded organelle;organelle;cytoplasm;intracellular organelle part;intracellular ribonucleoprotein complex;ribosomal subunit;macromolecular complex;ribosome;intracellular non-membrane-bounded organelle;ribonucleoprotein complex;cell;intracellular;cellular_component;cytoplasmic part;intracellular part;organelle part;	5;2;3;3;2;4;3;4;4;2;5;4;3;2;3;1;4;3;2;	GO:0003674;GO:0005198;GO:0003735;	molecular_function;structural molecule activity;structural constituent of ribosome;	1;2;3;	K02898	map03010;	Ribosome;	IPR014722;IPR005756;IPR008991;IPR005825;IPR005824;	Ribosomal protein L2 domain 2;Ribosomal protein L26/L24P, eukaryotic/archaeal;Translation protein SH3-like domain;Ribosomal protein L24/L26, conserved site;KOW;	nuclear	7293850	248	J	[J] Translation, ribosomal structure and biogenesis;
B8RJH6	NADH dehydrogenase (Fragment) OS=Culex tarsalis PE=2 SV=1 - [B8RJH6_CULTA]	0.811	0.178968	0.938	0.261471	0.94	0.387722	1.057	0.622376	0.96	0.68113	1.025	0.0389281	1.032	0.544139	0.93	0.232604	0.964	0.658781										K03945	map00190;map01100;	Oxidative phosphorylation;Metabolic pathways;	IPR017384;	NADH dehydrogenase [ubiquinone] (complex I), alpha subcomplex subunit 1;	cytosol
B0X0R5	Organic cation transporter protein OS=Culex quinquefasciatus GN=CpipJ_CPIJ012539 PE=4 SV=1 - [B0X0R5_CULQU]	0.705	0.57504	1.604	0.0799504	0.702	0.235372	0.545	0.108693	2.245	0.0807771	0.763	0.143756	2.743	0.290452	0.876	0.701991	2.532	0.00989238				GO:0016021;GO:0016020;GO:0005575;GO:0044425;GO:0031224;	integral component of membrane;membrane;cellular_component;membrane part;intrinsic component of membrane;	4;2;1;2;3;	GO:0005215;GO:0022857;GO:0003674;	transporter activity;transmembrane transporter activity;molecular_function;	2;3;1;				IPR020846;IPR005828;IPR005829;	Major facilitator superfamily domain;Major facilitator, sugar transporter-like;Sugar transporter, conserved site;	plasma membrane	7301138	312	R	[R] General function prediction only;
B0WLI8	Putative uncharacterized protein OS=Culex quinquefasciatus GN=CpipJ_CPIJ008219 PE=4 SV=1 - [B0WLI8_CULQU]	1.016	0.889007	0.897	0.199199	1.069	0.10589	1.023	0.836471	0.899	0.399727	0.929	0.0763869	0.886	0.681475	1.036	0.870528	0.922	0.436153															cytosol, nuclear
B8RJH3	40S ribosomal protein S8 (Fragment) OS=Culex tarsalis PE=2 SV=1 - [B8RJH3_CULTA]	0.864	1	1	1	0.812	1	1.385	1	1.045	1	0.828	1	0.935	1	1.335	1	1.252	1	GO:1901564;GO:0044249;GO:0006807;GO:0044237;GO:0034645;GO:1901576;GO:0044260;GO:0043043;GO:0071704;GO:0010467;GO:1901566;GO:0043170;GO:0044267;GO:0009987;GO:0009058;GO:0009059;GO:0008150;GO:0008152;GO:0044271;GO:0043604;GO:0044238;GO:0019538;GO:0034641;GO:0043603;GO:0006518;GO:0006412;	organonitrogen compound metabolic process;cellular biosynthetic process;nitrogen compound metabolic process;cellular metabolic process;cellular macromolecule biosynthetic process;organic substance biosynthetic process;cellular macromolecule metabolic process;peptide biosynthetic process;organic substance metabolic process;gene expression;organonitrogen compound biosynthetic process;macromolecule …	4;4;3;3;5;4;4;6;3;5;5;4;5;2;3;5;1;2;5;6;3;4;4;5;5;6;	GO:0044464;GO:0043229;GO:0030529;GO:0043226;GO:0005737;GO:0032991;GO:0005840;GO:0043232;GO:1990904;GO:0005623;GO:0005622;GO:0005575;GO:0044444;GO:0043228;GO:0044424;	cell part;intracellular organelle;intracellular ribonucleoprotein complex;organelle;cytoplasm;macromolecular complex;ribosome;intracellular non-membrane-bounded organelle;ribonucleoprotein complex;cell;intracellular;cellular_component;cytoplasmic part;non-membrane-bounded organelle;intracellular part;	2;3;4;2;4;2;5;4;3;2;3;1;4;3;3;	GO:0003674;GO:0005198;GO:0003735;	molecular_function;structural molecule activity;structural constituent of ribosome;	1;2;3;	K02995	map03010;	Ribosome;	IPR022309;IPR001047;	Ribosomal protein S8e/ribosomal biogenesis NSA2;Ribosomal protein S8e;	nuclear	7301850	248	J	[J] Translation, ribosomal structure and biogenesis;
B0X7J5	Aspartyl-tRNA synthetase OS=Culex quinquefasciatus GN=CpipJ_CPIJ015212 PE=4 SV=1 - [B0X7J5_CULQU]	1.153	1	0.696	1	0.852	1	1.844	1	0.98	1	1.004	1	0.568	1	1.546	1	0.881	1	GO:0044237;GO:0019752;GO:0090304;GO:0044249;GO:0034641;GO:0006807;GO:0044281;GO:0034645;GO:0034660;GO:0043170;GO:1901360;GO:0006139;GO:0044710;GO:0044260;GO:0006520;GO:0043043;GO:0071704;GO:0010467;GO:0043604;GO:0044699;GO:0006422;GO:0044267;GO:0009987;GO:0006725;GO:0009058;GO:0009059;GO:0008150;GO:0008152;GO:0043436;GO:0044271;GO:0046483;GO:0016070;GO:0044238;GO:0006418;GO:1901564;GO:1901566;GO:…	cellular metabolic process;carboxylic acid metabolic process;nucleic acid metabolic process;cellular biosynthetic process;cellular nitrogen compound metabolic process;nitrogen compound metabolic process;small molecule metabolic process;cellular macromolecule biosynthetic process;ncRNA metabolic process;macromolecule metabolic process;organic cyclic compound metabolic process;nucleobase-containing…	3;6;5;4;4;3;4;5;6;4;4;4;3;4;4;6;3;5;6;2;8;5;2;4;3;5;1;2;5;5;4;5;3;7;4;5;4;4;7;5;6;5;4;3;5;6;	GO:0005737;GO:0044464;GO:0005623;GO:0005622;GO:0005575;GO:0044424;	cytoplasm;cell part;cell;intracellular;cellular_component;intracellular part;	4;2;2;3;1;3;	GO:0003676;GO:0032550;GO:0035639;GO:0003674;GO:1901363;GO:0001882;GO:0004812;GO:0004815;GO:0097367;GO:0043167;GO:0032555;GO:0032549;GO:0017076;GO:0005524;GO:0043168;GO:0000166;GO:0001883;GO:1901265;GO:0036094;GO:0003824;GO:0016874;GO:0016875;GO:0016876;GO:0030554;GO:0097159;GO:0032559;GO:0032553;GO:0005488;	nucleic acid binding;purine ribonucleoside binding;purine ribonucleoside triphosphate binding;molecular_function;heterocyclic compound binding;nucleoside binding;aminoacyl-tRNA ligase activity;aspartate-tRNA ligase activity;carbohydrate derivative binding;ion binding;purine ribonucleotide binding;ribonucleoside binding;purine nucleotide binding;ATP binding;anion binding;nucleotide binding;purine …	4;6;5;1;3;4;6;7;3;3;5;5;5;6;4;4;5;4;3;2;3;4;5;6;3;6;4;2;	K01876	map00970;	Aminoacyl-tRNA biosynthesis;	IPR004365;IPR004364;IPR018150;IPR006195;IPR002312;IPR012340;IPR004523;	OB-fold nucleic acid binding domain, AA-tRNA synthetase-type;Aminoacyl-tRNA synthetase, class II (D/K/N);Aminoacyl-tRNA synthetase, class II (D/K/N)-like;Aminoacyl-tRNA synthetase, class II;Aspartyl/Asparaginyl-tRNA synthetase, class IIb;Nucleic acid-binding, OB-fold;Aspartyl-tRNA synthetase, archaeal-type;	cytosol	7303387	850	J	[J] Translation, ribosomal structure and biogenesis;
B0W3D7	Filamin OS=Culex quinquefasciatus GN=CpipJ_CPIJ001681 PE=4 SV=1 - [B0W3D7_CULQU]	1.023	0.443491	0.893	0.227393	0.907	0.00645774	0.967	0.695042	0.95	0.619111	0.874	0.28411	0.924	0.727423	1.121	0.352699	1.038	0.407116										K04437			IPR001298;IPR013783;IPR028559;IPR017868;IPR014756;	Filamin/ABP280 repeat;Immunoglobulin-like fold;Filamin A;Filamin/ABP280 repeat-like;Immunoglobulin E-set;	cytosol	7300226	1469	Z	[Z] Cytoskeleton;
B0X1K1	ADP-ribosylation factor OS=Culex quinquefasciatus GN=CpipJ_CPIJ012995 PE=3 SV=1 - [B0X1K1_CULQU]	1.082	1	0.927	1	1.195	1	0.644	1	0.786	1	0.942	1	0.981	1	0.851	1	0.838	1	GO:0035556;GO:0051716;GO:0065007;GO:0009987;GO:0050794;GO:0008150;GO:0007154;GO:0007264;GO:0044700;GO:0044699;GO:0050896;GO:0044763;GO:0050789;GO:0023052;GO:0007165;	intracellular signal transduction;cellular response to stimulus;biological regulation;cellular process;regulation of cellular process;biological_process;cell communication;small GTPase mediated signal transduction;single organism signaling;single-organism process;response to stimulus;single-organism cellular process;regulation of biological process;signaling;signal transduction;	5;3;2;2;3;1;4;6;3;2;2;3;2;2;4;	GO:0044464;GO:0005575;GO:0005623;GO:0005622;	cell part;cellular_component;cell;intracellular;	2;1;2;3;	GO:0035639;GO:0003674;GO:0005488;GO:0043167;GO:1901363;GO:1901265;GO:0001882;GO:0043168;GO:0000166;GO:0032561;GO:0001883;GO:0032549;GO:0017076;GO:0005525;GO:0036094;GO:0097367;GO:0097159;GO:0019001;GO:0032555;GO:0032550;GO:0032553;	purine ribonucleoside triphosphate binding;molecular_function;binding;ion binding;heterocyclic compound binding;nucleoside phosphate binding;nucleoside binding;anion binding;nucleotide binding;guanyl ribonucleotide binding;purine nucleoside binding;ribonucleoside binding;purine nucleotide binding;GTP binding;small molecule binding;carbohydrate derivative binding;organic cyclic compound binding;gu…	5;1;2;3;3;4;4;4;4;6;5;5;5;6;3;3;3;6;5;6;4;	K07944			IPR005225;IPR006689;IPR024156;IPR027417;	Small GTP-binding protein domain;Small GTPase superfamily, ARF/SAR type;Small GTPase superfamily, ARF type;P-loop containing nucleoside triphosphate hydrolase;	cytosol	7300792	276	R	[R] General function prediction only;
B0X7J2	3-hydroxyisobutyrate dehydrogenase OS=Culex quinquefasciatus GN=CpipJ_CPIJ015209 PE=3 SV=1 - [B0X7J2_CULQU]	1.167	1.5e-05	0.811	4.5e-06	1.043	0.041705	1.522	1.72e-08	0.842	1.33e-05	1.024	0.403443	0.605	4.61e-09	1.299	2e-06	0.788	1.69e-05	GO:0019752;GO:0044248;GO:0006807;GO:0044282;GO:0044699;GO:0044712;GO:0044710;GO:0006520;GO:0008150;GO:0071704;GO:1901605;GO:1901606;GO:0006574;GO:0044238;GO:0009987;GO:1901575;GO:0008152;GO:0043436;GO:1901564;GO:0009056;GO:0009063;GO:0006573;GO:1901565;GO:0016054;GO:0044237;GO:0046395;GO:0044763;GO:0009081;GO:0006082;GO:0009083;GO:0044281;	carboxylic acid metabolic process;cellular catabolic process;nitrogen compound metabolic process;small molecule catabolic process;single-organism process;single-organism catabolic process;single-organism metabolic process;cellular amino acid metabolic process;biological_process;organic substance metabolic process;alpha-amino acid metabolic process;alpha-amino acid catabolic process;valine catabol…	6;4;3;5;2;4;3;4;1;3;5;6;7;3;2;4;2;5;4;3;5;6;5;5;3;6;3;5;4;6;4;				GO:0051287;GO:0003674;GO:0005488;GO:1901363;GO:0016491;GO:0050662;GO:0008442;GO:0000166;GO:0004616;GO:1901265;GO:0036094;GO:0003824;GO:0048037;GO:0016614;GO:0016616;GO:0097159;	NAD binding;molecular_function;binding;heterocyclic compound binding;oxidoreductase activity;coenzyme binding;3-hydroxyisobutyrate dehydrogenase activity;nucleotide binding;phosphogluconate dehydrogenase (decarboxylating) activity;nucleoside phosphate binding;small molecule binding;catalytic activity;cofactor binding;oxidoreductase activity, acting on CH-OH group of donors;oxidoreductase activity…	5;1;2;3;3;4;6;4;6;4;3;2;3;4;5;3;	K00020	map00280;map01100;	Valine, leucine and isoleucine degradation;Metabolic pathways;	IPR006115;IPR011548;IPR029154;IPR002204;IPR015815;IPR013328;IPR016040;IPR008927;	6-phosphogluconate dehydrogenase, NADP-binding;3-hydroxyisobutyrate dehydrogenase;3-hydroxyisobutyrate dehydrogenase, NAD-binding domain;3-hydroxyisobutyrate dehydrogenase-related, conserved site;3-hydroxyisobutyrate dehydrogenase-related;6-phosphogluconate dehydrogenase, domain 2;NAD(P)-binding domain;6-phosphogluconate dehydrogenase C-terminal domain-like;	mitochondria	7302557	426	R	[R] General function prediction only;
B0X394	Vinculin OS=Culex quinquefasciatus GN=CpipJ_CPIJ013873 PE=4 SV=1 - [B0X394_CULQU]	1.208	0.468934	1.288	0.514824	1.449	0.322829	0.9	0.155958	1.167	0.630711	0.927	0.258828	1.154	0.685635	0.95	0.785333	1.1	0.69393	GO:0008150;GO:0007155;GO:0022610;	biological_process;cell adhesion;biological adhesion;	1;3;2;	GO:0005856;GO:0015629;GO:0043232;GO:0044464;GO:0005623;GO:0005622;GO:0005575;GO:0044424;GO:0043229;GO:0043228;GO:0043226;	cytoskeleton;actin cytoskeleton;intracellular non-membrane-bounded organelle;cell part;cell;intracellular;cellular_component;intracellular part;intracellular organelle;non-membrane-bounded organelle;organelle;	5;6;4;2;2;3;1;3;3;3;2;	GO:0003674;GO:0005198;	molecular_function;structural molecule activity;	1;2;	K05700			IPR000633;IPR006077;	Vinculin, conserved site;Vinculin/alpha-catenin;	cytosol	7290291	1465	W	[W] Extracellular structures;
B0X7Y0	Proliferation-associated 2g4 OS=Culex quinquefasciatus GN=CpipJ_CPIJ015389 PE=4 SV=1 - [B0X7Y0_CULQU]	1.253	1	1.086	1	0.985	1	0.754	1	1.325	1	1.06	1	1.168	1	0.997	1	1.168	1													IPR000994;IPR004545;IPR011991;	Peptidase M24;PA2G4 family;Winged helix-turn-helix DNA-binding domain;	cytosol	7295435	532	R	[R] General function prediction only;
B0WKU8	Ran-binding protein OS=Culex quinquefasciatus GN=CpipJ_CPIJ007518 PE=4 SV=1 - [B0WKU8_CULQU]	0.967	0.78138	1.035	0.584893	1.01	0.605137	0.852	0.150361	1.003	0.938583	0.892	0.436215	1.121	0.497513	0.975	0.371554	1.096	0.514889	GO:0051234;GO:0046907;GO:0006810;GO:0051641;GO:0051649;GO:0008150;GO:0051179;	establishment of localization;intracellular transport;transport;cellular localization;establishment of localization in cell;biological_process;localization;	3;5;4;3;4;1;2;	GO:0044464;GO:0005623;GO:0005575;GO:0005622;	cell part;cell;cellular_component;intracellular;	2;2;1;3;	GO:0043169;GO:0046914;GO:0043167;GO:0003674;GO:0005488;GO:0046872;GO:0008270;	cation binding;transition metal ion binding;ion binding;molecular_function;binding;metal ion binding;zinc ion binding;	4;6;3;1;2;5;7;	K12172	map03013;	RNA transport;	IPR019734;IPR000156;IPR001876;IPR011993;IPR011990;IPR013026;	Tetratricopeptide repeat;Ran binding domain;Zinc finger, RanBP2-type;PH domain-like;Tetratricopeptide-like helical domain;Tetratricopeptide repeat-containing domain;	nuclear	7301301	681	U	[U] Intracellular trafficking, secretion, and vesicular transport;
B0X3L6	Tropomyosin invertebrate OS=Culex quinquefasciatus GN=CpipJ_CPIJ013364 PE=3 SV=1 - [B0X3L6_CULQU]	0.882	0.543873	1.252	0.000357839	0.881	0.623539	0.963	0.3284	0.96	0.353	1.029	0.0571295	1.208	0.00885616	0.948	0.0485595	1.092	0.27017										K10373			IPR000533;	Tropomyosin;	cytosol	7299991	461	Z	[Z] Cytoskeleton;
B0WCA1	Nucleoside diphosphate kinase OS=Culex quinquefasciatus GN=CpipJ_CPIJ004571 PE=3 SV=1 - [B0WCA1_CULQU]	1.025	0.899933	0.891	0.0239521	1.028	0.892869	1.117	0.00130482	0.921	0.1418	1.046	0.0764551	0.86	0.0230739	1.017	0.540479	0.859	0.0307533	GO:0009218;GO:0009165;GO:0044281;GO:0046134;GO:1901362;GO:0046131;GO:1901360;GO:0044710;GO:0044711;GO:0009206;GO:0009205;GO:0046039;GO:0009201;GO:0046036;GO:0009209;GO:0009208;GO:0046129;GO:0046128;GO:0042455;GO:0046483;GO:1901564;GO:1901566;GO:0006163;GO:0006164;GO:0019637;GO:0019438;GO:1901070;GO:0009163;GO:0009148;GO:0009141;GO:0009142;GO:0009144;GO:0009145;GO:0009147;GO:0006807;GO:1901576;GO:…	pyrimidine ribonucleotide metabolic process;nucleotide biosynthetic process;small molecule metabolic process;pyrimidine nucleoside biosynthetic process;organic cyclic compound biosynthetic process;pyrimidine ribonucleoside metabolic process;organic cyclic compound metabolic process;single-organism metabolic process;single-organism biosynthetic process;purine ribonucleoside triphosphate biosynthet…	7;6;4;7;5;7;4;3;4;8;8;8;7;8;8;8;8;7;7;4;4;5;6;7;4;5;9;6;7;6;6;7;7;7;3;4;8;8;5;7;8;7;7;1;2;5;5;9;5;6;6;5;3;5;4;4;6;2;6;4;9;6;7;2;4;4;5;4;6;3;5;6;5;7;3;9;8;8;3;6;5;6;3;5;4;5;4;5;				GO:0000166;GO:0016740;GO:0097367;GO:0004550;GO:0003674;GO:0005488;GO:1901265;GO:1901363;GO:0032549;GO:0017076;GO:0005524;GO:0043168;GO:0016301;GO:0003824;GO:0016772;GO:0016776;GO:0032559;GO:0032555;GO:0032550;GO:0032553;GO:0035639;GO:0043167;GO:0030554;GO:0097159;GO:0019205;GO:0001883;GO:0001882;GO:0036094;	nucleotide binding;transferase activity;carbohydrate derivative binding;nucleoside diphosphate kinase activity;molecular_function;binding;nucleoside phosphate binding;heterocyclic compound binding;ribonucleoside binding;purine nucleotide binding;ATP binding;anion binding;kinase activity;catalytic activity;transferase activity, transferring phosphorus-containing groups;phosphotransferase activity,…	4;3;3;6;1;2;4;3;5;5;6;4;5;2;4;5;6;5;6;4;5;3;6;3;6;5;4;3;	K00940	map00230;map00240;map01100;	Purine metabolism;Pyrimidine metabolism;Metabolic pathways;	IPR023005;IPR001564;	Nucleoside diphosphate kinase, active site;Nucleoside diphosphate kinase;	cytosol	7302087	275	F	[F] Nucleotide transport and metabolism;
B0WKU4	ATPase family AAA domain-containing protein 3 OS=Culex quinquefasciatus GN=CpipJ_CPIJ007514 PE=4 SV=1 - [B0WKU4_CULQU]	0.965	0.171276	1.094	0.103902	1.136	0.000576055	1.015	0.544519	1.171	0.000414501	1.083	0.0742631	1.161	0.00402399	0.915	0.00660631	0.996	0.912815							GO:0043168;GO:0017076;GO:0030554;GO:0097367;GO:0097159;GO:1901363;GO:0001882;GO:0043167;GO:0036094;GO:0035639;GO:0005524;GO:0032559;GO:0032553;GO:0001883;GO:0032549;GO:0032555;GO:0003674;GO:0000166;GO:0032550;GO:1901265;GO:0005488;	anion binding;purine nucleotide binding;adenyl nucleotide binding;carbohydrate derivative binding;organic cyclic compound binding;heterocyclic compound binding;nucleoside binding;ion binding;small molecule binding;purine ribonucleoside triphosphate binding;ATP binding;adenyl ribonucleotide binding;ribonucleotide binding;purine nucleoside binding;ribonucleoside binding;purine ribonucleotide bindin…	4;5;6;3;3;3;4;3;3;5;6;6;4;5;5;5;1;4;6;4;2;	K17681			IPR003959;IPR003593;IPR021911;IPR027417;	ATPase, AAA-type, core;AAA+ ATPase domain;ATPase family AAA domain-containing protein 3, domain of unknown function DUF3523;P-loop containing nucleoside triphosphate hydrolase;	nuclear	7300121	890	O	[O] Posttranslational modification, protein turnover, chaperones;
B0WBA3	Ornithine aminotransferase, mitochondrial OS=Culex quinquefasciatus GN=CpipJ_CPIJ004401 PE=3 SV=1 - [B0WBA3_CULQU]	1.104	0.333958	0.877	0.0982429	1.03	0.838118	0.988	0.821571	0.975	0.980039	0.982	0.617303	0.9	0.548523	1.07	0.415319	1.04	0.641913							GO:0043168;GO:0003824;GO:0097159;GO:1901363;GO:0043167;GO:0008483;GO:0016740;GO:0003674;GO:0030170;GO:0048037;GO:0016769;GO:0005488;	anion binding;catalytic activity;organic cyclic compound binding;heterocyclic compound binding;ion binding;transaminase activity;transferase activity;molecular_function;pyridoxal phosphate binding;cofactor binding;transferase activity, transferring nitrogenous groups;binding;	4;2;3;3;3;5;3;1;4;3;4;2;	K00819	map00330;map01100;	Arginine and proline metabolism;Metabolic pathways;	IPR010164;IPR005814;IPR015422;IPR015424;IPR015421;	Ornithine aminotransferase;Aminotransferase class-III;Pyridoxal phosphate-dependent transferase, major region, subdomain 2;Pyridoxal phosphate-dependent transferase;Pyridoxal phosphate-dependent transferase, major region, subdomain 1;	cytosol	7293759	689	E	[E] Amino acid transport and metabolism;
B0WCA7	60S ribosomal protein L29 OS=Culex quinquefasciatus GN=CpipJ_CPIJ004577 PE=4 SV=1 - [B0WCA7_CULQU]	1.794	0.0110928	0.886	0.00536278	0.78	0.0142774	1.474	0.000429688	0.951	0.0212031	0.73	0.000431463	0.54	0.000894143	2.247	0.000663852	1.22	0.00587249	GO:1901564;GO:0044249;GO:0006807;GO:0044237;GO:0034645;GO:1901576;GO:0044260;GO:0043043;GO:0071704;GO:0010467;GO:1901566;GO:0043170;GO:0044267;GO:0009987;GO:0009058;GO:0009059;GO:0008150;GO:0008152;GO:0044271;GO:0043604;GO:0044238;GO:0019538;GO:0034641;GO:0043603;GO:0006518;GO:0006412;	organonitrogen compound metabolic process;cellular biosynthetic process;nitrogen compound metabolic process;cellular metabolic process;cellular macromolecule biosynthetic process;organic substance biosynthetic process;cellular macromolecule metabolic process;peptide biosynthetic process;organic substance metabolic process;gene expression;organonitrogen compound biosynthetic process;macromolecule …	4;4;3;3;5;4;4;6;3;5;5;4;5;2;3;5;1;2;5;6;3;4;4;5;5;6;	GO:0044464;GO:0043229;GO:0030529;GO:0043226;GO:0005737;GO:0032991;GO:0005840;GO:0043232;GO:1990904;GO:0005623;GO:0005622;GO:0005575;GO:0044444;GO:0043228;GO:0044424;	cell part;intracellular organelle;intracellular ribonucleoprotein complex;organelle;cytoplasm;macromolecular complex;ribosome;intracellular non-membrane-bounded organelle;ribonucleoprotein complex;cell;intracellular;cellular_component;cytoplasmic part;non-membrane-bounded organelle;intracellular part;	2;3;4;2;4;2;5;4;3;2;3;1;4;3;3;	GO:0003674;GO:0005198;GO:0003735;	molecular_function;structural molecule activity;structural constituent of ribosome;	1;2;3;	K02905	map03010;	Ribosome;	IPR002673;	Ribosomal protein L29e;	nuclear	7291277	101	J	[J] Translation, ribosomal structure and biogenesis;
B0WKU2	Neprilysin OS=Culex quinquefasciatus GN=CpipJ_CPIJ007512 PE=4 SV=1 - [B0WKU2_CULQU]	0.876	1	0.609	1	1.024	1	0.888	1	0.637	1	1.042	1	0.71	1	0.85	1	0.606	1							GO:0016787;GO:0004175;GO:0004222;GO:0003824;GO:0070011;GO:0003674;GO:0008233;GO:0008237;	hydrolase activity;endopeptidase activity;metalloendopeptidase activity;catalytic activity;peptidase activity, acting on L-amino acid peptides;molecular_function;peptidase activity;metallopeptidase activity;	3;6;7;2;5;1;4;6;				IPR024079;IPR008753;IPR000718;IPR018497;	Metallopeptidase, catalytic domain;Peptidase M13, N-terminal domain;Peptidase M13;Peptidase M13, C-terminal domain;	cytosol	7296824	565	E	[E] Amino acid transport and metabolism;
B0XLC9	Methionine aminopeptidase 2 OS=Culex quinquefasciatus GN=CpipJ_CPIJ020069 PE=3 SV=1 - [B0XLC9_CULQU]	1.336	0.0646579	0.868	0.0727238	1.04	0.0668611	1.435	0.0990304	0.899	0.0782352	0.918	0.0261153	0.632	0.00484369	1.357	0.00384831	0.863	0.0625327	GO:0044237;GO:0043170;GO:0044260;GO:0071704;GO:0044267;GO:0009987;GO:0070084;GO:0006464;GO:0043412;GO:0036211;GO:0008150;GO:0008152;GO:0044238;GO:0019538;	cellular metabolic process;macromolecule metabolic process;cellular macromolecule metabolic process;organic substance metabolic process;cellular protein metabolic process;cellular process;protein initiator methionine removal;cellular protein modification process;macromolecule modification;protein modification process;biological_process;metabolic process;primary metabolic process;protein metabolic…	3;4;4;3;5;2;7;6;5;5;1;2;3;4;	GO:0005737;GO:0044464;GO:0005623;GO:0005622;GO:0005575;GO:0044424;	cytoplasm;cell part;cell;intracellular;cellular_component;intracellular part;	4;2;2;3;1;3;	GO:0004177;GO:0008238;GO:0003674;GO:0005488;GO:0008233;GO:0008235;GO:0008237;GO:0043169;GO:0043167;GO:0070006;GO:0046872;GO:0016787;GO:0003824;GO:0070011;	aminopeptidase activity;exopeptidase activity;molecular_function;binding;peptidase activity;metalloexopeptidase activity;metallopeptidase activity;cation binding;ion binding;metalloaminopeptidase activity;metal ion binding;hydrolase activity;catalytic activity;peptidase activity, acting on L-amino acid peptides;	7;6;1;2;4;7;6;4;3;8;5;3;2;5;	K01265			IPR000994;IPR001714;IPR002468;IPR011991;	Peptidase M24;Peptidase M24, methionine aminopeptidase;Peptidase M24A, methionine aminopeptidase, subfamily 2;Winged helix-turn-helix DNA-binding domain;	nuclear	7297553	682	R	[R] General function prediction only;
B0X4C0	60S ribosomal protein L6 OS=Culex quinquefasciatus GN=CpipJ_CPIJ013940 PE=4 SV=1 - [B0X4C0_CULQU]	0.63	0.170008	0.864	0.0524736	1.606	0.0901222	0.812	0.0207488	1.116	0.0480138	1.639	0.00484556	1.309	0.149065	0.437	0.0867174	0.577	0.0385797	GO:1901564;GO:0044249;GO:0006807;GO:0044237;GO:0034645;GO:1901576;GO:0044260;GO:0043043;GO:0071704;GO:0010467;GO:1901566;GO:0043170;GO:0044267;GO:0009987;GO:0009058;GO:0009059;GO:0008150;GO:0008152;GO:0044271;GO:0043604;GO:0044238;GO:0019538;GO:0034641;GO:0043603;GO:0006518;GO:0006412;	organonitrogen compound metabolic process;cellular biosynthetic process;nitrogen compound metabolic process;cellular metabolic process;cellular macromolecule biosynthetic process;organic substance biosynthetic process;cellular macromolecule metabolic process;peptide biosynthetic process;organic substance metabolic process;gene expression;organonitrogen compound biosynthetic process;macromolecule …	4;4;3;3;5;4;4;6;3;5;5;4;5;2;3;5;1;2;5;6;3;4;4;5;5;6;	GO:0044464;GO:0043229;GO:0030529;GO:0043226;GO:0005737;GO:0032991;GO:0005840;GO:0043232;GO:1990904;GO:0005623;GO:0005622;GO:0005575;GO:0044444;GO:0043228;GO:0044424;	cell part;intracellular organelle;intracellular ribonucleoprotein complex;organelle;cytoplasm;macromolecular complex;ribosome;intracellular non-membrane-bounded organelle;ribonucleoprotein complex;cell;intracellular;cellular_component;cytoplasmic part;non-membrane-bounded organelle;intracellular part;	2;3;4;2;4;2;5;4;3;2;3;1;4;3;3;	GO:0003674;GO:0005198;GO:0003735;	molecular_function;structural molecule activity;structural constituent of ribosome;	1;2;3;	K02934	map03010;	Ribosome;	IPR014722;IPR000915;IPR008991;IPR005568;	Ribosomal protein L2 domain 2;60S ribosomal protein L6E;Translation protein SH3-like domain;Ribosomal protein L6, N-terminal;	nuclear	7302066	276	J	[J] Translation, ribosomal structure and biogenesis;
B0XAA0	Isoleucyl tRNA synthetase OS=Culex quinquefasciatus GN=CpipJ_CPIJ016361 PE=3 SV=1 - [B0XAA0_CULQU]	1.299	0.105137	0.874	0.173803	0.791	0.361618	1.305	0.544947	1.033	0.752789	0.972	0.910986	0.72	0.29849	1.466	0.0280092	1.058	0.888617	GO:0044237;GO:0019752;GO:0090304;GO:0044249;GO:0034641;GO:0006807;GO:0044281;GO:0034645;GO:0034660;GO:0043170;GO:1901566;GO:1901360;GO:0006139;GO:0044710;GO:0044260;GO:0006520;GO:0043043;GO:0071704;GO:0010467;GO:0043604;GO:0044699;GO:0044267;GO:0009987;GO:0006725;GO:0006428;GO:0009058;GO:0009059;GO:0008150;GO:0008152;GO:0043436;GO:0044271;GO:0046483;GO:0016070;GO:0044238;GO:0006418;GO:1901564;GO:…	cellular metabolic process;carboxylic acid metabolic process;nucleic acid metabolic process;cellular biosynthetic process;cellular nitrogen compound metabolic process;nitrogen compound metabolic process;small molecule metabolic process;cellular macromolecule biosynthetic process;ncRNA metabolic process;macromolecule metabolic process;organonitrogen compound biosynthetic process;organic cyclic com…	3;6;5;4;4;3;4;5;6;4;5;4;4;3;4;4;6;3;5;6;2;5;2;4;8;3;5;1;2;5;5;4;5;3;7;4;4;4;7;5;6;5;4;3;5;6;	GO:0005737;GO:0044464;GO:0005623;GO:0005622;GO:0005575;GO:0044424;	cytoplasm;cell part;cell;intracellular;cellular_component;intracellular part;	4;2;2;3;1;3;	GO:0002161;GO:0032550;GO:0016787;GO:0035639;GO:1901363;GO:0003674;GO:0001882;GO:0004812;GO:0052689;GO:0097367;GO:1901265;GO:0043167;GO:0032555;GO:0032549;GO:0017076;GO:0005524;GO:0043168;GO:0000166;GO:0001883;GO:0036094;GO:0003824;GO:0016788;GO:0016874;GO:0016875;GO:0016876;GO:0004822;GO:0030554;GO:0097159;GO:0032559;GO:0032553;GO:0005488;	aminoacyl-tRNA editing activity;purine ribonucleoside binding;hydrolase activity;purine ribonucleoside triphosphate binding;heterocyclic compound binding;molecular_function;nucleoside binding;aminoacyl-tRNA ligase activity;carboxylic ester hydrolase activity;carbohydrate derivative binding;nucleoside phosphate binding;ion binding;purine ribonucleotide binding;ribonucleoside binding;purine nucleot…	6;6;3;5;3;1;4;6;5;3;4;3;5;5;5;6;4;4;5;3;2;4;3;4;5;7;6;3;6;4;2;	K01870	map00970;	Aminoacyl-tRNA biosynthesis;	IPR023586;IPR033709;IPR009080;IPR014729;IPR001412;IPR002301;IPR002300;IPR009008;IPR013155;	Isoleucine-tRNA ligase, type 2;Isoleucyl tRNA synthetase type 2, anticodon-binding domain;Aminoacyl-tRNA synthetase, class Ia, anticodon-binding;Rossmann-like alpha/beta/alpha sandwich fold;Aminoacyl-tRNA synthetase, class I, conserved site;Isoleucine-tRNA ligase;Aminoacyl-tRNA synthetase, class Ia;Valyl/Leucyl/Isoleucyl-tRNA synthetase, editing domain;Methionyl/Valyl/Leucyl/Isoleucyl-tRNA synthe…	cytosol	7296537	1524	J	[J] Translation, ribosomal structure and biogenesis;
B0W994	Putative uncharacterized protein OS=Culex quinquefasciatus GN=CpipJ_CPIJ003610 PE=4 SV=1 - [B0W994_CULQU]	1.538	0.338143	0.936	0.201844	0.928	0.16727	1.087	0.591544	0.914	0.446038	0.839	0.418232	0.698	0.291621	1.527	0.325349	1.07	0.509946							GO:0016787;GO:0003674;GO:0003824;	hydrolase activity;molecular_function;catalytic activity;	3;1;2;	K06999			IPR003140;IPR029058;	Phospholipase/carboxylesterase/thioesterase;Alpha/Beta hydrolase fold;	cytosol	7299372	271	I	[I] Lipid transport and metabolism;
B0W992	Glycerol-3-phosphate dehydrogenase OS=Culex quinquefasciatus GN=CpipJ_CPIJ003608 PE=3 SV=1 - [B0W992_CULQU]	0.783	2.83e-10	1.2	2.74e-09	0.949	0.0376296	0.719	4.26e-13	1.251	2.81e-11	0.993	0.278444	1.593	1.34e-11	0.783	1.12e-11	1.242	2.04e-14	GO:0044237;GO:0006796;GO:0071704;GO:0006072;GO:0019637;GO:0009987;GO:0008150;GO:0008152;GO:0052646;GO:1901135;GO:0006793;	cellular metabolic process;phosphate-containing compound metabolic process;organic substance metabolic process;glycerol-3-phosphate metabolic process;organophosphate metabolic process;cellular process;biological_process;metabolic process;alditol phosphate metabolic process;carbohydrate derivative metabolic process;phosphorus metabolic process;	3;5;3;6;4;2;1;2;5;4;4;	GO:0009331;GO:1990204;GO:0005737;GO:1902494;GO:0032991;GO:0043234;GO:0044464;GO:0005623;GO:0005622;GO:0005575;GO:0044444;GO:0044424;	glycerol-3-phosphate dehydrogenase complex;oxidoreductase complex;cytoplasm;catalytic complex;macromolecular complex;protein complex;cell part;cell;intracellular;cellular_component;cytoplasmic part;intracellular part;	4;3;4;4;2;3;2;2;3;1;4;3;	GO:0003674;GO:0005488;GO:0043167;GO:0016491;GO:0043169;GO:0052591;GO:0052590;GO:0004368;GO:0005509;GO:0046872;GO:0016901;GO:0016614;GO:0003824;	molecular_function;binding;ion binding;oxidoreductase activity;cation binding;sn-glycerol-3-phosphate:ubiquinone-8 oxidoreductase activity;sn-glycerol-3-phosphate:ubiquinone oxidoreductase activity;glycerol-3-phosphate dehydrogenase activity;calcium ion binding;metal ion binding;oxidoreductase activity, acting on the CH-OH group of donors, quinone or similar compound as acceptor;oxidoreductase ac…	1;2;3;3;4;8;7;6;6;5;5;4;2;	K00111	map00564;	Glycerophospholipid metabolism;	IPR018247;IPR006076;IPR031656;IPR023753;IPR011992;IPR002048;IPR000447;	EF-Hand 1, calcium-binding site;FAD dependent oxidoreductase;Alpha-glycerophosphate oxidase, C-terminal;FAD/NAD(P)-binding domain;EF-hand domain pair;EF-hand domain;FAD-dependent glycerol-3-phosphate dehydrogenase;	mitochondria	7303030	1095	C	[C] Energy production and conversion;
B0W649	Pyruvate carboxylase OS=Culex quinquefasciatus GN=CpipJ_CPIJ002514 PE=4 SV=1 - [B0W649_CULQU]	0.89	2.06e-06	0.992	0.000356767	0.942	0.365694	0.938	0.0410373	1.02	0.000305069	1.012	0.0547602	1.086	0.00928271	0.949	0.0112859	1.034	9.29e-05	GO:0046364;GO:0044283;GO:0019752;GO:0044723;GO:0044281;GO:0006090;GO:0044699;GO:0044710;GO:0044711;GO:0071704;GO:1901576;GO:0009987;GO:0019318;GO:0032787;GO:0009058;GO:0006094;GO:0008150;GO:0008152;GO:0043436;GO:0006006;GO:0044238;GO:0019319;GO:0005975;GO:0006082;GO:0044237;GO:0016051;GO:0005996;GO:0044763;	monosaccharide biosynthetic process;small molecule biosynthetic process;carboxylic acid metabolic process;single-organism carbohydrate metabolic process;small molecule metabolic process;pyruvate metabolic process;single-organism process;single-organism metabolic process;single-organism biosynthetic process;organic substance metabolic process;organic substance biosynthetic process;cellular process…	6;5;6;4;4;8;2;3;4;3;4;2;6;7;3;8;1;2;5;7;3;7;4;4;3;5;5;3;				GO:0000166;GO:0035639;GO:0009374;GO:0003674;GO:0003676;GO:0003677;GO:1901363;GO:0001882;GO:0043168;GO:0043169;GO:0004736;GO:0043167;GO:1901265;GO:0032549;GO:0017076;GO:0046872;GO:0005524;GO:1901681;GO:0016885;GO:0033218;GO:0001883;GO:0036094;GO:0003824;GO:0019842;GO:0033293;GO:0016874;GO:0016879;GO:0043177;GO:0097159;GO:0030554;GO:0031406;GO:0097367;GO:0032559;GO:0032555;GO:0004075;GO:0032550;GO:…	nucleotide binding;purine ribonucleoside triphosphate binding;biotin binding;molecular_function;nucleic acid binding;DNA binding;heterocyclic compound binding;nucleoside binding;anion binding;cation binding;pyruvate carboxylase activity;ion binding;nucleoside phosphate binding;ribonucleoside binding;purine nucleotide binding;metal ion binding;ATP binding;sulfur compound binding;ligase activity, f…	4;5;4;1;4;5;3;4;4;4;5;3;4;5;5;5;6;3;4;3;5;3;2;4;6;3;4;4;3;6;5;3;6;5;5;6;4;2;	K01958	map00020;map00620;map01100;map01200;map01230;	Citrate cycle (TCA cycle);Pyruvate metabolism;Metabolic pathways;Carbon metabolism;Biosynthesis of amino acids;	IPR011761;IPR005482;IPR013785;IPR005481;IPR009057;IPR005930;IPR000891;IPR011054;IPR003379;IPR000089;IPR011764;IPR013815;IPR001882;IPR013816;IPR011053;IPR005479;IPR016185;	ATP-grasp fold;Biotin carboxylase, C-terminal;Aldolase-type TIM barrel;Biotin carboxylase-like, N-terminal domain;Homeodomain-like;Pyruvate carboxylase;Pyruvate carboxyltransferase;Rudiment single hybrid motif;Carboxylase, conserved domain;Biotin/lipoyl attachment;Biotin carboxylation domain;ATP-grasp fold, subdomain 1;Biotin-binding site;ATP-grasp fold, subdomain 2;Single hybrid motif;Carbamoyl-…	mitochondria	7303838	2106	C	[C] Energy production and conversion;
B0X4C9	Developmentally-regulated GTP-binding protein 2 OS=Culex quinquefasciatus GN=CpipJ_CPIJ013949 PE=4 SV=1 - [B0X4C9_CULQU]	1.129	0.288975	0.78	0.314734	1.119	0.94209	1.478	0.297748	0.927	0.663217	0.782	0.0108604	0.663	0.358102	1.451	0.24381	1	0.625148							GO:0043168;GO:0019001;GO:0097367;GO:0097159;GO:1901363;GO:0005525;GO:0035639;GO:0000166;GO:0036094;GO:0032561;GO:0001882;GO:0003674;GO:1901265;GO:0001883;GO:0032549;GO:0032555;GO:0017076;GO:0043167;GO:0032550;GO:0032553;GO:0005488;	anion binding;guanyl nucleotide binding;carbohydrate derivative binding;organic cyclic compound binding;heterocyclic compound binding;GTP binding;purine ribonucleoside triphosphate binding;nucleotide binding;small molecule binding;guanyl ribonucleotide binding;nucleoside binding;molecular_function;nucleoside phosphate binding;purine nucleoside binding;ribonucleoside binding;purine ribonucleotide …	4;6;3;3;3;6;5;4;3;6;4;1;4;5;5;5;5;3;6;4;2;	K06944			IPR004095;IPR006073;IPR006074;IPR031167;IPR031662;IPR005225;IPR012676;IPR027417;	TGS;GTP binding domain;GTP1/OBG, conserved site;OBG-type guanine nucleotide-binding (G) domain;GTP binding protein, second domain;Small GTP-binding protein domain;TGS-like;P-loop containing nucleoside triphosphate hydrolase;	cytosol	7300535	701	T	[T] Signal transduction mechanisms;
B0X3L3	Tropomyosin-1 OS=Culex quinquefasciatus GN=CpipJ_CPIJ013361 PE=3 SV=1 - [B0X3L3_CULQU]	0.841	0.122366	0.977	0.306689	0.981	0.907739	1.03	0.372737	0.904	0.183578	1.008	0.42673	0.999	0.101149	0.958	0.0357296	1.025	0.726459										K10373			IPR000533;	Tropomyosin;	cytosol	7299993	441	Z	[Z] Cytoskeleton;
B0W7F2	Putative uncharacterized protein OS=Culex quinquefasciatus GN=CpipJ_CPIJ003265 PE=4 SV=1 - [B0W7F2_CULQU]	0.841	1	0.83	1	0.832	1	0.74	1	0.842	1	0.806	1	1.056	1	0.975	1	1.032	1															nuclear
B0WAU6	Lipoyl synthase, mitochondrial OS=Culex quinquefasciatus GN=CPIJ004250 PE=3 SV=1 - [LIAS_CULQU]	1.107	0.175997	0.977	0.648319	0.999	0.965975	1.127	0.563248	1.109	0.365614	1.176	0.105429	0.934	0.514689	1.006	1	0.943	0.369493				GO:0043229;GO:0043227;GO:0043226;GO:0005737;GO:0005739;GO:0043231;GO:0044464;GO:0005623;GO:0005622;GO:0005575;GO:0044444;GO:0044424;	intracellular organelle;membrane-bounded organelle;organelle;cytoplasm;mitochondrion;intracellular membrane-bounded organelle;cell part;cell;intracellular;cellular_component;cytoplasmic part;intracellular part;	3;3;2;4;5;4;2;2;3;1;4;3;	GO:0003674;GO:0005488;GO:0043169;GO:0051540;GO:0016979;GO:0016992;GO:0043167;GO:0016740;GO:0046872;GO:0016782;GO:0016783;GO:0016879;GO:0016874;GO:0051539;GO:0003824;GO:0051536;GO:0070283;	molecular_function;binding;cation binding;metal cluster binding;lipoate-protein ligase activity;lipoate synthase activity;ion binding;transferase activity;metal ion binding;transferase activity, transferring sulfur-containing groups;sulfurtransferase activity;ligase activity, forming carbon-nitrogen bonds;ligase activity;4 iron, 4 sulfur cluster binding;catalytic activity;iron-sulfur cluster bind…	1;2;4;3;5;4;3;3;5;4;5;4;3;5;2;4;3;	K03644	map00785;map01100;	Lipoic acid metabolism;Metabolic pathways;	IPR031691;IPR013785;IPR003698;IPR007197;IPR006638;	Lipoyl synthase, N-terminal;Aldolase-type TIM barrel;Lipoyl synthase;Radical SAM;Elongator protein 3/MiaB/NifB;	cytosol, nuclear	7296306	599	H	[H] Coenzyme transport and metabolism;
B0VZ76	Electron transfer flavoprotein-ubiquinone oxidoreductase, mitochondrial OS=Culex quinquefasciatus GN=CpipJ_CPIJ000098 PE=3 SV=1 - [B0VZ76_CULQU]	0.929	0.276571	1.242	0.0929815	0.836	0.964575	0.64	0.112218	1.125	0.752028	0.982	0.746998	1.796	0.203253	0.926	0.406519	1.138	0.626453							GO:0004174;GO:0016649;GO:0016645;GO:0003824;GO:0003674;GO:0016491;	electron-transferring-flavoprotein dehydrogenase activity;oxidoreductase activity, acting on the CH-NH group of donors, quinone or similar compound as acceptor;oxidoreductase activity, acting on the CH-NH group of donors;catalytic activity;molecular_function;oxidoreductase activity;	6;5;4;2;1;3;	K00311			IPR007859;IPR023753;	ETF-QO/FixX;FAD/NAD(P)-binding domain;	mitochondria	7303826	978	C	[C] Energy production and conversion;
B0X4Y8	Fuse-binding protein-interacting repressor siahbp1 OS=Culex quinquefasciatus GN=CpipJ_CPIJ014506 PE=4 SV=1 - [B0X4Y8_CULQU]	1.079	1	0.703	1	1.114	1	1.31	1	0.956	1	0.835	1	0.696	1	1.255	1	0.875	1							GO:0097159;GO:0000166;GO:0036094;GO:0003674;GO:0005488;GO:0003676;GO:1901363;GO:1901265;	organic cyclic compound binding;nucleotide binding;small molecule binding;molecular_function;binding;nucleic acid binding;heterocyclic compound binding;nucleoside phosphate binding;	3;4;3;1;2;4;3;4;	K12838	map03040;	Spliceosome;	IPR006532;IPR000504;IPR012677;IPR003954;	Poly-U binding splicing factor, half-pint;RNA recognition motif domain;Nucleotide-binding alpha-beta plait domain;RNA recognition motif domain, eukaryote;	nuclear	7292088	724	A	[A] RNA processing and modification;
B0X2S7	Selenium-binding protein 2 OS=Culex quinquefasciatus GN=CpipJ_CPIJ013577 PE=4 SV=1 - [B0X2S7_CULQU]	1.164	1	1.081	1	1.113	1	0.951	1	0.827	1	1.001	1	0.91	1	1.022	1	0.933	1							GO:0008430;GO:0003674;GO:0005488;	selenium binding;molecular_function;binding;	3;1;2;	K17285			IPR011042;IPR008826;	Six-bladed beta-propeller, TolB-like;Selenium-binding protein;	cytosol	7299718	682	P	[P] Inorganic ion transport and metabolism;
B0WFC9	Putative uncharacterized protein OS=Culex quinquefasciatus GN=CpipJ_CPIJ005965 PE=4 SV=1 - [B0WFC9_CULQU]	0.795	1	1.119	1	0.666	1	0.748	1	1.514	1	0.786	1	1.688	1	1.046	1	1.773	1													IPR006068;IPR023298;	Cation-transporting P-type ATPase, C-terminal;P-type ATPase, transmembrane domain;	cytosol	7300679	196	P	[P] Inorganic ion transport and metabolism;
B8RIZ4	Ribosomal protein S6 (Fragment) OS=Culex tarsalis PE=2 SV=1 - [B8RIZ4_CULTA]	1.215	0.00512236	0.836	0.000195466	1.055	0.56895	1.158	0.00250276	0.815	0.000222349	0.963	0.435498	0.62	2.7e-07	1.189	0.00956	0.862	0.0142375	GO:1901564;GO:0044249;GO:0006807;GO:0044237;GO:0034645;GO:1901576;GO:0044260;GO:0043043;GO:0071704;GO:0010467;GO:1901566;GO:0043170;GO:0044267;GO:0009987;GO:0009058;GO:0009059;GO:0008150;GO:0008152;GO:0044271;GO:0043604;GO:0044238;GO:0019538;GO:0034641;GO:0043603;GO:0006518;GO:0006412;	organonitrogen compound metabolic process;cellular biosynthetic process;nitrogen compound metabolic process;cellular metabolic process;cellular macromolecule biosynthetic process;organic substance biosynthetic process;cellular macromolecule metabolic process;peptide biosynthetic process;organic substance metabolic process;gene expression;organonitrogen compound biosynthetic process;macromolecule …	4;4;3;3;5;4;4;6;3;5;5;4;5;2;3;5;1;2;5;6;3;4;4;5;5;6;	GO:0044464;GO:0043229;GO:0030529;GO:0043226;GO:0005737;GO:0032991;GO:0005840;GO:0043232;GO:1990904;GO:0005623;GO:0005622;GO:0005575;GO:0044444;GO:0043228;GO:0044424;	cell part;intracellular organelle;intracellular ribonucleoprotein complex;organelle;cytoplasm;macromolecular complex;ribosome;intracellular non-membrane-bounded organelle;ribonucleoprotein complex;cell;intracellular;cellular_component;cytoplasmic part;non-membrane-bounded organelle;intracellular part;	2;3;4;2;4;2;5;4;3;2;3;1;4;3;3;	GO:0003674;GO:0005198;GO:0003735;	molecular_function;structural molecule activity;structural constituent of ribosome;	1;2;3;	K02991	map03010;map04150;	Ribosome;mTOR signaling pathway;	IPR001377;	Ribosomal protein S6e;	nuclear	7290846	154	J	[J] Translation, ribosomal structure and biogenesis;
B0WPX2	Aldo-keto reductase OS=Culex quinquefasciatus GN=CpipJ_CPIJ008838 PE=4 SV=1 - [B0WPX2_CULQU]	1.243	1	1.067	1	0.836	1	0.753	1	1.018	1	1.165	1	1.028	1	0.985	1	1.015	1							GO:0003824;GO:0003674;GO:0016491;	catalytic activity;molecular_function;oxidoreductase activity;	2;1;3;				IPR020471;IPR023210;IPR018170;IPR001395;	Aldo/keto reductase;NADP-dependent oxidoreductase domain;Aldo/keto reductase, conserved site;Aldo/keto reductase/potassium channel subunit beta;	mitochondria	CE01200	217	R	[R] General function prediction only;
B8RIZ1	Putative uncharacterized protein (Fragment) OS=Culex tarsalis PE=2 SV=1 - [B8RIZ1_CULTA]	1.226	1	1.012	1	0.72	1	1.098	1	0.913	1	0.789	1	0.833	1	1.531	1	1.28	1										K14942					cytosol	7302782	68.9	A	[A] RNA processing and modification;
B0XIF2	Calmodulin OS=Culex quinquefasciatus GN=CpipJ_CPIJ019224 PE=4 SV=1 - [B0XIF2_CULQU]	0.76	0.324479	1.33	0.0318527	0.954	0.779601	0.617	0.114646	1.161	0.139209	1.572	0.144626	1.795	0.0883245	0.524	0.113027	0.944	0.255153							GO:0043169;GO:0043167;GO:0003674;GO:0005488;GO:0046872;GO:0005509;	cation binding;ion binding;molecular_function;binding;metal ion binding;calcium ion binding;	4;3;1;2;5;6;	K02183	map04070;map04745;	Phosphatidylinositol signaling system;Phototransduction - fly;	IPR011992;IPR018247;IPR002048;	EF-hand domain pair;EF-Hand 1, calcium-binding site;EF-hand domain;	cytosol	7303488	119	T	[T] Signal transduction mechanisms;
B0WFC1	Cytochrome P450 OS=Culex quinquefasciatus GN=CpipJ_CPIJ005957 PE=3 SV=1 - [B0WFC1_CULQU]	0.966	1	0.869	1	1.229	1	1.234	1	0.828	1	1.202	1	0.787	1	0.895	1	0.708	1							GO:0043169;GO:0004497;GO:0020037;GO:0046914;GO:0046906;GO:0097159;GO:0016705;GO:0043167;GO:0003824;GO:0003674;GO:0005488;GO:0005506;GO:0046872;GO:1901363;GO:0016491;	cation binding;monooxygenase activity;heme binding;transition metal ion binding;tetrapyrrole binding;organic cyclic compound binding;oxidoreductase activity, acting on paired donors, with incorporation or reduction of molecular oxygen;ion binding;catalytic activity;molecular_function;binding;iron ion binding;metal ion binding;heterocyclic compound binding;oxidoreductase activity;	4;4;5;6;4;3;4;3;2;1;2;7;5;3;3;	K14999			IPR017972;IPR001128;IPR002401;	Cytochrome P450, conserved site;Cytochrome P450;Cytochrome P450, E-class, group I;	mitochondria	7303124	421	Q	[Q] Secondary metabolites biosynthesis, transport and catabolism;
B0WR83	Putative uncharacterized protein OS=Culex quinquefasciatus GN=CpipJ_CPIJ009100 PE=4 SV=1 - [B0WR83_CULQU]	1.159	0.0216823	0.713	0.000113879	0.858	0.026334	1.025	0.135344	0.702	2.28e-05	0.82	4.68e-05	0.65	0.000488989	1.263	0.0035737	0.861	0.00233816													IPR007614;	Retinin-like protein;	extracellular
B8RJA0	ATP synthase subunit beta (Fragment) OS=Culex tarsalis PE=2 SV=1 - [B8RJA0_CULTA]	0.918	0.258352	1.091	0.088086	1.155	0.0215103	0.792	0.29407	0.972	0.29376	1.12	0.130651	1.05	0.0950143	0.803	0.0551137	1.052	0.705117	GO:0009156;GO:0009167;GO:0009165;GO:0044281;GO:0009161;GO:1901362;GO:0042451;GO:1901360;GO:0044710;GO:0044711;GO:0009199;GO:0098662;GO:0009206;GO:0009205;GO:0009201;GO:0046034;GO:0046129;GO:0046128;GO:0042455;GO:0046483;GO:1901564;GO:1901566;GO:0006163;GO:0006164;GO:0019637;GO:0019438;GO:0009163;GO:0009141;GO:0009142;GO:0009144;GO:0009145;GO:0006807;GO:1901576;GO:0015992;GO:0009127;GO:0044699;GO:…	ribonucleoside monophosphate biosynthetic process;purine ribonucleoside monophosphate metabolic process;nucleotide biosynthetic process;small molecule metabolic process;ribonucleoside monophosphate metabolic process;organic cyclic compound biosynthetic process;purine nucleoside biosynthetic process;organic cyclic compound metabolic process;single-organism metabolic process;single-organism biosynt…	7;8;6;4;7;5;7;4;3;4;7;7;8;8;7;8;8;7;7;4;4;5;6;7;4;5;6;6;6;7;7;3;4;6;7;2;6;5;5;6;5;4;8;7;7;1;2;5;3;5;8;9;5;6;3;5;3;5;9;7;4;4;6;7;6;6;4;6;7;2;4;4;4;5;4;5;5;6;4;3;8;5;4;6;5;6;2;3;3;3;5;4;6;5;	GO:0045261;GO:0016020;GO:0043234;GO:0045259;GO:0044425;GO:0033178;GO:0016469;GO:0044464;GO:0005623;GO:0005622;GO:0044424;GO:0032991;GO:0005575;GO:0098796;	proton-transporting ATP synthase complex, catalytic core F(1);membrane;protein complex;proton-transporting ATP synthase complex;membrane part;proton-transporting two-sector ATPase complex, catalytic domain;proton-transporting two-sector ATPase complex;cell part;cell;intracellular;intracellular part;macromolecular complex;cellular_component;membrane protein complex;	4;2;3;4;2;4;4;2;2;3;3;2;1;3;	GO:0000166;GO:0035639;GO:0032549;GO:0016818;GO:0097367;GO:0019829;GO:0022804;GO:0015405;GO:0016817;GO:0003674;GO:0005488;GO:0016887;GO:1901265;GO:0042626;GO:0042623;GO:0015399;GO:0017076;GO:0005524;GO:0016787;GO:0022890;GO:0003824;GO:0097159;GO:0043492;GO:0016462;GO:0015077;GO:0032559;GO:0032555;GO:0032550;GO:0032553;GO:0043168;GO:0016820;GO:0046933;GO:0043167;GO:0044769;GO:0022891;GO:0005215;GO:…	nucleotide binding;purine ribonucleoside triphosphate binding;ribonucleoside binding;hydrolase activity, acting on acid anhydrides, in phosphorus-containing anhydrides;carbohydrate derivative binding;cation-transporting ATPase activity;active transmembrane transporter activity;P-P-bond-hydrolysis-driven transmembrane transporter activity;hydrolase activity, acting on acid anhydrides;molecular_fun…	4;5;5;5;3;7;4;6;4;1;2;8;4;6;9;5;5;6;3;7;2;3;10;6;8;6;5;6;4;4;5;8;3;7;4;2;3;6;3;5;4;5;3;6;6;7;3;9;5;				IPR000194;IPR005722;IPR003593;IPR027417;IPR004100;	ATPase, F1/V1/A1 complex, alpha/beta subunit, nucleotide-binding domain;ATPase, F1 complex, beta subunit;AAA+ ATPase domain;P-loop containing nucleoside triphosphate hydrolase;ATPase, F1 complex alpha/beta subunit, N-terminal domain;	cytosol	7304361	583	C	[C] Energy production and conversion;
B0WDS4	Spectrin beta chain OS=Culex quinquefasciatus GN=CpipJ_CPIJ005422 PE=4 SV=1 - [B0WDS4_CULQU]	0.891	0.00197248	1.019	0.172521	0.963	0.145238	0.989	0.454041	1.099	0.0623778	1.006	0.506255	1.11	0.0646459	0.942	0.098861	1.082	0.0354149				GO:0015629;GO:0043229;GO:0043228;GO:0005622;GO:0043226;GO:0005575;GO:0005737;GO:0044430;GO:0005856;GO:0099568;GO:0005938;GO:0008091;GO:0043232;GO:0030863;GO:0044464;GO:0005623;GO:0030864;GO:0044446;GO:0044444;GO:0071944;GO:0044448;GO:0044424;GO:0044422;	actin cytoskeleton;intracellular organelle;non-membrane-bounded organelle;intracellular;organelle;cellular_component;cytoplasm;cytoskeletal part;cytoskeleton;cytoplasmic region;cell cortex;spectrin;intracellular non-membrane-bounded organelle;cortical cytoskeleton;cell part;cell;cortical actin cytoskeleton;intracellular organelle part;cytoplasmic part;cell periphery;cell cortex part;intracellular…	6;3;3;3;2;1;4;4;5;5;4;5;4;6;2;2;5;3;4;3;5;3;2;	GO:0005200;GO:0003674;GO:0005488;GO:0043168;GO:0005543;GO:0043167;GO:0005198;GO:0008289;	structural constituent of cytoskeleton;molecular_function;binding;anion binding;phospholipid binding;ion binding;structural molecule activity;lipid binding;	3;1;2;4;4;3;2;3;	K06115			IPR002017;IPR018159;IPR016343;IPR001715;IPR001849;IPR011993;IPR001605;IPR001589;	Spectrin repeat;Spectrin/alpha-actinin;Spectrin, beta subunit;Calponin homology domain;Pleckstrin homology domain;PH domain-like;Pleckstrin homology domain, spectrin-type;Actinin-type actin-binding domain, conserved site;	cytosol	7293373	3929	Z	[Z] Cytoskeleton;
B0W2G1	Glyoxylate reductase/hydroxypyruvate reductase OS=Culex quinquefasciatus GN=CpipJ_CPIJ001195 PE=3 SV=1 - [B0W2G1_CULQU]	1.104	1	1.008	1	0.921	1	1.003	1	0.991	1	0.938	1	0.951	1	1.136	1	1.083	1							GO:0050662;GO:0016614;GO:0016616;GO:0051287;GO:0000166;GO:0036094;GO:0003824;GO:0003674;GO:0005488;GO:0097159;GO:0048037;GO:1901363;GO:1901265;GO:0016491;	coenzyme binding;oxidoreductase activity, acting on CH-OH group of donors;oxidoreductase activity, acting on the CH-OH group of donors, NAD or NADP as acceptor;NAD binding;nucleotide binding;small molecule binding;catalytic activity;molecular_function;binding;organic cyclic compound binding;cofactor binding;heterocyclic compound binding;nucleoside phosphate binding;oxidoreductase activity;	4;4;5;5;4;3;2;1;2;3;3;3;4;3;	K00049	map00260;map00620;map00630;map01100;	Glycine, serine and threonine metabolism;Pyruvate metabolism;Glyoxylate and dicarboxylate metabolism;Metabolic pathways;	IPR029753;IPR006140;IPR016040;IPR006139;	D-isomer specific 2-hydroxyacid dehydrogenase, NAD-binding domain conserved site;D-isomer specific 2-hydroxyacid dehydrogenase, NAD-binding domain;NAD(P)-binding domain;D-isomer specific 2-hydroxyacid dehydrogenase, catalytic domain;	mitochondria	7296684	343	C	[C] Energy production and conversion;
B0X109	Wd-repeat protein OS=Culex quinquefasciatus GN=CpipJ_CPIJ013207 PE=4 SV=1 - [B0X109_CULQU]	1.007	0.868	0.872	0.04758	1.157	0.21401	1.164	0.240875	0.865	0.0177632	0.988	0.302203	0.81	0.179701	1.033	0.705034	0.84	0.0649065													IPR020472;IPR001680;IPR017986;IPR015943;IPR019775;	G-protein beta WD-40 repeat;WD40 repeat;WD40-repeat-containing domain;WD40/YVTN repeat-like-containing domain;WD40 repeat, conserved site;	cytosol	7294479	1004	Z	[Z] Cytoskeleton;
B0WBB9	4-hydroxyphenylpyruvate dioxygenase OS=Culex quinquefasciatus GN=CpipJ_CPIJ004417 PE=3 SV=1 - [B0WBB9_CULQU]	0.847	0.211163	0.931	0.181987	1.158	0.419018	0.727	0.0462498	1.006	0.992309	1.122	0.121486	1.163	0.218066	0.698	0.0455028	0.869	0.179293	GO:0019752;GO:0006807;GO:1901360;GO:0044710;GO:0006520;GO:0071704;GO:0044699;GO:0009987;GO:0006725;GO:0008150;GO:0008152;GO:0043436;GO:0009072;GO:0044238;GO:1901564;GO:0006082;GO:0044237;GO:0044763;GO:0044281;	carboxylic acid metabolic process;nitrogen compound metabolic process;organic cyclic compound metabolic process;single-organism metabolic process;cellular amino acid metabolic process;organic substance metabolic process;single-organism process;cellular process;cellular aromatic compound metabolic process;biological_process;metabolic process;oxoacid metabolic process;aromatic amino acid family met…	6;3;4;3;4;3;2;2;4;1;2;5;5;3;4;4;3;3;4;				GO:0003674;GO:0005488;GO:0016701;GO:0016491;GO:0043169;GO:0016702;GO:0043167;GO:0046872;GO:0003868;GO:0051213;GO:0003824;	molecular_function;binding;oxidoreductase activity, acting on single donors with incorporation of molecular oxygen;oxidoreductase activity;cation binding;oxidoreductase activity, acting on single donors with incorporation of molecular oxygen, incorporation of two atoms of oxygen;ion binding;metal ion binding;4-hydroxyphenylpyruvate dioxygenase activity;dioxygenase activity;catalytic activity;	1;2;4;3;4;5;3;5;6;4;2;	K00457	map00130;map00350;map00360;map01100;	Ubiquinone and other terpenoid-quinone biosynthesis;Tyrosine metabolism;Phenylalanine metabolism;Metabolic pathways;	IPR005956;IPR029068;IPR004360;	4-hydroxyphenylpyruvate dioxygenase;Glyoxalase/Bleomycin resistance protein/Dihydroxybiphenyl dioxygenase;Glyoxalase/fosfomycin resistance/dioxygenase domain;	cytosol	7296311	605	E	[E] Amino acid transport and metabolism;
B0WG53	Zinc finger protein 226 OS=Culex quinquefasciatus GN=CpipJ_CPIJ005862 PE=4 SV=1 - [B0WG53_CULQU]	0.791	0.415615	0.675	0.0626728	1.182	0.522781	0.721	0.871778	1.065	0.1294	1.26	0.0766089	1.033	0.840311	0.671	0.374748	0.696	0.0522076				GO:0043231;GO:0005634;GO:0044464;GO:0005623;GO:0005622;GO:0005575;GO:0043229;GO:0044424;GO:0043227;GO:0043226;	intracellular membrane-bounded organelle;nucleus;cell part;cell;intracellular;cellular_component;intracellular organelle;intracellular part;membrane-bounded organelle;organelle;	4;5;2;2;3;1;3;3;3;2;	GO:0043169;GO:0046872;GO:0046914;GO:0097159;GO:0003674;GO:0005488;GO:0003676;GO:0043167;GO:1901363;GO:0008270;	cation binding;metal ion binding;transition metal ion binding;organic cyclic compound binding;molecular_function;binding;nucleic acid binding;ion binding;heterocyclic compound binding;zinc ion binding;	4;5;6;3;1;2;4;3;3;7;				IPR015880;IPR012934;IPR007087;IPR013087;	Zinc finger, C2H2-like;Zinc finger, AD-type;Zinc finger, C2H2;Zinc finger C2H2-type/integrase DNA-binding domain;	nuclear	Hs4508029	253	R	[R] General function prediction only;
B0WG55	T-complex protein 1 subunit theta OS=Culex quinquefasciatus GN=CpipJ_CPIJ005864 PE=3 SV=1 - [B0WG55_CULQU]	1.099	0.00327635	0.853	0.00251575	0.926	0.444693	1.04	0.232907	0.889	0.0772638	1.034	0.821527	0.824	0.00331628	1.048	0.0273016	0.926	0.0290285	GO:0006457;GO:0009987;GO:0008150;	protein folding;cellular process;biological_process;	3;2;1;	GO:0005737;GO:0044464;GO:0005623;GO:0005622;GO:0005575;GO:0044424;	cytoplasm;cell part;cell;intracellular;cellular_component;intracellular part;	4;2;2;3;1;3;	GO:0035639;GO:0003674;GO:0005488;GO:0000166;GO:1901363;GO:1901265;GO:0001882;GO:0043167;GO:0001883;GO:0032549;GO:0017076;GO:0005524;GO:0043168;GO:0036094;GO:0032555;GO:0030554;GO:0097367;GO:0097159;GO:0032559;GO:0032550;GO:0032553;	purine ribonucleoside triphosphate binding;molecular_function;binding;nucleotide binding;heterocyclic compound binding;nucleoside phosphate binding;nucleoside binding;ion binding;purine nucleoside binding;ribonucleoside binding;purine nucleotide binding;ATP binding;anion binding;small molecule binding;purine ribonucleotide binding;adenyl nucleotide binding;carbohydrate derivative binding;organic …	5;1;2;4;3;4;4;3;5;5;5;6;4;3;5;6;3;3;6;6;4;	K09500			IPR002423;IPR017998;IPR027409;IPR027413;IPR012721;IPR027410;IPR002194;	Chaperonin Cpn60/TCP-1 family;Chaperone tailless complex polypeptide 1 (TCP-1);GroEL-like apical domain;GroEL-like equatorial domain;T-complex protein 1, theta subunit;TCP-1-like chaperonin intermediate domain;Chaperonin TCP-1, conserved site;	cytosol	7303986	820	O	[O] Posttranslational modification, protein turnover, chaperones;
B0WG57	Histone H2B OS=Culex quinquefasciatus GN=CpipJ_CPIJ005866 PE=3 SV=1 - [B0WG57_CULQU]	0.945	0.221703	0.889	0.0011476	0.809	0.00110422	0.933	0.130692	0.923	0.00143507	0.869	0.000639181	0.94	0.8487	1.098	0.313439	1.088	0.0169812				GO:0000786;GO:0043232;GO:0044815;GO:0043229;GO:0043228;GO:0043227;GO:0043226;GO:0005575;GO:0005634;GO:0005694;GO:0043234;GO:0032991;GO:0043231;GO:0032993;GO:0044464;GO:0005623;GO:0005622;GO:0044446;GO:0044424;GO:0000785;GO:0044427;GO:0044422;	nucleosome;intracellular non-membrane-bounded organelle;DNA packaging complex;intracellular organelle;non-membrane-bounded organelle;membrane-bounded organelle;organelle;cellular_component;nucleus;chromosome;protein complex;macromolecular complex;intracellular membrane-bounded organelle;protein-DNA complex;cell part;cell;intracellular;intracellular organelle part;intracellular part;chromatin;chro…	4;4;4;3;3;3;2;1;5;5;3;2;4;3;2;2;3;3;3;3;4;2;	GO:0003674;GO:0005488;GO:0003676;GO:0003677;GO:1901363;GO:0097159;	molecular_function;binding;nucleic acid binding;DNA binding;heterocyclic compound binding;organic cyclic compound binding;	1;2;4;5;3;3;				IPR000558;IPR009072;	Histone H2B;Histone-fold;	nuclear	Hs20554709	94.7	B	[B] Chromatin structure and dynamics;
B0WEZ2	Nuclear pore complex protein Nup93 OS=Culex quinquefasciatus GN=CpipJ_CPIJ005792 PE=4 SV=1 - [B0WEZ2_CULQU]	0.74	0.00871494	0.994	0.760065	0.983	0.959008	1.079	0.527836	1.15	0.149344	0.865	0.921381	1.112	0.343796	0.903	0.619859	1.156	0.564261	GO:0006810;GO:0008150;GO:0051234;GO:0051179;	transport;biological_process;establishment of localization;localization;	4;1;3;2;	GO:0031975;GO:0043229;GO:0043227;GO:0043226;GO:0005575;GO:0005634;GO:0005635;GO:0031967;GO:0012505;GO:0043231;GO:0005643;GO:0044464;GO:0005623;GO:0005622;GO:0044446;GO:0044428;GO:0044424;GO:0044422;	envelope;intracellular organelle;membrane-bounded organelle;organelle;cellular_component;nucleus;nuclear envelope;organelle envelope;endomembrane system;intracellular membrane-bounded organelle;nuclear pore;cell part;cell;intracellular;intracellular organelle part;nuclear part;intracellular part;organelle part;	3;3;3;2;1;5;4;4;3;4;5;2;2;3;3;4;3;2;				K14309	map03013;	RNA transport;	IPR007231;	Nucleoporin interacting component Nup93/Nic96;	cytosol, nuclear	7299939	735	D	[D] Cell cycle control, cell division, chromosome partitioning;
B0X4G4	Putative uncharacterized protein OS=Culex quinquefasciatus GN=CpipJ_CPIJ014384 PE=4 SV=1 - [B0X4G4_CULQU]	0.744	0.155238	1.52	0.00433458	0.798	0.256062	0.704	0.00267902	1.846	0.00276375	0.759	0.0104146	2.601	0.0136631	0.994	0.187181	2.008	0.00350055				GO:0044464;GO:0005740;GO:0031975;GO:0043229;GO:0043227;GO:0043226;GO:0031224;GO:0005737;GO:0031090;GO:0016021;GO:0016020;GO:0005739;GO:0044455;GO:0005746;GO:0044446;GO:0031967;GO:0031966;GO:0043231;GO:0044444;GO:0019866;GO:0005623;GO:0005622;GO:0005575;GO:0005743;GO:0044429;GO:0044424;GO:0044425;GO:0070469;GO:0044422;	cell part;mitochondrial envelope;envelope;intracellular organelle;membrane-bounded organelle;organelle;intrinsic component of membrane;cytoplasm;organelle membrane;integral component of membrane;membrane;mitochondrion;mitochondrial membrane part;mitochondrial respiratory chain;intracellular organelle part;organelle envelope;mitochondrial membrane;intracellular membrane-bounded organelle;cytoplasm…	2;5;3;3;3;2;3;4;3;4;2;5;3;4;3;4;4;4;4;4;2;3;1;5;4;3;2;3;2;	GO:0003674;GO:0016491;GO:0015075;GO:0022857;GO:0015002;GO:0004129;GO:0005215;GO:0008324;GO:0003824;GO:0009055;GO:0022891;GO:0022890;GO:0022892;GO:0015077;GO:0016676;GO:0016675;GO:0015078;	molecular_function;oxidoreductase activity;ion transmembrane transporter activity;transmembrane transporter activity;heme-copper terminal oxidase activity;cytochrome-c oxidase activity;transporter activity;cation transmembrane transporter activity;catalytic activity;electron carrier activity;substrate-specific transmembrane transporter activity;inorganic cation transmembrane transporter activity;…	1;3;5;3;4;3;2;6;2;2;4;7;3;8;5;4;9;				IPR003177;	Cytochrome c oxidase, subunit VIIa;	plasma membrane	7299028	45.4	C	[C] Energy production and conversion;
B0WPJ8	Ornithine decarboxylase OS=Culex quinquefasciatus GN=CpipJ_CPIJ009093 PE=3 SV=1 - [B0WPJ8_CULQU]	0.901	1	1.046	1	1.081	1	0.697	1	1.189	1	0.939	1	1.382	1	0.814	1	1.127	1	GO:0006596;GO:0006595;GO:0044249;GO:0034641;GO:0006807;GO:0042401;GO:1901576;GO:0071704;GO:0009308;GO:0009309;GO:0009987;GO:0044106;GO:0009058;GO:0008150;GO:0008152;GO:0044271;GO:1901564;GO:1901566;GO:0006576;GO:0044237;	polyamine biosynthetic process;polyamine metabolic process;cellular biosynthetic process;cellular nitrogen compound metabolic process;nitrogen compound metabolic process;cellular biogenic amine biosynthetic process;organic substance biosynthetic process;organic substance metabolic process;amine metabolic process;amine biosynthetic process;cellular process;cellular amine metabolic process;biosynth…	8;7;4;4;3;7;4;3;5;6;2;5;3;1;2;5;4;5;6;3;				GO:0003674;GO:0003824;	molecular_function;catalytic activity;	1;2;	K01581	map00330;map00480;map01100;	Arginine and proline metabolism;Glutathione metabolism;Metabolic pathways;	IPR000183;IPR022643;IPR022644;IPR002433;IPR029066;IPR009006;	Ornithine/DAP/Arg decarboxylase;Orn/DAP/Arg decarboxylase 2, C-terminal;Orn/DAP/Arg decarboxylase 2, N-terminal;Ornithine decarboxylase;PLP-binding barrel;Alanine racemase/group IV decarboxylase, C-terminal;	cytosol	Hs4505489	278	E	[E] Amino acid transport and metabolism;
B0X6Z1	D7 protein OS=Culex quinquefasciatus GN=CpipJ_CPIJ014551 PE=4 SV=1 - [B0X6Z1_CULQU]	0.817	0.0329666	0.909	0.141902	1.061	0.961069	0.561	0.000876318	0.858	0.276517	1.045	0.337163	1.207	0.0319601	0.724	0.111132	0.874	0.274265							GO:0005549;GO:0003674;GO:0005488;	odorant binding;molecular_function;binding;	3;1;2;				IPR006170;	Pheromone/general odorant binding protein;	extracellular
B0W029	Vitamin K-dependent protein C OS=Culex quinquefasciatus GN=CpipJ_CPIJ000393 PE=3 SV=1 - [B0W029_CULQU]	1.034	1	1.103	1	1.276	1	0.819	1	1.09	1	0.861	1	1.177	1	0.917	1	1.085	1							GO:0004252;GO:0004175;GO:0017171;GO:0016787;GO:0003824;GO:0070011;GO:0003674;GO:0008233;GO:0008236;	serine-type endopeptidase activity;endopeptidase activity;serine hydrolase activity;hydrolase activity;catalytic activity;peptidase activity, acting on L-amino acid peptides;molecular_function;peptidase activity;serine-type peptidase activity;	6;6;4;3;2;5;1;4;5;				IPR001254;IPR009003;IPR033116;IPR001314;IPR018114;	Serine proteases, trypsin domain;Peptidase S1, PA clan;Serine proteases, trypsin family, serine active site;Peptidase S1A, chymotrypsin family;Serine proteases, trypsin family, histidine active site;	cytosol	7300536	238	E	[E] Amino acid transport and metabolism;
B0X2L4	Putative uncharacterized protein OS=Culex quinquefasciatus GN=CpipJ_CPIJ013785 PE=4 SV=1 - [B0X2L4_CULQU]	0.904	0.00755343	1.029	0.414548	1.124	0.00277822	0.948	0.094574	0.949	0.443206	1.238	0.00203304	1.189	0.0348204	0.709	0.000273371	0.858	0.0101516							GO:0003674;GO:0042302;GO:0005198;	molecular_function;structural constituent of cuticle;structural molecule activity;	1;3;2;				IPR000618;IPR031311;	Insect cuticle protein;Chitin-binding type R&R consensus;	extracellular
B0WD80	Putative uncharacterized protein OS=Culex quinquefasciatus GN=CpipJ_CPIJ005307 PE=3 SV=1 - [B0WD80_CULQU]	0.934	1	1.246	1	1.137	1	0.869	1	1.143	1	1.454	1	1.334	1	0.678	1	0.908	1										K06990			IPR002737;	MEMO1 family;	cytosol, nuclear	7299707	457	R	[R] General function prediction only;
B0W8V7	Serine/threonine protein phosphatase 2a regulatory subunit a OS=Culex quinquefasciatus GN=CpipJ_CPIJ003532 PE=4 SV=1 - [B0W8V7_CULQU]	1.164	0.12112	0.936	0.871544	1.086	0.146453	1.038	0.0696046	0.973	0.854531	1.061	0.0857838	0.787	0.058851	1.027	0.841057	0.903	0.0912267	GO:0009987;GO:0071822;GO:0070271;GO:0006461;GO:0016043;GO:0065003;GO:0043933;GO:0022607;GO:0008150;GO:0071840;GO:0044085;	cellular process;protein complex subunit organization;protein complex biogenesis;protein complex assembly;cellular component organization;macromolecular complex assembly;macromolecular complex subunit organization;cellular component assembly;biological_process;cellular component organization or biogenesis;cellular component biogenesis;	2;5;4;5;3;5;4;4;1;2;3;				GO:0019888;GO:0019208;GO:0003674;GO:0008601;GO:0098772;GO:0030234;	protein phosphatase regulator activity;phosphatase regulator activity;molecular_function;protein phosphatase type 2A regulator activity;molecular function regulator;enzyme regulator activity;	5;4;1;6;2;3;	K03456	map03015;map04350;map04391;	mRNA surveillance pathway;TGF-beta signaling pathway;Hippo signaling pathway - fly;	IPR021133;IPR031090;IPR016024;IPR011989;IPR000357;	HEAT, type 2;Serine/threonine-protein phosphatase 2A subunit A, metazoa;Armadillo-type fold;Armadillo-like helical;HEAT repeat;	cytosol	7297392	803	T	[T] Signal transduction mechanisms;
B0WNR6	Carboxypeptidase OS=Culex quinquefasciatus GN=CpipJ_CPIJ008608 PE=3 SV=1 - [B0WNR6_CULQU]	1.051	0.940902	0.565	3.03e-05	0.79	0.00564837	1.365	0.00234872	0.677	0.000320305	0.969	0.443291	0.535	1.94e-05	1.339	0.0431	0.688	0.000163995							GO:0016787;GO:0017171;GO:0003824;GO:0004180;GO:0004185;GO:0008238;GO:0070011;GO:0003674;GO:0070008;GO:0008233;GO:0008236;	hydrolase activity;serine hydrolase activity;catalytic activity;carboxypeptidase activity;serine-type carboxypeptidase activity;exopeptidase activity;peptidase activity, acting on L-amino acid peptides;molecular_function;serine-type exopeptidase activity;peptidase activity;serine-type peptidase activity;	3;4;2;7;7;6;5;1;6;4;5;	K09645			IPR033124;IPR001563;IPR018202;IPR029058;	Serine carboxypeptidases, histidine active site;Peptidase S10, serine carboxypeptidase;Serine carboxypeptidase, serine active site;Alpha/Beta hydrolase fold;	endoplasmic reticulum	7300553	522	OE	[O] Posttranslational modification, protein turnover, chaperones;[E] Amino acid transport and metabolism;
B0WCZ9	Presequence protease, mitochondrial OS=Culex quinquefasciatus GN=CpipJ_CPIJ004903 PE=4 SV=1 - [B0WCZ9_CULQU]	1.12	1	0.841	1	0.882	1	1.575	1	0.817	1	0.894	1	0.631	1	1.488	1	0.942	1							GO:0016787;GO:0043169;GO:0043167;GO:0003824;GO:0003674;GO:0005488;GO:0008233;GO:0046872;	hydrolase activity;cation binding;ion binding;catalytic activity;molecular_function;binding;peptidase activity;metal ion binding;	3;4;3;2;1;2;4;5;	K06972			IPR013578;IPR011249;IPR011237;IPR007863;	Peptidase M16C associated;Metalloenzyme, LuxS/M16 peptidase-like;Peptidase M16 domain;Peptidase M16, C-terminal;	mitochondria	7302255	1020	RO	[R] General function prediction only;[O] Posttranslational modification, protein turnover, chaperones;
B0WCZ5	Eukaryotic translation initiation factor 3 subunit J OS=Culex quinquefasciatus GN=CPIJ004899 PE=3 SV=1 - [EIF3J_CULQU]	1.083	0.0342757	0.823	0.0215721	0.964	0.132548	1.141	0.230124	0.795	0.327191	0.92	0.0825712	0.737	0.145277	1.183	0.0491886	0.875	0.311576	GO:0022607;GO:0080090;GO:0019222;GO:0051246;GO:0043933;GO:0034622;GO:0031323;GO:1901564;GO:0044249;GO:0034641;GO:0006807;GO:0044237;GO:0034645;GO:0043170;GO:0050789;GO:0071840;GO:0043043;GO:0044267;GO:0071826;GO:0044260;GO:0016043;GO:0065003;GO:0071704;GO:0010467;GO:0022618;GO:0065007;GO:0031326;GO:0022613;GO:2000112;GO:0010468;GO:1901576;GO:0060255;GO:0006446;GO:0009987;GO:0009889;GO:0050794;GO:…	cellular component assembly;regulation of primary metabolic process;regulation of metabolic process;regulation of protein metabolic process;macromolecular complex subunit organization;cellular macromolecular complex assembly;regulation of cellular metabolic process;organonitrogen compound metabolic process;cellular biosynthetic process;cellular nitrogen compound metabolic process;nitrogen compoun…	4;4;3;5;4;6;4;4;4;4;3;3;5;4;2;2;6;5;5;4;3;5;3;5;5;2;5;4;6;5;4;4;5;2;4;3;6;3;5;1;4;2;5;5;5;6;3;5;5;5;4;5;6;5;4;6;3;	GO:1990904;GO:0033290;GO:0005737;GO:0005852;GO:0016282;GO:0070993;GO:0030529;GO:0043234;GO:0032991;GO:0044464;GO:0005623;GO:0005622;GO:0005575;GO:0044444;GO:0044424;	ribonucleoprotein complex;eukaryotic 48S preinitiation complex;cytoplasm;eukaryotic translation initiation factor 3 complex;eukaryotic 43S preinitiation complex;translation preinitiation complex;intracellular ribonucleoprotein complex;protein complex;macromolecular complex;cell part;cell;intracellular;cellular_component;cytoplasmic part;intracellular part;	3;6;4;4;6;5;4;3;2;2;2;3;1;4;3;	GO:0005488;GO:0003674;GO:0003676;GO:0008135;GO:0097159;GO:0003723;GO:0003743;GO:1901363;	binding;molecular_function;nucleic acid binding;translation factor activity, RNA binding;organic cyclic compound binding;RNA binding;translation initiation factor activity;heterocyclic compound binding;	2;1;4;6;3;5;7;3;	K03245	map03013;	RNA transport;	IPR013906;IPR023194;	Eukaryotic translation initiation factor 3 subunit J;Eukaryotic translation initiation factor 3-like domain;	nuclear	7303820	164	J	[J] Translation, ribosomal structure and biogenesis;
B0WF13	Putative uncharacterized protein OS=Culex quinquefasciatus GN=CpipJ_CPIJ005984 PE=4 SV=1 - [B0WF13_CULQU]	0.983	1	0.79	1	1.215	1	1.924	1	0.671	1	1.241	1	0.527	1	1.14	1	0.603	1													IPR016187;IPR016186;IPR001304;IPR018378;	C-type lectin fold;C-type lectin-like;C-type lectin;C-type lectin, conserved site;	extracellular	7297257	210	TV	[T] Signal transduction mechanisms;[V] Defense mechanisms;
B0WEU6	Phosphoglucomutase OS=Culex quinquefasciatus GN=CpipJ_CPIJ005681 PE=4 SV=1 - [B0WEU6_CULQU]	0.811	0.116945	0.926	0.0789811	0.888	0.222129	1.335	0.146332	0.958	0.394474	0.954	0.382446	0.934	0.395846	1.085	0.544939	1.036	0.884579	GO:0044238;GO:0005975;GO:0071704;GO:0008150;GO:0008152;	primary metabolic process;carbohydrate metabolic process;organic substance metabolic process;biological_process;metabolic process;	3;4;3;1;2;				GO:0003674;GO:0016853;GO:0003824;GO:0016868;GO:0016866;	molecular_function;isomerase activity;catalytic activity;intramolecular transferase activity, phosphotransferases;intramolecular transferase activity;	1;3;2;5;4;	K01835	map00010;map00030;map00052;map00230;map00500;map00520;map01100;	Glycolysis / Gluconeogenesis;Pentose phosphate pathway;Galactose metabolism;Purine metabolism;Starch and sucrose metabolism;Amino sugar and nucleotide sugar metabolism;Metabolic pathways;	IPR005841;IPR005843;IPR005845;IPR016066;IPR005846;IPR016055;IPR005844;	Alpha-D-phosphohexomutase superfamily;Alpha-D-phosphohexomutase, C-terminal;Alpha-D-phosphohexomutase, alpha/beta/alpha domain II;Alpha-D-phosphohexomutase, conserved site;Alpha-D-phosphohexomutase, alpha/beta/alpha domain III;Alpha-D-phosphohexomutase, alpha/beta/alpha I/II/III;Alpha-D-phosphohexomutase, alpha/beta/alpha domain I;	cytosol	7294180	966	G	[G] Carbohydrate transport and metabolism;
B0X973	Alpha-mannosidase OS=Culex quinquefasciatus GN=CpipJ_CPIJ015656 PE=3 SV=1 - [B0X973_CULQU]	1.646	0.0176222	0.642	0.0157996	0.995	0.969204	1.912	0.00921155	0.622	0.0153404	0.892	0.214043	0.361	0.0054853	1.946	0.0163945	0.724	0.0655089	GO:0044699;GO:0044710;GO:0006013;GO:0071704;GO:0019318;GO:0008150;GO:0008152;GO:0044723;GO:0044238;GO:0005975;GO:0005996;GO:0044281;	single-organism process;single-organism metabolic process;mannose metabolic process;organic substance metabolic process;hexose metabolic process;biological_process;metabolic process;single-organism carbohydrate metabolic process;primary metabolic process;carbohydrate metabolic process;monosaccharide metabolic process;small molecule metabolic process;	2;3;7;3;6;1;2;4;3;4;5;4;				GO:0005488;GO:0016798;GO:0003674;GO:0008270;GO:0043169;GO:0046914;GO:0043167;GO:0046872;GO:0016787;GO:0015923;GO:0030246;GO:0003824;GO:0004553;GO:0004559;	binding;hydrolase activity, acting on glycosyl bonds;molecular_function;zinc ion binding;cation binding;transition metal ion binding;ion binding;metal ion binding;hydrolase activity;mannosidase activity;carbohydrate binding;catalytic activity;hydrolase activity, hydrolyzing O-glycosyl compounds;alpha-mannosidase activity;	2;4;1;7;4;6;3;5;3;6;3;2;5;7;	K12311	map00511;map04142;	Other glycan degradation;Lysosome;	IPR011682;IPR013780;IPR011330;IPR000602;IPR028995;IPR011013;IPR027291;IPR015341;	Glycosyl hydrolase family 38, C-terminal;Glycosyl hydrolase, all-beta;Glycoside hydrolase/deacetylase, beta/alpha-barrel;Glycoside hydrolase family 38, N-terminal domain;Glycoside hydrolase families 57/38, central domain;Galactose mutarotase-like domain;Glycoside hydrolase 38/57, N-terminal domain;Glycoside hydrolase family 38, central domain;	nuclear	7297706	1235	G	[G] Carbohydrate transport and metabolism;
B0WIQ9	Putative uncharacterized protein OS=Culex quinquefasciatus GN=CpipJ_CPIJ007064 PE=4 SV=1 - [B0WIQ9_CULQU]	1.035	0.0411705	0.857	0.00011545	1.057	0.104777	1.304	0.00155694	0.829	7.67e-06	0.949	0.00728278	0.721	1.01e-05	1.211	9.96e-05	0.887	0.00410125	GO:0034641;GO:0006807;GO:0006139;GO:0071704;GO:1901360;GO:0009987;GO:0006725;GO:0008150;GO:0008152;GO:0046483;GO:0044238;GO:0044237;	cellular nitrogen compound metabolic process;nitrogen compound metabolic process;nucleobase-containing compound metabolic process;organic substance metabolic process;organic cyclic compound metabolic process;cellular process;cellular aromatic compound metabolic process;biological_process;metabolic process;heterocycle metabolic process;primary metabolic process;cellular metabolic process;	4;3;4;3;4;2;4;1;2;4;3;3;				GO:0019205;GO:0035639;GO:0003674;GO:0005488;GO:0001883;GO:0000166;GO:1901363;GO:1901265;GO:0001882;GO:0043168;GO:0043167;GO:0016740;GO:0032549;GO:0017076;GO:0005524;GO:0016301;GO:0036094;GO:0003824;GO:0030554;GO:0097367;GO:0097159;GO:0032559;GO:0016772;GO:0032555;GO:0032550;GO:0032553;	nucleobase-containing compound kinase activity;purine ribonucleoside triphosphate binding;molecular_function;binding;purine nucleoside binding;nucleotide binding;heterocyclic compound binding;nucleoside phosphate binding;nucleoside binding;anion binding;ion binding;transferase activity;ribonucleoside binding;purine nucleotide binding;ATP binding;kinase activity;small molecule binding;catalytic ac…	6;5;1;2;5;4;3;4;4;4;3;3;5;5;6;5;3;2;6;3;3;6;4;5;6;4;				IPR027417;IPR000850;	P-loop containing nucleoside triphosphate hydrolase;Adenylate kinase/UMP-CMP kinase;	cytosol	7294603	72.4	F	[F] Nucleotide transport and metabolism;
B0WHB4	40S ribosomal protein S11 OS=Culex quinquefasciatus GN=CpipJ_CPIJ006623 PE=3 SV=1 - [B0WHB4_CULQU]	1.446	0.00119489	0.943	0.310708	0.889	0.0116442	1.504	0.00123076	0.821	0.0433602	0.812	0.000315918	0.626	0.000527547	1.733	8.8e-06	1.032	0.183325	GO:1901564;GO:0044249;GO:0006807;GO:0044237;GO:0034645;GO:1901576;GO:0044260;GO:0043043;GO:0071704;GO:0010467;GO:1901566;GO:0043170;GO:0044267;GO:0009987;GO:0009058;GO:0009059;GO:0008150;GO:0008152;GO:0044271;GO:0043604;GO:0044238;GO:0019538;GO:0034641;GO:0043603;GO:0006518;GO:0006412;	organonitrogen compound metabolic process;cellular biosynthetic process;nitrogen compound metabolic process;cellular metabolic process;cellular macromolecule biosynthetic process;organic substance biosynthetic process;cellular macromolecule metabolic process;peptide biosynthetic process;organic substance metabolic process;gene expression;organonitrogen compound biosynthetic process;macromolecule …	4;4;3;3;5;4;4;6;3;5;5;4;5;2;3;5;1;2;5;6;3;4;4;5;5;6;	GO:0044464;GO:0043229;GO:0030529;GO:0043226;GO:0005737;GO:0032991;GO:0005840;GO:0043232;GO:1990904;GO:0005623;GO:0005622;GO:0005575;GO:0044444;GO:0043228;GO:0044424;	cell part;intracellular organelle;intracellular ribonucleoprotein complex;organelle;cytoplasm;macromolecular complex;ribosome;intracellular non-membrane-bounded organelle;ribonucleoprotein complex;cell;intracellular;cellular_component;cytoplasmic part;non-membrane-bounded organelle;intracellular part;	2;3;4;2;4;2;5;4;3;2;3;1;4;3;3;	GO:0003674;GO:0005198;GO:0003735;	molecular_function;structural molecule activity;structural constituent of ribosome;	1;2;3;	K02949	map03010;	Ribosome;	IPR000266;IPR019979;IPR012340;IPR028333;IPR032440;	Ribosomal protein S17/S11;Ribosomal protein S17, conserved site;Nucleic acid-binding, OB-fold;Ribosomal protein S17, archaeal/eukaryotic;40S ribosomal protein S11, N-terminal;	cytosol	7303497	244	J	[J] Translation, ribosomal structure and biogenesis;
B0W310	6-phosphogluconate dehydrogenase, decarboxylating OS=Culex quinquefasciatus GN=CpipJ_CPIJ001316 PE=3 SV=1 - [B0W310_CULQU]	1.023	0.203837	1.045	0.0458298	1.096	0.0168557	0.978	0.909907	0.992	0.17133	1.087	0.00562127	1.022	0.0662508	0.912	0.0160953	0.898	0.162822	GO:0006739;GO:0006732;GO:0006733;GO:0034641;GO:0006098;GO:0046496;GO:0072524;GO:1901360;GO:0006139;GO:0044710;GO:0051186;GO:0019682;GO:0008150;GO:0071704;GO:0044699;GO:0044281;GO:0009987;GO:0006725;GO:0009117;GO:0008152;GO:0055086;GO:0046483;GO:0044238;GO:1901564;GO:0006081;GO:1901135;GO:0044763;GO:0019693;GO:0006796;GO:0006807;GO:0006793;GO:0019637;GO:0051156;GO:0044237;GO:0006753;GO:0019362;	NADP metabolic process;coenzyme metabolic process;oxidoreduction coenzyme metabolic process;cellular nitrogen compound metabolic process;pentose-phosphate shunt;nicotinamide nucleotide metabolic process;pyridine-containing compound metabolic process;organic cyclic compound metabolic process;nucleobase-containing compound metabolic process;single-organism metabolic process;cofactor metabolic proce…	8;5;6;4;6;7;5;4;4;3;4;5;1;3;2;4;2;4;6;2;4;4;3;4;4;4;3;5;5;3;4;4;5;3;5;6;				GO:0003674;GO:0016491;GO:0004616;GO:0003824;GO:0016614;GO:0016616;	molecular_function;oxidoreductase activity;phosphogluconate dehydrogenase (decarboxylating) activity;catalytic activity;oxidoreductase activity, acting on CH-OH group of donors;oxidoreductase activity, acting on the CH-OH group of donors, NAD or NADP as acceptor;	1;3;6;2;4;5;	K00033	map00030;map00480;map01100;map01200;	Pentose phosphate pathway;Glutathione metabolism;Metabolic pathways;Carbon metabolism;	IPR006115;IPR006113;IPR006184;IPR008927;IPR012284;IPR006183;IPR006114;IPR013328;IPR016040;	6-phosphogluconate dehydrogenase, NADP-binding;6-phosphogluconate dehydrogenase, decarboxylating;6-phosphogluconate-binding site;6-phosphogluconate dehydrogenase C-terminal domain-like;6-phosphogluconate dehydrogenase, domain 3;6-phosphogluconate dehydrogenase;6-phosphogluconate dehydrogenase, C-terminal;6-phosphogluconate dehydrogenase, domain 2;NAD(P)-binding domain;	cytosol	7290271	700	G	[G] Carbohydrate transport and metabolism;
B0X872	Putative uncharacterized protein OS=Culex quinquefasciatus GN=CpipJ_CPIJ015370 PE=4 SV=1 - [B0X872_CULQU]	0.606	1	1.278	1	1.161	1	0.754	1	1.142	1	0.899	1	1.82	1	0.672	1	1.227	1															nuclear
B0WQ57	Four and a half lim domains OS=Culex quinquefasciatus GN=CpipJ_CPIJ009299 PE=4 SV=1 - [B0WQ57_CULQU]	0.977	1	0.974	1	0.989	1	0.963	1	0.999	1	1.047	1	1.021	1	0.946	1	0.97	1							GO:0043169;GO:0046914;GO:0043167;GO:0003674;GO:0005488;GO:0046872;GO:0008270;	cation binding;transition metal ion binding;ion binding;molecular_function;binding;metal ion binding;zinc ion binding;	4;6;3;1;2;5;7;				IPR001781;	Zinc finger, LIM-type;	nuclear	7294039	416	TZR	[T] Signal transduction mechanisms;[Z] Cytoskeleton;[R] General function prediction only;
B0WRS7	Putative uncharacterized protein OS=Culex quinquefasciatus GN=CpipJ_CPIJ009463 PE=4 SV=1 - [B0WRS7_CULQU]	0.896	0.0557012	1.086	0.241146	0.752	0.0021224	1.062	0.475462	1.088	0.609355	0.803	0.0244371	1.089	0.26394	1.227	0.0522923	1.391	0.00522039	GO:0009065;GO:0019752;GO:0044248;GO:0006807;GO:0044281;GO:0044282;GO:0009064;GO:1901360;GO:1901361;GO:0044712;GO:0044710;GO:0006562;GO:0006560;GO:0006520;GO:0071704;GO:0044699;GO:1901605;GO:1901606;GO:0044238;GO:0009987;GO:1901575;GO:0046700;GO:0008150;GO:0008152;GO:0043436;GO:0009056;GO:0046483;GO:0009063;GO:1901564;GO:1901565;GO:0006082;GO:0046395;GO:0016054;GO:0044237;GO:0044763;	glutamine family amino acid catabolic process;carboxylic acid metabolic process;cellular catabolic process;nitrogen compound metabolic process;small molecule metabolic process;small molecule catabolic process;glutamine family amino acid metabolic process;organic cyclic compound metabolic process;organic cyclic compound catabolic process;single-organism catabolic process;single-organism metabolic …	7;6;4;3;4;5;6;4;5;4;3;6;5;4;3;2;5;6;3;2;4;5;1;2;5;3;4;5;4;5;4;6;5;3;3;				GO:0003674;GO:0004657;GO:0016645;GO:0016491;GO:0003824;	molecular_function;proline dehydrogenase activity;oxidoreductase activity, acting on the CH-NH group of donors;oxidoreductase activity;catalytic activity;	1;5;4;3;2;				IPR015659;IPR029041;IPR002872;	Proline oxidase family;FAD-linked oxidoreductase-like;Proline dehydrogenase domain;	cytosol	7295507	122	E	[E] Amino acid transport and metabolism;
B8RJ48	Mitochondrial NADH-ubiquinone oxidoreductase B14.7 subunit (Fragment) OS=Culex tarsalis PE=2 SV=1 - [B8RJ48_CULTA]	1.072	1	0.932	1	0.862	1	1.053	1	1.053	1	0.869	1	0.934	1	1.227	1	1.149	1				GO:0005575;GO:0044425;GO:0016021;GO:0016020;GO:0031224;	cellular_component;membrane part;integral component of membrane;membrane;intrinsic component of membrane;	1;2;4;2;3;				K03956	map00190;map01100;	Oxidative phosphorylation;Metabolic pathways;			extracellular
B0WRS5	Proline oxidase OS=Culex quinquefasciatus GN=CpipJ_CPIJ009461 PE=4 SV=1 - [B0WRS5_CULQU]	0.875	0.00511408	1.335	0.000205606	0.962	0.164103	0.824	1.99e-05	1.426	5.97e-07	0.87	0.00122164	1.636	3.36e-05	0.923	0.0044	1.49	6.26e-07	GO:0009065;GO:0019752;GO:0044248;GO:0006807;GO:0044281;GO:0044282;GO:0009064;GO:1901360;GO:1901361;GO:0044712;GO:0044710;GO:0006562;GO:0006560;GO:0006520;GO:0071704;GO:0044699;GO:1901605;GO:1901606;GO:0044238;GO:0009987;GO:1901575;GO:0046700;GO:0008150;GO:0008152;GO:0043436;GO:0009056;GO:0046483;GO:0009063;GO:1901564;GO:1901565;GO:0006082;GO:0046395;GO:0016054;GO:0044237;GO:0044763;	glutamine family amino acid catabolic process;carboxylic acid metabolic process;cellular catabolic process;nitrogen compound metabolic process;small molecule metabolic process;small molecule catabolic process;glutamine family amino acid metabolic process;organic cyclic compound metabolic process;organic cyclic compound catabolic process;single-organism catabolic process;single-organism metabolic …	7;6;4;3;4;5;6;4;5;4;3;6;5;4;3;2;5;6;3;2;4;5;1;2;5;3;4;5;4;5;4;6;5;3;3;				GO:0003674;GO:0004657;GO:0016645;GO:0016491;GO:0003824;	molecular_function;proline dehydrogenase activity;oxidoreductase activity, acting on the CH-NH group of donors;oxidoreductase activity;catalytic activity;	1;5;4;3;2;	K00318	map00330;map01100;	Arginine and proline metabolism;Metabolic pathways;	IPR015659;IPR029041;IPR002872;	Proline oxidase family;FAD-linked oxidoreductase-like;Proline dehydrogenase domain;	cytosol	7295507	749	E	[E] Amino acid transport and metabolism;
B0W8H9	Glycine dehydrogenase, mitochondrial OS=Culex quinquefasciatus GN=CpipJ_CPIJ003287 PE=3 SV=1 - [B0W8H9_CULQU]	0.968	0.334021	0.988	0.222388	1.057	0.123886	1.033	0.599961	1.088	0.0161278	1.171	0.000114512	1.042	0.342467	0.845	0.00638651	0.921	0.00538383	GO:0006520;GO:0019752;GO:0009063;GO:0006807;GO:0044281;GO:0044282;GO:0009069;GO:0044699;GO:0044712;GO:0044710;GO:0006544;GO:0006546;GO:0071704;GO:1901605;GO:1901606;GO:0044238;GO:0009987;GO:1901575;GO:0008150;GO:0008152;GO:0043436;GO:0009056;GO:0009071;GO:0044248;GO:1901564;GO:1901565;GO:0006082;GO:0046395;GO:0016054;GO:0044237;GO:0044763;	cellular amino acid metabolic process;carboxylic acid metabolic process;cellular amino acid catabolic process;nitrogen compound metabolic process;small molecule metabolic process;small molecule catabolic process;serine family amino acid metabolic process;single-organism process;single-organism catabolic process;single-organism metabolic process;glycine metabolic process;glycine catabolic process;…	4;6;5;3;4;5;6;2;4;3;7;8;3;5;6;3;2;4;1;2;5;3;7;4;4;5;4;6;5;3;3;				GO:0016638;GO:0003674;GO:0016491;GO:0016829;GO:0003824;GO:0004375;GO:0016642;	oxidoreductase activity, acting on the CH-NH2 group of donors;molecular_function;oxidoreductase activity;lyase activity;catalytic activity;glycine dehydrogenase (decarboxylating) activity;oxidoreductase activity, acting on the CH-NH2 group of donors, disulfide as acceptor;	4;1;3;3;2;6;5;	K00281	map00260;map00630;map01100;map01200;	Glycine, serine and threonine metabolism;Glyoxylate and dicarboxylate metabolism;Metabolic pathways;Carbon metabolism;	IPR020581;IPR015424;IPR003437;IPR001597;IPR015421;	Glycine cleavage system P protein;Pyridoxal phosphate-dependent transferase;Glycine dehydrogenase (decarboxylating);Aromatic amino acid beta-eliminating lyase/threonine aldolase;Pyridoxal phosphate-dependent transferase, major region, subdomain 1;	mitochondria	7299318	1511	E	[E] Amino acid transport and metabolism;
B0WFJ7	ATP synthase B chain, mitochondrial OS=Culex quinquefasciatus GN=CpipJ_CPIJ006067 PE=4 SV=1 - [B0WFJ7_CULQU]	0.767	0.000554446	1.416	9.27e-06	0.906	0.166686	0.688	0.002906	1.113	0.00289802	0.874	1.95e-05	1.77	0.000302357	0.779	0.00454067	1.575	5.29e-06	GO:0009167;GO:0009165;GO:0044281;GO:0009161;GO:1901362;GO:0042451;GO:1901360;GO:0044711;GO:0009199;GO:0009206;GO:0009205;GO:0009201;GO:0046034;GO:0046129;GO:0046128;GO:0042455;GO:0046483;GO:1901564;GO:1901566;GO:0006163;GO:0006164;GO:0019637;GO:0019438;GO:0009163;GO:0009141;GO:0009142;GO:0009144;GO:0009145;GO:0006807;GO:1901576;GO:0015992;GO:0009259;GO:0098662;GO:0098660;GO:0018130;GO:0006818;GO:…	purine ribonucleoside monophosphate metabolic process;nucleotide biosynthetic process;small molecule metabolic process;ribonucleoside monophosphate metabolic process;organic cyclic compound biosynthetic process;purine nucleoside biosynthetic process;organic cyclic compound metabolic process;single-organism biosynthetic process;ribonucleoside triphosphate metabolic process;purine ribonucleoside tr…	8;6;4;7;5;7;4;4;7;8;8;7;8;8;7;7;4;4;5;6;7;4;5;6;6;6;7;7;3;4;6;6;7;6;5;5;7;5;4;3;8;1;2;5;7;5;5;7;6;3;5;3;6;5;9;7;4;4;6;7;7;6;4;3;6;2;7;8;4;9;5;4;4;2;5;4;5;5;6;4;5;3;2;8;5;4;6;5;6;3;3;3;4;6;	GO:0031975;GO:0045263;GO:0016020;GO:0031967;GO:0031966;GO:0043234;GO:0043231;GO:0045259;GO:0044429;GO:0044422;GO:0043229;GO:0043227;GO:0043226;GO:0044464;GO:0044424;GO:0044425;GO:0033177;GO:0005737;GO:0031090;GO:0005739;GO:0044455;GO:0019866;GO:0005623;GO:0005622;GO:0005743;GO:0005740;GO:0044446;GO:0044444;GO:0098800;GO:0005753;GO:0000276;GO:0016469;GO:0032991;GO:0005575;GO:0098796;GO:0098798;	envelope;proton-transporting ATP synthase complex, coupling factor F(o);membrane;organelle envelope;mitochondrial membrane;protein complex;intracellular membrane-bounded organelle;proton-transporting ATP synthase complex;mitochondrial part;organelle part;intracellular organelle;membrane-bounded organelle;organelle;cell part;intracellular part;membrane part;proton-transporting two-sector ATPase co…	3;4;2;4;4;3;4;4;4;2;3;3;2;2;3;2;4;4;3;5;3;4;2;3;5;5;3;4;4;5;5;4;2;1;3;4;	GO:0003674;GO:0022891;GO:0022890;GO:0022892;GO:0015075;GO:0015077;GO:0015078;GO:0005215;GO:0008324;GO:0022857;	molecular_function;substrate-specific transmembrane transporter activity;inorganic cation transmembrane transporter activity;substrate-specific transporter activity;ion transmembrane transporter activity;monovalent inorganic cation transmembrane transporter activity;hydrogen ion transmembrane transporter activity;transporter activity;cation transmembrane transporter activity;transmembrane transpo…	1;4;7;3;5;8;9;2;6;3;	K02127	map00190;map01100;	Oxidative phosphorylation;Metabolic pathways;	IPR013837;IPR008688;	ATPase, F0 complex, B chain/subunit B;ATPase, F0 complex, B chain/subunit B/MI25;	mitochondria	7294882	330	C	[C] Energy production and conversion;
B0VZP3	60S ribosomal protein L8 OS=Culex quinquefasciatus GN=CpipJ_CPIJ000162 PE=4 SV=1 - [B0VZP3_CULQU]	1.272	5.31e-06	0.873	2.4e-05	0.926	0.0664052	1.227	9.27e-05	0.908	0.00423632	0.92	0.00801331	0.67	5.76e-09	1.366	1.16e-07	0.983	0.1342	GO:1901564;GO:0044249;GO:0006807;GO:0044237;GO:0034645;GO:1901576;GO:0044260;GO:0043043;GO:0071704;GO:0010467;GO:1901566;GO:0043170;GO:0044267;GO:0009987;GO:0009058;GO:0009059;GO:0008150;GO:0008152;GO:0044271;GO:0043604;GO:0044238;GO:0019538;GO:0034641;GO:0043603;GO:0006518;GO:0006412;	organonitrogen compound metabolic process;cellular biosynthetic process;nitrogen compound metabolic process;cellular metabolic process;cellular macromolecule biosynthetic process;organic substance biosynthetic process;cellular macromolecule metabolic process;peptide biosynthetic process;organic substance metabolic process;gene expression;organonitrogen compound biosynthetic process;macromolecule …	4;4;3;3;5;4;4;6;3;5;5;4;5;2;3;5;1;2;5;6;3;4;4;5;5;6;	GO:0044464;GO:0043229;GO:0030529;GO:0043226;GO:0005737;GO:0032991;GO:0005840;GO:0043232;GO:1990904;GO:0005623;GO:0005622;GO:0005575;GO:0044444;GO:0043228;GO:0044424;	cell part;intracellular organelle;intracellular ribonucleoprotein complex;organelle;cytoplasm;macromolecular complex;ribosome;intracellular non-membrane-bounded organelle;ribonucleoprotein complex;cell;intracellular;cellular_component;cytoplasmic part;non-membrane-bounded organelle;intracellular part;	2;3;4;2;4;2;5;4;3;2;3;1;4;3;3;	GO:0003674;GO:0005198;GO:0003735;	molecular_function;structural molecule activity;structural constituent of ribosome;	1;2;3;	K02938	map03010;	Ribosome;	IPR014722;IPR022669;IPR014726;IPR022671;IPR012340;IPR022666;IPR002171;IPR008991;	Ribosomal protein L2 domain 2;Ribosomal protein L2, C-terminal;Ribosomal protein L2, domain 3;Ribosomal protein L2, conserved site;Nucleic acid-binding, OB-fold;Ribosomal Proteins L2, RNA binding domain;Ribosomal protein L2;Translation protein SH3-like domain;	cytosol	7292250	456	J	[J] Translation, ribosomal structure and biogenesis;
B0WA13	Lipid storage droplets surface-binding protein 1 OS=Culex quinquefasciatus GN=CpipJ_CPIJ003879 PE=3 SV=1 - [B0WA13_CULQU]	0.957	0.276251	1.084	0.0534164	1.126	0.0198923	0.678	0.0069041	1.17	0.0416747	1.008	0.662944	1.376	0.0170495	0.784	0.0121836	1.101	0.0404931													IPR004279;	Perilipin;	nuclear	7301046	390	UI	[U] Intracellular trafficking, secretion, and vesicular transport;[I] Lipid transport and metabolism;
B0WIB3	Serine protease inhibitor OS=Culex quinquefasciatus GN=CpipJ_CPIJ007024 PE=3 SV=1 - [B0WIB3_CULQU]	1.232	1	0.835	1	1.044	1	1.445	1	0.971	1	0.922	1	0.68	1	1.37	1	0.934	1				GO:0005615;GO:0005575;GO:0005576;GO:0044421;	extracellular space;cellular_component;extracellular region;extracellular region part;	3;1;2;2;	GO:0016787;GO:0003824;GO:0003674;GO:0008233;	hydrolase activity;catalytic activity;molecular_function;peptidase activity;	3;2;1;4;				IPR023795;IPR000215;IPR023796;	Serpin, conserved site;Serpin family;Serpin domain;	extracellular	7302671	134	V	[V] Defense mechanisms;
B0WA11	NADH dehydrogenase [ubiquinone] 1 subunit C2 OS=Culex quinquefasciatus GN=CpipJ_CPIJ003877 PE=3 SV=1 - [B0WA11_CULQU]	0.809	0.111676	1.361	0.0821394	1.051	0.844504	0.861	0.133405	1.416	0.000626966	1.007	0.251564	1.653	0.0110609	0.725	0.0549527	1.362	0.00234923	GO:0009167;GO:0044281;GO:0009161;GO:1901360;GO:0044710;GO:0009199;GO:0022900;GO:0022904;GO:0009205;GO:0046034;GO:0046128;GO:0055114;GO:0046483;GO:1901564;GO:0006163;GO:0019637;GO:0009141;GO:0009144;GO:0006807;GO:0044699;GO:0006119;GO:0009150;GO:0008150;GO:0008152;GO:0015980;GO:0045333;GO:0006753;GO:0016310;GO:0009117;GO:0034641;GO:0009123;GO:0009126;GO:0009259;GO:0006139;GO:0042278;GO:0009987;GO:…	purine ribonucleoside monophosphate metabolic process;small molecule metabolic process;ribonucleoside monophosphate metabolic process;organic cyclic compound metabolic process;single-organism metabolic process;ribonucleoside triphosphate metabolic process;electron transport chain;respiratory electron transport chain;purine ribonucleoside triphosphate metabolic process;ATP metabolic process;purine…	8;4;7;4;3;7;4;5;8;8;7;4;4;4;6;4;6;7;3;2;5;7;1;2;4;5;5;6;6;4;6;7;6;4;6;2;4;4;4;6;3;5;4;3;3;5;6;7;6;3;5;4;5;4;	GO:0031975;GO:0016021;GO:0016020;GO:0031967;GO:0031966;GO:0043231;GO:0044429;GO:0044425;GO:0044422;GO:0043229;GO:0005622;GO:0043227;GO:0043226;GO:0005743;GO:0044446;GO:0044444;GO:0044424;GO:0031224;GO:0005737;GO:0031090;GO:0005739;GO:0044464;GO:0005623;GO:0005740;GO:0070469;GO:0005575;GO:0019866;	envelope;integral component of membrane;membrane;organelle envelope;mitochondrial membrane;intracellular membrane-bounded organelle;mitochondrial part;membrane part;organelle part;intracellular organelle;intracellular;membrane-bounded organelle;organelle;mitochondrial inner membrane;intracellular organelle part;cytoplasmic part;intracellular part;intrinsic component of membrane;cytoplasm;organell…	3;4;2;4;4;4;4;2;2;3;3;3;2;5;3;4;3;3;4;3;5;2;2;5;3;1;4;	GO:0003674;GO:0003954;GO:0003824;GO:0016491;GO:0050136;GO:0008137;GO:0016655;GO:0016651;	molecular_function;NADH dehydrogenase activity;catalytic activity;oxidoreductase activity;NADH dehydrogenase (quinone) activity;NADH dehydrogenase (ubiquinone) activity;oxidoreductase activity, acting on NAD(P)H, quinone or similar compound as acceptor;oxidoreductase activity, acting on NAD(P)H;	1;5;2;3;6;7;5;4;	K03968	map00190;map01100;	Oxidative phosphorylation;Metabolic pathways;	IPR009423;	NADH:ubiquinone oxidoreductase, subunit b14.5b;	cytosol, nuclear	7295842	114	C	[C] Energy production and conversion;
B0X7Q1	ATP synthase subunit d OS=Culex quinquefasciatus GN=CpipJ_CPIJ015086 PE=4 SV=1 - [B0X7Q1_CULQU]	1.071	0.114188	1.006	0.376529	1.227	0.0361367	0.815	0.0490032	1.004	0.588189	0.904	0.105107	1.001	0.620005	1.009	0.681042	0.961	0.981107							GO:0016787;GO:0042626;GO:0016820;GO:0042623;GO:0015399;GO:0005215;GO:0043492;GO:0016818;GO:0016817;GO:0003824;GO:0022857;GO:0003674;GO:0016887;GO:0017111;GO:0016462;GO:0015405;GO:0022804;	hydrolase activity;ATPase activity, coupled to transmembrane movement of substances;hydrolase activity, acting on acid anhydrides, catalyzing transmembrane movement of substances;ATPase activity, coupled;primary active transmembrane transporter activity;transporter activity;ATPase activity, coupled to movement of substances;hydrolase activity, acting on acid anhydrides, in phosphorus-containing a…	3;6;5;9;5;2;10;5;4;2;3;1;8;7;6;6;4;	K02149	map00190;map01100;map04145;	Oxidative phosphorylation;Metabolic pathways;Phagosome;	IPR002699;	ATPase, V1 complex, subunit D;	cytosol	7303058	435	C	[C] Energy production and conversion;
B0WPC6	Clk2 OS=Culex quinquefasciatus GN=CpipJ_CPIJ008998 PE=3 SV=1 - [B0WPC6_CULQU]	1.109	0.152624	1.146	0.128298	0.992	0.348877	0.974	0.21298	1.166	0.179351	1.095	0.213826	1.151	0.565011	1.074	0.533628	1.116	0.381643							GO:0035639;GO:0003674;GO:0005488;GO:0000166;GO:1901363;GO:0001883;GO:0001882;GO:0043168;GO:0043167;GO:0016740;GO:1901265;GO:0032549;GO:0017076;GO:0004672;GO:0005524;GO:0016301;GO:0036094;GO:0003824;GO:0030554;GO:0097367;GO:0097159;GO:0016773;GO:0032559;GO:0016772;GO:0032555;GO:0032550;GO:0032553;	purine ribonucleoside triphosphate binding;molecular_function;binding;nucleotide binding;heterocyclic compound binding;purine nucleoside binding;nucleoside binding;anion binding;ion binding;transferase activity;nucleoside phosphate binding;ribonucleoside binding;purine nucleotide binding;protein kinase activity;ATP binding;kinase activity;small molecule binding;catalytic activity;adenyl nucleotid…	5;1;2;4;3;5;4;4;3;3;4;5;5;6;6;5;3;2;6;3;3;5;6;4;5;6;4;	K08823			IPR017441;IPR008271;IPR011009;IPR000719;	Protein kinase, ATP binding site;Serine/threonine-protein kinase, active site;Protein kinase-like domain;Protein kinase domain;	cytosol	7301719	582	T	[T] Signal transduction mechanisms;
B0X7Q3	4-coumarate-CoA ligase 1 OS=Culex quinquefasciatus GN=CpipJ_CPIJ015088 PE=4 SV=1 - [B0X7Q3_CULQU]	0.455	1	1.528	1	0.795	1	1.291	1	1.273	1	1.063	1	1.712	1	0.864	1	1.486	1				GO:0016021;GO:0016020;GO:0005575;GO:0044425;GO:0031224;	integral component of membrane;membrane;cellular_component;membrane part;intrinsic component of membrane;	4;2;1;2;3;	GO:0003824;GO:0003674;GO:0016874;	catalytic activity;molecular_function;ligase activity;	2;1;3;				IPR000873;IPR020845;IPR025110;	AMP-dependent synthetase/ligase;AMP-binding, conserved site;AMP-binding enzyme C-terminal domain;	cytosol	7299573	303	I	[I] Lipid transport and metabolism;
B0WFJ8	Utp-glucose-1-phosphate uridylyltransferase 2 OS=Culex quinquefasciatus GN=CpipJ_CPIJ006068 PE=4 SV=1 - [B0WFJ8_CULQU]	0.889	0.00181686	0.927	0.00971825	1.215	0.00042101	0.918	0.391227	0.939	0.149159	1.16	2.69e-05	1.059	0.233308	0.77	2.09e-05	0.802	2.71e-05	GO:0034641;GO:0006807;GO:1901360;GO:0006139;GO:0071704;GO:0006011;GO:0046483;GO:0009225;GO:0009987;GO:0006725;GO:0008150;GO:0008152;GO:0044238;GO:1901135;GO:0044237;	cellular nitrogen compound metabolic process;nitrogen compound metabolic process;organic cyclic compound metabolic process;nucleobase-containing compound metabolic process;organic substance metabolic process;UDP-glucose metabolic process;heterocycle metabolic process;nucleotide-sugar metabolic process;cellular process;cellular aromatic compound metabolic process;biological_process;metabolic proce…	4;3;4;4;3;6;4;5;2;4;1;2;3;4;3;				GO:0003674;GO:0016740;GO:0003983;GO:0003824;GO:0051748;GO:0016779;GO:0016772;GO:0070569;	molecular_function;transferase activity;UTP:glucose-1-phosphate uridylyltransferase activity;catalytic activity;UTP-monosaccharide-1-phosphate uridylyltransferase activity;nucleotidyltransferase activity;transferase activity, transferring phosphorus-containing groups;uridylyltransferase activity;	1;3;8;2;7;5;4;6;	K00963	map00040;map00052;map00500;map00520;map01100;	Pentose and glucuronate interconversions;Galactose metabolism;Starch and sucrose metabolism;Amino sugar and nucleotide sugar metabolism;Metabolic pathways;	IPR002618;IPR016267;IPR029044;	UDPGP family;UTP--glucose-1-phosphate uridylyltransferase;Nucleotide-diphospho-sugar transferases;	cytosol	7294971	862	G	[G] Carbohydrate transport and metabolism;
B0X2T8	Mitochondrial 28S ribosomal protein S2 OS=Culex quinquefasciatus GN=CpipJ_CPIJ013588 PE=3 SV=1 - [B0X2T8_CULQU]	1.054	1	0.603	1	0.784	1	1.274	1	0.662	1	1.395	1	0.55	1	0.993	1	0.548	1	GO:1901564;GO:0044249;GO:0044237;GO:0034645;GO:0044260;GO:0043043;GO:0071704;GO:0010467;GO:0044267;GO:1901566;GO:0043170;GO:1901576;GO:0009987;GO:0009058;GO:0009059;GO:0008150;GO:0008152;GO:0044271;GO:0043604;GO:0044238;GO:0019538;GO:0034641;GO:0006807;GO:0043603;GO:0006518;GO:0006412;	organonitrogen compound metabolic process;cellular biosynthetic process;cellular metabolic process;cellular macromolecule biosynthetic process;cellular macromolecule metabolic process;peptide biosynthetic process;organic substance metabolic process;gene expression;cellular protein metabolic process;organonitrogen compound biosynthetic process;macromolecule metabolic process;organic substance bios…	4;4;3;5;4;6;3;5;5;5;4;4;2;3;5;1;2;5;6;3;4;4;3;5;5;6;	GO:0015935;GO:0044464;GO:0043229;GO:0043228;GO:0043226;GO:0005737;GO:0044446;GO:0030529;GO:0044391;GO:0032991;GO:0005840;GO:0043232;GO:1990904;GO:0005623;GO:0005622;GO:0005575;GO:0044444;GO:0044424;GO:0044422;	small ribosomal subunit;cell part;intracellular organelle;non-membrane-bounded organelle;organelle;cytoplasm;intracellular organelle part;intracellular ribonucleoprotein complex;ribosomal subunit;macromolecular complex;ribosome;intracellular non-membrane-bounded organelle;ribonucleoprotein complex;cell;intracellular;cellular_component;cytoplasmic part;intracellular part;organelle part;	5;2;3;3;2;4;3;4;4;2;5;4;3;2;3;1;4;3;2;	GO:0003674;GO:0005198;GO:0003735;	molecular_function;structural molecule activity;structural constituent of ribosome;	1;2;3;	K02967	map03010;	Ribosome;	IPR023591;IPR005706;IPR001865;IPR018130;	Ribosomal protein S2, flavodoxin-like domain;Ribosomal protein S2, bacteria/mitochondria/plastid;Ribosomal protein S2;Ribosomal protein S2, conserved site;	mitochondria	7295664	331	J	[J] Translation, ribosomal structure and biogenesis;
B0WDE8	Putative uncharacterized protein OS=Culex quinquefasciatus GN=CpipJ_CPIJ004708 PE=4 SV=1 - [B0WDE8_CULQU]	0.985	1	2.227	1	2.326	1	NA	NA	NA	NA	2.113	1	2.252	1	0.247	1	0.559	1	GO:0023052;GO:0035556;GO:0050789;GO:0051716;GO:0008150;GO:0065007;GO:0044699;GO:0009987;GO:0050794;GO:0044763;GO:0007154;GO:0044700;GO:0050896;GO:0007165;	signaling;intracellular signal transduction;regulation of biological process;cellular response to stimulus;biological_process;biological regulation;single-organism process;cellular process;regulation of cellular process;single-organism cellular process;cell communication;single organism signaling;response to stimulus;signal transduction;	2;5;2;3;1;2;2;2;3;3;4;3;2;4;	GO:0031224;GO:0016021;GO:0016020;GO:0044425;GO:0044464;GO:0005623;GO:0005622;GO:0005575;	intrinsic component of membrane;integral component of membrane;membrane;membrane part;cell part;cell;intracellular;cellular_component;	3;4;2;2;2;2;3;1;	GO:0005488;GO:0043169;GO:0043167;GO:0046872;GO:0003674;	binding;cation binding;ion binding;metal ion binding;molecular_function;	2;4;3;5;1;				IPR002219;IPR000008;IPR002919;	Protein kinase C-like, phorbol ester/diacylglycerol-binding domain;C2 domain;Trypsin Inhibitor-like, cysteine rich domain;	extracellular
B8RIW0	40S ribosomal protein SA (Fragment) OS=Culex tarsalis PE=2 SV=1 - [B8RIW0_CULTA]	1.033	0.520935	0.891	3.72e-06	0.963	0.173506	1.129	0.00205298	0.979	0.0879806	0.973	0.126699	0.891	0.000330935	1.115	0.00842782	0.951	0.178268	GO:1901564;GO:0044249;GO:0044237;GO:0034645;GO:0044260;GO:0043043;GO:0071704;GO:0010467;GO:0044267;GO:1901566;GO:0043170;GO:1901576;GO:0009987;GO:0009058;GO:0009059;GO:0008150;GO:0008152;GO:0044271;GO:0043604;GO:0044238;GO:0019538;GO:0034641;GO:0006807;GO:0043603;GO:0006518;GO:0006412;	organonitrogen compound metabolic process;cellular biosynthetic process;cellular metabolic process;cellular macromolecule biosynthetic process;cellular macromolecule metabolic process;peptide biosynthetic process;organic substance metabolic process;gene expression;cellular protein metabolic process;organonitrogen compound biosynthetic process;macromolecule metabolic process;organic substance bios…	4;4;3;5;4;6;3;5;5;5;4;4;2;3;5;1;2;5;6;3;4;4;3;5;5;6;	GO:0015935;GO:0044464;GO:0043229;GO:0043228;GO:0043226;GO:0005737;GO:0044446;GO:0030529;GO:0044391;GO:0032991;GO:0005840;GO:0043232;GO:1990904;GO:0005623;GO:0005622;GO:0005575;GO:0044444;GO:0044424;GO:0044422;	small ribosomal subunit;cell part;intracellular organelle;non-membrane-bounded organelle;organelle;cytoplasm;intracellular organelle part;intracellular ribonucleoprotein complex;ribosomal subunit;macromolecular complex;ribosome;intracellular non-membrane-bounded organelle;ribonucleoprotein complex;cell;intracellular;cellular_component;cytoplasmic part;intracellular part;organelle part;	5;2;3;3;2;4;3;4;4;2;5;4;3;2;3;1;4;3;2;	GO:0003674;GO:0005198;GO:0003735;	molecular_function;structural molecule activity;structural constituent of ribosome;	1;2;3;	K02998	map03010;	Ribosome;	IPR023591;IPR027498;IPR032281;IPR005707;IPR001865;IPR018130;	Ribosomal protein S2, flavodoxin-like domain;Ribosomal protein S2, eukaryotic;40S ribosomal protein SA, C-terminal domain;Ribosomal protein S2, eukaryotic/archaeal;Ribosomal protein S2;Ribosomal protein S2, conserved site;	mitochondria	Hs9845502	292	J	[J] Translation, ribosomal structure and biogenesis;
B0W2U6	Profilin OS=Culex quinquefasciatus GN=CpipJ_CPIJ001546 PE=3 SV=1 - [B0W2U6_CULQU]	0.979	0.559956	0.865	0.0189922	1.002	0.563675	1.03	0.471307	0.892	0.147609	0.948	0.235279	0.917	0.247424	1.001	0.436233	0.912	0.0965014				GO:0005856;GO:0043232;GO:0044464;GO:0005623;GO:0005622;GO:0005575;GO:0043229;GO:0043228;GO:0044424;GO:0043226;	cytoskeleton;intracellular non-membrane-bounded organelle;cell part;cell;intracellular;cellular_component;intracellular organelle;non-membrane-bounded organelle;intracellular part;organelle;	5;4;2;2;3;1;3;3;3;2;				K05759			IPR005455;IPR027310;	Profilin;Profilin conserved site;	cytosol	7297046	225	Z	[Z] Cytoskeleton;
B0WLB0	Putative uncharacterized protein OS=Culex quinquefasciatus GN=CpipJ_CPIJ007830 PE=4 SV=1 - [B0WLB0_CULQU]	0.968	1	0.884	1	1.054	1	1.274	1	0.768	1	1.047	1	0.757	1	1.053	1	0.799	1				GO:0043231;GO:0005634;GO:0044464;GO:0005623;GO:0005622;GO:0005575;GO:0043229;GO:0044424;GO:0043227;GO:0043226;	intracellular membrane-bounded organelle;nucleus;cell part;cell;intracellular;cellular_component;intracellular organelle;intracellular part;membrane-bounded organelle;organelle;	4;5;2;2;3;1;3;3;3;2;							IPR015021;	Domain of unknown function DUF1907;	cytosol	7292033	366	S	[S] Function unknown;
B0X747	Myosin-IB OS=Culex quinquefasciatus GN=CpipJ_CPIJ015035 PE=3 SV=1 - [B0X747_CULQU]	1.099	0.286237	0.888	0.452343	0.971	0.918936	1.282	0.352215	0.965	0.649132	1.125	0.158334	0.785	0.375779	1.105	0.578391	0.871	0.222547				GO:0015629;GO:0043229;GO:0043228;GO:0044430;GO:0043226;GO:0005856;GO:0005575;GO:0016459;GO:0043234;GO:0032991;GO:0043232;GO:0044464;GO:0005623;GO:0005622;GO:0044446;GO:0044424;GO:0044422;	actin cytoskeleton;intracellular organelle;non-membrane-bounded organelle;cytoskeletal part;organelle;cytoskeleton;cellular_component;myosin complex;protein complex;macromolecular complex;intracellular non-membrane-bounded organelle;cell part;cell;intracellular;intracellular organelle part;intracellular part;organelle part;	6;3;3;4;2;5;1;4;3;2;4;2;2;3;3;3;2;	GO:0035639;GO:1901363;GO:0003674;GO:0000166;GO:1901265;GO:0001882;GO:0043167;GO:0001883;GO:0032549;GO:0017076;GO:0003774;GO:0005524;GO:0016787;GO:0017111;GO:0036094;GO:0003824;GO:0032555;GO:0016818;GO:0030554;GO:0097367;GO:0097159;GO:0016817;GO:0016462;GO:0032550;GO:0032559;GO:0032553;GO:0043168;GO:0005488;	purine ribonucleoside triphosphate binding;heterocyclic compound binding;molecular_function;nucleotide binding;nucleoside phosphate binding;nucleoside binding;ion binding;purine nucleoside binding;ribonucleoside binding;purine nucleotide binding;motor activity;ATP binding;hydrolase activity;nucleoside-triphosphatase activity;small molecule binding;catalytic activity;purine ribonucleotide binding;…	5;3;1;4;4;4;3;5;5;5;8;6;3;7;3;2;5;5;6;3;3;4;6;6;6;4;4;2;	K10356			IPR010926;IPR001609;IPR027417;	Class I myosin tail homology domain;Myosin head, motor domain;P-loop containing nucleoside triphosphate hydrolase;	cytosol	Hs22065493	1040	Z	[Z] Cytoskeleton;
B0W0A6	Mitochondrial cytochrome c oxidase subunit VIC OS=Culex quinquefasciatus GN=CpipJ_CPIJ000470 PE=4 SV=1 - [B0W0A6_CULQU]	0.842	0.959017	1.183	0.0862912	0.789	0.962818	0.936	0.114099	1.189	0.263439	0.934	0.624089	1.359	0.0209826	1.054	0.687259	1.344	0.297725				GO:0031224;GO:0016021;GO:0016020;GO:0005575;GO:0044425;	intrinsic component of membrane;integral component of membrane;membrane;cellular_component;membrane part;	3;4;2;1;2;	GO:0003674;GO:0016491;GO:0015075;GO:0022857;GO:0015002;GO:0004129;GO:0005215;GO:0008324;GO:0003824;GO:0009055;GO:0022891;GO:0022890;GO:0022892;GO:0015077;GO:0016676;GO:0016675;GO:0015078;	molecular_function;oxidoreductase activity;ion transmembrane transporter activity;transmembrane transporter activity;heme-copper terminal oxidase activity;cytochrome-c oxidase activity;transporter activity;cation transmembrane transporter activity;catalytic activity;electron carrier activity;substrate-specific transmembrane transporter activity;inorganic cation transmembrane transporter activity;…	1;3;5;3;4;3;2;6;2;2;4;7;3;8;5;4;9;	K02268	map00190;map01100;	Oxidative phosphorylation;Metabolic pathways;	IPR004204;	Cytochrome c oxidase subunit 6C;	mitochondria	7296969	95.5	C	[C] Energy production and conversion;
B0WEC9	Tumor suppressor candidate 3 OS=Culex quinquefasciatus GN=CpipJ_CPIJ005611 PE=4 SV=1 - [B0WEC9_CULQU]	0.68	0.123737	1.053	0.5	0.816	0.0499298	0.612	0.0787608	1.229	0.323057	0.697	0.00734125	1.755	0.0101176	0.876	0.0763869	1.543	0.0253068				GO:0005575;GO:0044425;GO:0016021;GO:0016020;GO:0031224;	cellular_component;membrane part;integral component of membrane;membrane;intrinsic component of membrane;	1;2;4;2;3;				K12669	map00510;map01100;map04141;	N-Glycan biosynthesis;Metabolic pathways;Protein processing in endoplasmic reticulum;	IPR021149;IPR012336;	Oligosaccharyl transferase complex, subunit OST3/OST6;Thioredoxin-like fold;	plasma membrane	7297376	481	O	[O] Posttranslational modification, protein turnover, chaperones;
B0WBY5	Sugar transporter OS=Culex quinquefasciatus GN=CpipJ_CPIJ004206 PE=3 SV=1 - [B0WBY5_CULQU]	1.117	1	0.647	1	1.166	1	1.496	1	0.647	1	0.883	1	0.506	1	1.297	1	0.658	1	GO:0044699;GO:0044765;GO:0008643;GO:0008150;GO:0006810;GO:0071702;GO:1902578;GO:0051234;GO:0051179;	single-organism process;single-organism transport;carbohydrate transport;biological_process;transport;organic substance transport;single-organism localization;establishment of localization;localization;	2;4;5;1;4;5;3;3;2;	GO:0016021;GO:0016020;GO:0005575;GO:0044425;GO:0031224;	integral component of membrane;membrane;cellular_component;membrane part;intrinsic component of membrane;	4;2;1;2;3;	GO:0022891;GO:0022892;GO:0005215;GO:0022857;GO:0003674;	substrate-specific transmembrane transporter activity;substrate-specific transporter activity;transporter activity;transmembrane transporter activity;molecular_function;	4;3;2;3;1;				IPR003663;IPR020846;IPR005828;	Sugar/inositol transporter;Major facilitator superfamily domain;Major facilitator, sugar transporter-like;	plasma membrane	7303577	223	R	[R] General function prediction only;
B0W8S0	Fatty acid synthase S-acetyltransferase OS=Culex quinquefasciatus GN=CpipJ_CPIJ003495 PE=4 SV=1 - [B0W8S0_CULQU]	1.301	1	0.774	1	0.968	1	1.08	1	0.983	1	0.849	1	0.727	1	1.342	1	0.979	1	GO:0009058;GO:0008150;GO:0008152;	biosynthetic process;biological_process;metabolic process;	3;1;2;				GO:0016787;GO:0016788;GO:0003824;GO:0016740;GO:0003674;GO:0016491;	hydrolase activity;hydrolase activity, acting on ester bonds;catalytic activity;transferase activity;molecular_function;oxidoreductase activity;	3;4;2;3;1;3;	K00665	map00061;map01100;map01212;	Fatty acid biosynthesis;Metabolic pathways;Fatty acid metabolism;	IPR001031;IPR001227;IPR020841;IPR020843;IPR009081;IPR018201;IPR014030;IPR020807;IPR016039;IPR013149;IPR014031;IPR029058;IPR013968;IPR011032;IPR032821;IPR016035;IPR016040;	Thioesterase;Acyl transferase domain;Polyketide synthase, beta-ketoacyl synthase domain;Polyketide synthase, enoylreductase domain;Phosphopantetheine binding ACP domain;Beta-ketoacyl synthase, active site;Beta-ketoacyl synthase, N-terminal;Polyketide synthase, dehydratase domain;Thiolase-like;Alcohol dehydrogenase, C-terminal;Beta-ketoacyl synthase, C-terminal;Alpha/Beta hydrolase fold;Polyketide…	cytosol	7289423	1210	I	[I] Lipid transport and metabolism;
B0X4T3	Methyl enetetrahydrofolate dehydrogenase OS=Culex quinquefasciatus GN=CpipJ_CPIJ014099 PE=3 SV=1 - [B0X4T3_CULQU]	0.888	0.13124	0.976	0.621231	0.916	0.82854	0.794	0.232544	0.954	0.659041	1.037	0.229471	1.124	0.346596	0.863	0.298947	0.997	0.864505	GO:0044238;GO:0006732;GO:0019752;GO:0044249;GO:0034641;GO:0006807;GO:0044281;GO:0044283;GO:1901362;GO:0044699;GO:1901576;GO:0044711;GO:0071704;GO:0043603;GO:0006520;GO:0051188;GO:0042558;GO:0042559;GO:0042398;GO:1901360;GO:1901605;GO:1901607;GO:0018130;GO:0006760;GO:0043604;GO:0009987;GO:0006725;GO:0044710;GO:0009058;GO:0009396;GO:0008150;GO:0008152;GO:0019438;GO:0043436;GO:1901564;GO:0046483;GO:…	primary metabolic process;coenzyme metabolic process;carboxylic acid metabolic process;cellular biosynthetic process;cellular nitrogen compound metabolic process;nitrogen compound metabolic process;small molecule metabolic process;small molecule biosynthetic process;organic cyclic compound biosynthetic process;single-organism process;organic substance biosynthetic process;single-organism biosynth…	3;5;6;4;4;3;4;5;5;2;4;4;3;5;4;5;5;6;5;4;5;6;5;5;6;2;4;3;3;6;1;2;5;5;4;4;5;5;4;5;6;3;5;3;4;6;4;				GO:0005488;GO:0016646;GO:0003674;GO:0001883;GO:0043167;GO:1901363;GO:0016491;GO:0043168;GO:0004329;GO:0005524;GO:0032549;GO:0017076;GO:0001882;GO:0035639;GO:0000166;GO:0004488;GO:0036094;GO:0003824;GO:0016874;GO:0016645;GO:0016879;GO:0097159;GO:0030554;GO:0032550;GO:0097367;GO:0032559;GO:0032555;GO:0032553;GO:1901265;	binding;oxidoreductase activity, acting on the CH-NH group of donors, NAD or NADP as acceptor;molecular_function;purine nucleoside binding;ion binding;heterocyclic compound binding;oxidoreductase activity;anion binding;formate-tetrahydrofolate ligase activity;ATP binding;ribonucleoside binding;purine nucleotide binding;nucleoside binding;purine ribonucleoside triphosphate binding;nucleotide bindi…	2;5;1;5;3;3;3;4;5;6;5;5;4;5;4;6;3;2;3;4;4;3;6;6;3;6;5;4;4;	K00288	map00670;map01100;	One carbon pool by folate;Metabolic pathways;	IPR000559;IPR020867;IPR027417;IPR000672;IPR020628;IPR020631;IPR016040;	Formate-tetrahydrofolate ligase, FTHFS;Tetrahydrofolate dehydrogenase/cyclohydrolase, conserved site;P-loop containing nucleoside triphosphate hydrolase;Tetrahydrofolate dehydrogenase/cyclohydrolase;Formate-tetrahydrofolate ligase, FTHFS, conserved site;Tetrahydrofolate dehydrogenase/cyclohydrolase, NAD(P)-binding domain;NAD(P)-binding domain;	cytosol	Hs13699868	924	H	[H] Coenzyme transport and metabolism;
B0WF89	Cytochrome b-c1 complex subunit 7 OS=Culex quinquefasciatus GN=CpipJ_CPIJ006030 PE=3 SV=1 - [B0WF89_CULQU]	1.023	0.846422	1.086	0.517295	0.903	0.0262375	1.119	0.0160458	1.192	0.361206	1.156	0.31254	1.068	0.717578	1.008	0.988531	1.08	0.346583	GO:0009167;GO:0044281;GO:0009161;GO:1901360;GO:0044710;GO:0071704;GO:0009199;GO:0022900;GO:0022904;GO:0009205;GO:0046034;GO:0046128;GO:0055114;GO:0046483;GO:1901564;GO:0006163;GO:0019637;GO:0009144;GO:0006807;GO:0044699;GO:0006119;GO:0009150;GO:0008150;GO:0008152;GO:0015980;GO:0044763;GO:0006753;GO:0016310;GO:0034641;GO:0009123;GO:0009126;GO:0009259;GO:0006139;GO:0042278;GO:0009141;GO:0009987;GO:…	purine ribonucleoside monophosphate metabolic process;small molecule metabolic process;ribonucleoside monophosphate metabolic process;organic cyclic compound metabolic process;single-organism metabolic process;organic substance metabolic process;ribonucleoside triphosphate metabolic process;electron transport chain;respiratory electron transport chain;purine ribonucleoside triphosphate metabolic …	8;4;7;4;3;3;7;4;5;8;8;7;4;4;4;6;4;7;3;2;5;7;1;2;4;3;5;6;4;6;7;6;4;6;6;2;4;4;4;6;3;5;4;4;5;6;5;6;7;6;3;5;5;4;	GO:0031975;GO:0016021;GO:0016020;GO:1902495;GO:1902494;GO:0031967;GO:0031966;GO:0043234;GO:0043231;GO:0044429;GO:0044425;GO:0044422;GO:0044464;GO:0043229;GO:0043227;GO:0043226;GO:1990351;GO:0044424;GO:0044446;GO:0044444;GO:1990204;GO:0031224;GO:0005737;GO:0031090;GO:0005739;GO:0044455;GO:0019866;GO:0005623;GO:0005622;GO:0005743;GO:0005740;GO:0005746;GO:0070469;GO:0098803;GO:0070069;GO:0098800;GO:…	envelope;integral component of membrane;membrane;transmembrane transporter complex;catalytic complex;organelle envelope;mitochondrial membrane;protein complex;intracellular membrane-bounded organelle;mitochondrial part;membrane part;organelle part;cell part;intracellular organelle;membrane-bounded organelle;organelle;transporter complex;intracellular part;intracellular organelle part;cytoplasmic …	3;4;2;4;4;4;4;3;4;4;2;2;2;3;3;2;4;3;3;4;3;3;4;3;5;3;4;2;3;5;5;4;3;4;4;4;5;2;4;1;3;4;				K00417	map00190;map01100;	Oxidative phosphorylation;Metabolic pathways;	IPR003197;	Cytochrome b-c1 complex subunit 7;	mitochondria	7301665	175	C	[C] Energy production and conversion;
B0WF81	Elongation factor 1-beta OS=Culex quinquefasciatus GN=CpipJ_CPIJ006022 PE=3 SV=1 - [B0WF81_CULQU]	0.923	0.53335	1.281	0.16783	1.153	0.240212	0.608	0.148202	1.243	0.294123	1.131	0.0698604	1.625	0.208913	0.682	0.197145	1.111	0.33407				GO:0043234;GO:0005737;GO:0032991;GO:0005853;GO:0044464;GO:0005623;GO:0005622;GO:0005575;GO:0044444;GO:0044424;	protein complex;cytoplasm;macromolecular complex;eukaryotic translation elongation factor 1 complex;cell part;cell;intracellular;cellular_component;cytoplasmic part;intracellular part;	3;4;2;4;2;2;3;1;4;3;	GO:0097159;GO:0008135;GO:0003674;GO:0003723;GO:0003676;GO:0003746;GO:1901363;GO:0005488;	organic cyclic compound binding;translation factor activity, RNA binding;molecular_function;RNA binding;nucleic acid binding;translation elongation factor activity;heterocyclic compound binding;binding;	3;6;1;5;4;7;3;2;	K03232			IPR014717;IPR014038;IPR018940;IPR010987;IPR001326;	Translation elongation factor EF1B/ribosomal protein S6;Translation elongation factor EF1B, beta/delta subunit, guanine nucleotide exchange domain;Elongation factor 1 beta central acidic region, eukaryote;Glutathione S-transferase, C-terminal-like;Translation elongation factor EF1B, beta/delta chains, conserved site;	cytosol	7302868	293	K	[K] Transcription;
B0X3W2	Aldehyde oxidase OS=Culex quinquefasciatus GN=CpipJ_CPIJ013920 PE=4 SV=1 - [B0X3W2_CULQU]	0.801	0.116487	1.263	0.0447558	1.635	0.0286862	0.717	0.139064	1.049	0.380048	1.618	0.112872	1.446	0.123216	0.536	0.122173	0.792	0.0169337							GO:0003674;GO:0005488;GO:0043167;GO:1901363;GO:1901265;GO:0016491;GO:0043168;GO:0043169;GO:0050660;GO:0051540;GO:0046914;GO:0000166;GO:0005506;GO:0046872;GO:0050662;GO:0036094;GO:0003824;GO:0048037;GO:0009055;GO:0016614;GO:0097159;GO:0051536;GO:0051537;	molecular_function;binding;ion binding;heterocyclic compound binding;nucleoside phosphate binding;oxidoreductase activity;anion binding;cation binding;flavin adenine dinucleotide binding;metal cluster binding;transition metal ion binding;nucleotide binding;iron ion binding;metal ion binding;coenzyme binding;small molecule binding;catalytic activity;cofactor binding;electron carrier activity;oxido…	1;2;3;3;4;3;4;4;5;3;6;4;7;5;4;3;2;3;2;4;3;4;5;	K00106	map00230;map00232;map00983;map01100;map04146;	Purine metabolism;Caffeine metabolism;Drug metabolism - other enzymes;Metabolic pathways;Peroxisome;	IPR002888;IPR002346;IPR016208;IPR001041;IPR008274;IPR006058;IPR000674;IPR016169;IPR016166;IPR005107;IPR012675;	[2Fe-2S]-binding;Molybdopterin dehydrogenase, FAD-binding;Aldehyde oxidase/xanthine dehydrogenase;2Fe-2S ferredoxin-type iron-sulfur binding domain;Aldehyde oxidase/xanthine dehydrogenase, molybdopterin binding;2Fe-2S ferredoxin, iron-sulphur binding site;Aldehyde oxidase/xanthine dehydrogenase, a/b hammerhead;CO dehydrogenase flavoprotein-like, FAD-binding, subdomain 2;FAD-binding, type 2;CO deh…	cytosol	7300036	1262	F	[F] Nucleotide transport and metabolism;
B0XFT7	Eukaryotic translation initiation factor 3 subunit I OS=Culex quinquefasciatus GN=CPIJ018275 PE=3 SV=1 - [EIF3I_CULQU]	1.129	1	0.94	1	0.809	1	1.178	1	1.009	1	1.047	1	0.849	1	1.203	1	1.026	1	GO:0022607;GO:0080090;GO:0019222;GO:0051246;GO:0043933;GO:0034622;GO:0031323;GO:1901564;GO:0044249;GO:0034641;GO:0006807;GO:0044237;GO:0034645;GO:0043170;GO:0050789;GO:0071840;GO:0043043;GO:0044267;GO:0071826;GO:0044260;GO:0016043;GO:0065003;GO:0071704;GO:0010467;GO:0022618;GO:0065007;GO:0031326;GO:0022613;GO:2000112;GO:0010468;GO:1901576;GO:0060255;GO:0006446;GO:0009987;GO:0009889;GO:0050794;GO:…	cellular component assembly;regulation of primary metabolic process;regulation of metabolic process;regulation of protein metabolic process;macromolecular complex subunit organization;cellular macromolecular complex assembly;regulation of cellular metabolic process;organonitrogen compound metabolic process;cellular biosynthetic process;cellular nitrogen compound metabolic process;nitrogen compoun…	4;4;3;5;4;6;4;4;4;4;3;3;5;4;2;2;6;5;5;4;3;5;3;5;5;2;5;4;6;5;4;4;5;2;4;3;6;3;5;1;4;2;5;5;5;6;3;5;5;5;4;5;6;5;4;6;3;	GO:1990904;GO:0033290;GO:0005737;GO:0005852;GO:0016282;GO:0070993;GO:0030529;GO:0043234;GO:0032991;GO:0044464;GO:0005623;GO:0005622;GO:0005575;GO:0044444;GO:0044424;	ribonucleoprotein complex;eukaryotic 48S preinitiation complex;cytoplasm;eukaryotic translation initiation factor 3 complex;eukaryotic 43S preinitiation complex;translation preinitiation complex;intracellular ribonucleoprotein complex;protein complex;macromolecular complex;cell part;cell;intracellular;cellular_component;cytoplasmic part;intracellular part;	3;6;4;4;6;5;4;3;2;2;2;3;1;4;3;	GO:0005488;GO:0003674;GO:0003676;GO:0008135;GO:0097159;GO:0003723;GO:0003743;GO:1901363;	binding;molecular_function;nucleic acid binding;translation factor activity, RNA binding;organic cyclic compound binding;RNA binding;translation initiation factor activity;heterocyclic compound binding;	2;1;4;6;3;5;7;3;	K03246	map03013;	RNA transport;	IPR019775;IPR027525;IPR017986;IPR015943;IPR001680;	WD40 repeat, conserved site;Eukaryotic translation initiation factor 3 subunit I;WD40-repeat-containing domain;WD40/YVTN repeat-like-containing domain;WD40 repeat;	cytosol, nuclear	7296910	542	JT	[J] Translation, ribosomal structure and biogenesis;[T] Signal transduction mechanisms;
B0WHE0	Mannose-6-phosphate isomerase OS=Culex quinquefasciatus GN=CpipJ_CPIJ006375 PE=3 SV=1 - [B0WHE0_CULQU]	0.982	0.869241	1.099	0.20675	1.231	0.185798	0.8	0.375107	1.129	0.227868	1.092	0.245199	1.235	0.178763	0.79	0.0678235	0.979	0.634386	GO:0019673;GO:0009298;GO:0044249;GO:0034641;GO:0006807;GO:1901362;GO:1901360;GO:0006139;GO:0071704;GO:0018130;GO:0009226;GO:1901576;GO:0009225;GO:0009987;GO:0006725;GO:0009058;GO:0008150;GO:0008152;GO:0034654;GO:0005975;GO:0046483;GO:0044238;GO:0044271;GO:1901137;GO:1901135;GO:0044237;GO:0019438;	GDP-mannose metabolic process;GDP-mannose biosynthetic process;cellular biosynthetic process;cellular nitrogen compound metabolic process;nitrogen compound metabolic process;organic cyclic compound biosynthetic process;organic cyclic compound metabolic process;nucleobase-containing compound metabolic process;organic substance metabolic process;heterocycle biosynthetic process;nucleotide-sugar bio…	6;7;4;4;3;5;4;4;3;5;6;4;5;2;4;3;1;2;5;4;4;3;5;5;4;3;5;				GO:0043169;GO:0003674;GO:0005488;GO:0016860;GO:0046914;GO:0043167;GO:0016861;GO:0046872;GO:0003824;GO:0016853;GO:0004476;GO:0008270;	cation binding;molecular_function;binding;intramolecular oxidoreductase activity;transition metal ion binding;ion binding;intramolecular oxidoreductase activity, interconverting aldoses and ketoses;metal ion binding;catalytic activity;isomerase activity;mannose-6-phosphate isomerase activity;zinc ion binding;	4;1;2;4;6;3;5;5;2;3;6;7;	K01809	map00051;map00520;map01100;	Fructose and mannose metabolism;Amino sugar and nucleotide sugar metabolism;Metabolic pathways;	IPR001250;IPR018050;IPR016305;IPR011051;IPR014710;	Mannose-6-phosphate isomerase, type I;Phosphomannose isomerase, type I, conserved site;Mannose-6-phosphate isomerase;RmlC-like cupin domain;RmlC-like jelly roll fold;	cytosol	7299246	348	G	[G] Carbohydrate transport and metabolism;
B0WQ29	Paramyosin OS=Culex quinquefasciatus GN=CpipJ_CPIJ009151 PE=4 SV=1 - [B0WQ29_CULQU]	0.966	0.985355	1.206	0.341385	0.918	0.130139	0.952	0.842488	1.06	0.390897	0.914	0.71659	1.192	0.623478	1.046	0.986802	1.252	0.0459598							GO:0043169;GO:0046872;GO:0043167;GO:0044877;GO:0005488;GO:0043021;GO:0003674;GO:0043022;GO:0005509;	cation binding;metal ion binding;ion binding;macromolecular complex binding;binding;ribonucleoprotein complex binding;molecular_function;ribosome binding;calcium ion binding;	4;5;3;3;2;4;1;5;6;	K17800			IPR011992;IPR002048;IPR033122;IPR011685;	EF-hand domain pair;EF-hand domain;Letm1 ribosome-binding domain;LETM1-like;	mitochondria	7291797	475	S	[S] Function unknown;
B0WQ26	Acyl-CoA dehydrogenase OS=Culex quinquefasciatus GN=CpipJ_CPIJ009148 PE=3 SV=1 - [B0WQ26_CULQU]	1.216	0.0759151	0.852	0.0623825	1.075	0.286679	1.042	0.824987	0.963	0.799073	1.027	0.488426	0.791	0.425127	1.098	0.625057	0.871	0.274471							GO:0043168;GO:0050662;GO:0050660;GO:0097159;GO:0016627;GO:0000166;GO:0036094;GO:0003824;GO:0003674;GO:0005488;GO:0003995;GO:0048037;GO:0043167;GO:1901363;GO:1901265;GO:0016491;	anion binding;coenzyme binding;flavin adenine dinucleotide binding;organic cyclic compound binding;oxidoreductase activity, acting on the CH-CH group of donors;nucleotide binding;small molecule binding;catalytic activity;molecular_function;binding;acyl-CoA dehydrogenase activity;cofactor binding;ion binding;heterocyclic compound binding;nucleoside phosphate binding;oxidoreductase activity;	4;4;5;3;4;4;3;2;1;2;5;3;3;3;4;3;	K09478	map00071;map00280;map01100;map01212;	Fatty acid degradation;"Valine, leucine and isoleucine degradation";Metabolic pathways;Fatty acid metabolism;	IPR009100;IPR009075;IPR006091;IPR006089;IPR013786;	Acyl-CoA dehydrogenase/oxidase, N-terminal and middle domain;Acyl-CoA dehydrogenase/oxidase C-terminal;Acyl-CoA oxidase/dehydrogenase, central domain;Acyl-CoA dehydrogenase, conserved site;Acyl-CoA dehydrogenase/oxidase, N-terminal;	mitochondria	7293851	647	I	[I] Lipid transport and metabolism;
B0WXM5	Succinyl-CoA:3-ketoacid-coenzyme A transferase OS=Culex quinquefasciatus GN=CpipJ_CPIJ011934 PE=3 SV=1 - [B0WXM5_CULQU]	0.718	1	1.411	1	0.964	1	0.644	1	1.498	1	0.932	1	2.132	1	0.725	1	1.55	1	GO:0044248;GO:0044281;GO:0044282;GO:0046952;GO:0044699;GO:0044712;GO:0044710;GO:0071704;GO:0046950;GO:0009987;GO:1901575;GO:1902224;GO:0008150;GO:0008152;GO:0009056;GO:0044237;GO:0044763;	cellular catabolic process;small molecule metabolic process;small molecule catabolic process;ketone body catabolic process;single-organism process;single-organism catabolic process;single-organism metabolic process;organic substance metabolic process;cellular ketone body metabolic process;cellular process;organic substance catabolic process;ketone body metabolic process;biological_process;metabol…	4;4;5;5;2;4;3;3;4;2;4;4;1;2;3;3;3;	GO:0043229;GO:0043226;GO:0005623;GO:0043227;GO:0005739;GO:0005737;GO:0043231;GO:0044464;GO:0005622;GO:0005575;GO:0044444;GO:0044424;	intracellular organelle;organelle;cell;membrane-bounded organelle;mitochondrion;cytoplasm;intracellular membrane-bounded organelle;cell part;intracellular;cellular_component;cytoplasmic part;intracellular part;	3;2;2;3;5;4;4;2;3;1;4;3;	GO:0008260;GO:0003674;GO:0016740;GO:0016782;GO:0003824;GO:0008410;	3-oxoacid CoA-transferase activity;molecular_function;transferase activity;transferase activity, transferring sulfur-containing groups;catalytic activity;CoA-transferase activity;	6;1;3;4;2;5;	K01027	map00072;map00280;map00650;	Synthesis and degradation of ketone bodies;"Valine, leucine and isoleucine degradation";Butanoate metabolism;	IPR012791;IPR004164;IPR012792;IPR014388;IPR004165;	3-oxoacid CoA-transferase, subunit B;Coenzyme A transferase active site;3-oxoacid CoA-transferase, subunit A;3-oxoacid CoA-transferase;Coenzyme A transferase family I;	cytosol	Hs4557817	613	C	[C] Energy production and conversion;
B0WQ22	Phosphoribosylamine-glycine ligase OS=Culex quinquefasciatus GN=CpipJ_CPIJ009144 PE=3 SV=1 - [B0WQ22_CULQU]	0.855	0.219045	0.82	0.0557692	1.083	0.667416	1.211	0.0683312	0.772	0.122783	1.07	0.724899	0.688	0.204363	1.094	0.987434	0.791	0.134958	GO:0009167;GO:0009165;GO:0044281;GO:0009161;GO:1901362;GO:1901360;GO:0044710;GO:0044711;GO:0042440;GO:0046483;GO:1901564;GO:1901566;GO:0006163;GO:0006164;GO:0019637;GO:0019438;GO:0006807;GO:1901576;GO:0009259;GO:0044699;GO:0018130;GO:0009156;GO:0009152;GO:0009150;GO:0009260;GO:0006189;GO:0006188;GO:0008152;GO:0034654;GO:0090407;GO:0046148;GO:0044271;GO:0046390;GO:1901293;GO:0008150;GO:0006753;GO:…	purine ribonucleoside monophosphate metabolic process;nucleotide biosynthetic process;small molecule metabolic process;ribonucleoside monophosphate metabolic process;organic cyclic compound biosynthetic process;organic cyclic compound metabolic process;single-organism metabolic process;single-organism biosynthetic process;pigment metabolic process;heterocycle metabolic process;organonitrogen comp…	8;6;4;7;5;4;3;4;4;4;4;5;6;7;4;5;3;4;6;2;5;7;8;7;7;10;9;2;5;5;5;5;6;5;1;5;4;4;6;7;7;6;4;2;4;4;5;4;8;5;5;5;6;3;8;6;5;3;6;3;3;3;5;4;6;	GO:0044424;GO:0005737;GO:0044464;GO:0005623;GO:0005622;GO:0005575;	intracellular part;cytoplasm;cell part;cell;intracellular;cellular_component;	3;4;2;2;3;1;	GO:1901363;GO:0000166;GO:0016742;GO:0016740;GO:0016741;GO:0097367;GO:0004637;GO:0003674;GO:0005488;GO:1901265;GO:0032549;GO:0017076;GO:0005524;GO:0043168;GO:0036094;GO:0016879;GO:0097159;GO:0032559;GO:0032555;GO:0032550;GO:0032553;GO:0035639;GO:0043167;GO:0030554;GO:0016882;GO:0001883;GO:0001882;GO:0016874;GO:0004641;GO:0003824;	heterocyclic compound binding;nucleotide binding;hydroxymethyl-, formyl- and related transferase activity;transferase activity;transferase activity, transferring one-carbon groups;carbohydrate derivative binding;phosphoribosylamine-glycine ligase activity;molecular_function;binding;nucleoside phosphate binding;ribonucleoside binding;purine nucleotide binding;ATP binding;anion binding;small molecu…	3;4;5;3;4;3;5;1;2;4;5;5;6;4;3;4;3;6;5;6;4;5;3;6;5;5;4;3;6;2;	K11787	map00230;map00670;map01100;	Purine metabolism;One carbon pool by folate;Metabolic pathways;	IPR004733;IPR002376;IPR020561;IPR020560;IPR010918;IPR020559;IPR013816;IPR016188;IPR011054;	Phosphoribosylformylglycinamidine cyclo-ligase;Formyl transferase, N-terminal;Phosphoribosylglycinamide synthetase, ATP-grasp (A) domain;Phosphoribosylglycinamide synthetase, C-domain;AIR synthase-related protein, C-terminal domain;Phosphoribosylglycinamide synthetase, conserved site;ATP-grasp fold, subdomain 2;PurM-like, N-terminal domain;Rudiment single hybrid motif;	cytosol	7297208_2	822	F	[F] Nucleotide transport and metabolism;
B0WQ23	Phosphoribosylamine-glycine ligase OS=Culex quinquefasciatus GN=CpipJ_CPIJ009145 PE=4 SV=1 - [B0WQ23_CULQU]	0.967	0.107708	0.894	0.054828	0.966	0.762115	1.098	0.0875968	0.957	0.318396	0.974	0.458421	0.939	0.210147	1.033	0.777761	0.931	0.0130528	GO:0044249;GO:0034641;GO:0006807;GO:0044281;GO:0046112;GO:0072521;GO:0072522;GO:1901362;GO:0044699;GO:0006139;GO:0044710;GO:0044711;GO:0042440;GO:0071704;GO:1901360;GO:0018130;GO:1901576;GO:0009987;GO:0006725;GO:0009113;GO:0009112;GO:0009058;GO:0008150;GO:0008152;GO:1901564;GO:0046148;GO:0055086;GO:0046483;GO:0044238;GO:0044271;GO:1901566;GO:0044763;GO:0044237;GO:0019438;GO:0006144;	cellular biosynthetic process;cellular nitrogen compound metabolic process;nitrogen compound metabolic process;small molecule metabolic process;nucleobase biosynthetic process;purine-containing compound metabolic process;purine-containing compound biosynthetic process;organic cyclic compound biosynthetic process;single-organism process;nucleobase-containing compound metabolic process;single-organ…	4;4;3;4;5;5;6;5;2;4;3;4;4;3;4;5;4;2;4;6;5;3;1;2;4;5;4;4;3;5;5;3;3;5;6;				GO:0035639;GO:0043169;GO:0003674;GO:0001883;GO:0000166;GO:1901363;GO:0001882;GO:0043168;GO:0036094;GO:0043167;GO:0032549;GO:0017076;GO:0046872;GO:0004637;GO:1901265;GO:0016874;GO:0016879;GO:0097367;GO:0097159;GO:0003824;GO:0030554;GO:0032550;GO:0032559;GO:0005524;GO:0032555;GO:0032553;GO:0005488;	purine ribonucleoside triphosphate binding;cation binding;molecular_function;purine nucleoside binding;nucleotide binding;heterocyclic compound binding;nucleoside binding;anion binding;small molecule binding;ion binding;ribonucleoside binding;purine nucleotide binding;metal ion binding;phosphoribosylamine-glycine ligase activity;nucleoside phosphate binding;ligase activity;ligase activity, formin…	5;4;1;5;4;3;4;4;3;3;5;5;5;5;4;3;4;3;3;2;6;6;6;6;5;4;2;	K11787	map00230;map00670;map01100;	Purine metabolism;One carbon pool by folate;Metabolic pathways;	IPR020562;IPR020561;IPR011761;IPR016185;IPR013815;IPR000115;IPR013816;	Phosphoribosylglycinamide synthetase, N-terminal;Phosphoribosylglycinamide synthetase, ATP-grasp (A) domain;ATP-grasp fold;Pre-ATP-grasp domain;ATP-grasp fold, subdomain 1;Phosphoribosylglycinamide synthetase;ATP-grasp fold, subdomain 2;	cytosol	7297208_2	356	F	[F] Nucleotide transport and metabolism;
B0WXM0	Ubiquinol-cytochrome c reductase complex core protein OS=Culex quinquefasciatus GN=CpipJ_CPIJ011929 PE=4 SV=1 - [B0WXM0_CULQU]	0.96	0.819115	0.931	0.734849	0.927	0.303888	0.988	0.963313	1.05	0.315212	0.988	0.823867	1.016	0.849743	1.014	0.679382	1.034	0.828335							GO:0043169;GO:0043167;GO:0003824;GO:0003674;GO:0005488;GO:0046872;	cation binding;ion binding;catalytic activity;molecular_function;binding;metal ion binding;	4;3;2;1;2;5;	K00415	map00190;map01100;	Oxidative phosphorylation;Metabolic pathways;	IPR011765;IPR007863;IPR011249;IPR011237;	Peptidase M16, N-terminal;Peptidase M16, C-terminal;Metalloenzyme, LuxS/M16 peptidase-like;Peptidase M16 domain;	mitochondria	7294089	338	C	[C] Energy production and conversion;
B0WQ21	Phosphoribosylglycinamide formyltransferase OS=Culex quinquefasciatus GN=CpipJ_CPIJ009143 PE=4 SV=1 - [B0WQ21_CULQU]	0.974	0.175096	0.915	0.0176776	1.108	0.041534	0.972	0.295403	0.919	0.0966349	1.085	0.119347	1.014	0.784161	0.865	0.0189096	0.843	0.0261357	GO:0009165;GO:0009124;GO:0006189;GO:0044237;GO:0044249;GO:0034641;GO:0006807;GO:0046040;GO:0044281;GO:0009161;GO:0072521;GO:0072522;GO:1901362;GO:0009259;GO:0044699;GO:0006139;GO:0044710;GO:0044711;GO:0009126;GO:0009127;GO:0071704;GO:1901360;GO:0018130;GO:0006793;GO:1901576;GO:0009156;GO:0009168;GO:0009987;GO:0006725;GO:0009152;GO:0009150;GO:0009260;GO:0009058;GO:0009117;GO:0006188;GO:0008152;GO:…	nucleotide biosynthetic process;nucleoside monophosphate biosynthetic process;'de novo' IMP biosynthetic process;cellular metabolic process;cellular biosynthetic process;cellular nitrogen compound metabolic process;nitrogen compound metabolic process;IMP metabolic process;small molecule metabolic process;ribonucleoside monophosphate metabolic process;purine-containing compound metabolic process;p…	6;6;10;3;4;4;3;8;4;7;5;6;5;6;2;4;3;4;7;7;3;4;5;4;4;7;8;2;4;8;7;7;3;6;9;2;5;5;5;5;4;4;3;4;5;8;5;4;6;5;6;3;5;6;5;7;4;1;5;				GO:0003674;GO:0003824;GO:0016742;GO:0016740;GO:0016741;GO:0004644;	molecular_function;catalytic activity;hydroxymethyl-, formyl- and related transferase activity;transferase activity;transferase activity, transferring one-carbon groups;phosphoribosylglycinamide formyltransferase activity;	1;2;5;3;4;6;				IPR001555;IPR002376;IPR004607;	Phosphoribosylglycinamide formyltransferase, active site;Formyl transferase, N-terminal;Phosphoribosylglycinamide formyltransferase;	cytoskeleton	7297208_3	173	G	[G] Carbohydrate transport and metabolism;
B0WQL4	Trehalose-6-phosphate synthase OS=Culex quinquefasciatus GN=CpipJ_CPIJ009404 PE=4 SV=1 - [B0WQL4_CULQU]	0.908	0.0370891	1.183	6.44e-06	0.958	0.771177	0.96	0.0145971	1.189	0.000222743	0.924	0.00296809	1.324	1.33e-06	0.986	0.456	1.261	3.72e-06	GO:0009311;GO:0009312;GO:0044249;GO:0005991;GO:0044699;GO:1901576;GO:0044710;GO:0044711;GO:0044262;GO:0005984;GO:0071704;GO:0046351;GO:0009987;GO:0034637;GO:0009058;GO:0008150;GO:0008152;GO:0044723;GO:0044238;GO:0005975;GO:0005992;GO:0044237;GO:0016051;GO:0044763;	oligosaccharide metabolic process;oligosaccharide biosynthetic process;cellular biosynthetic process;trehalose metabolic process;single-organism process;organic substance biosynthetic process;single-organism metabolic process;single-organism biosynthetic process;cellular carbohydrate metabolic process;disaccharide metabolic process;organic substance metabolic process;disaccharide biosynthetic pro…	5;6;4;5;2;4;3;4;4;4;3;5;2;4;3;1;2;4;3;4;6;3;5;3;				GO:0003674;GO:0003824;	molecular_function;catalytic activity;	1;2;	K16055	map00500;map01100;	Starch and sucrose metabolism;Metabolic pathways;	IPR001830;IPR023214;IPR003337;IPR006379;	Glycosyl transferase, family 20;HAD-like domain;Trehalose-phosphatase;HAD-superfamily hydrolase, subfamily IIB;	cytosol	7295715	1293	G	[G] Carbohydrate transport and metabolism;
B0WQL5	Testis/ seletal muscle dual specificty phosphatase OS=Culex quinquefasciatus GN=CpipJ_CPIJ009405 PE=3 SV=1 - [B0WQL5_CULQU]	0.907	0.251249	0.987	0.928246	1.052	0.156438	0.811	0.0552416	0.993	0.612158	0.975	0.63569	1.123	0.0992121	0.908	0.0747655	0.985	0.488279							GO:0016787;GO:0016791;GO:0008138;GO:0004725;GO:0016788;GO:0042578;GO:0003824;GO:0003674;GO:0004721;	hydrolase activity;phosphatase activity;protein tyrosine/serine/threonine phosphatase activity;protein tyrosine phosphatase activity;hydrolase activity, acting on ester bonds;phosphoric ester hydrolase activity;catalytic activity;molecular_function;phosphoprotein phosphatase activity;	3;6;8;8;4;5;2;1;7;	K14165			IPR016130;IPR024950;IPR000340;IPR029021;IPR020405;IPR020417;IPR000387;IPR020422;	Protein-tyrosine phosphatase, active site;Dual specificity phosphatase;Dual specificity phosphatase, catalytic domain;Protein-tyrosine phosphatase-like;Atypical dual specificity phosphatase, subfamily A;Atypical dual specificity phosphatase;Tyrosine specific protein phosphatases domain;Dual specificity protein phosphatase domain;	extracellular	7293532	307	V	[V] Defense mechanisms;
B0X454	Putative uncharacterized protein OS=Culex quinquefasciatus GN=CpipJ_CPIJ013609 PE=4 SV=1 - [B0X454_CULQU]	0.83	0.0423839	0.941	0.275289	1.038	0.0746751	0.712	0.00399316	1.004	0.969864	1.044	0.0475998	1.366	0.0326333	0.787	0.0265651	0.862	0.0222546													IPR031828;	Myofilin;	cytosol
B0WWI1	Molybdenum cofactor sulfurase OS=Culex quinquefasciatus GN=CpipJ_CPIJ010712 PE=4 SV=1 - [B0WWI1_CULQU]	0.973	1	1.002	1	1.237	1	1.037	1	0.886	1	1.08	1	0.953	1	0.877	1	0.84	1							GO:0043168;GO:0043169;GO:0046914;GO:0097159;GO:0030151;GO:0043167;GO:0003824;GO:0003674;GO:0030170;GO:0048037;GO:0046872;GO:1901363;GO:0005488;	anion binding;cation binding;transition metal ion binding;organic cyclic compound binding;molybdenum ion binding;ion binding;catalytic activity;molecular_function;pyridoxal phosphate binding;cofactor binding;metal ion binding;heterocyclic compound binding;binding;	4;4;6;3;7;3;2;1;4;3;5;3;2;				IPR011037;IPR005302;IPR005303;	Pyruvate kinase-like, insert domain;Molybdenum cofactor sulfurase, C-terminal;MOSC, N-terminal beta barrel;	cytosol	7303847	195	R	[R] General function prediction only;
B0WQL2	Trehalose 6-phosphate phosphatase OS=Culex quinquefasciatus GN=CpipJ_CPIJ009402 PE=3 SV=1 - [B0WQL2_CULQU]	0.924	0.270231	0.842	0.0346506	1	0.849384	0.859	0.0475526	0.922	0.0743033	1.055	0.805468	0.964	0.703282	0.911	0.114598	0.826	0.334678	GO:0009311;GO:0009312;GO:0044249;GO:0005991;GO:0044699;GO:1901576;GO:0044710;GO:0044711;GO:0044262;GO:0005984;GO:0071704;GO:0046351;GO:0009987;GO:0034637;GO:0009058;GO:0008150;GO:0008152;GO:0044723;GO:0044238;GO:0005975;GO:0005992;GO:0044237;GO:0016051;GO:0044763;	oligosaccharide metabolic process;oligosaccharide biosynthetic process;cellular biosynthetic process;trehalose metabolic process;single-organism process;organic substance biosynthetic process;single-organism metabolic process;single-organism biosynthetic process;cellular carbohydrate metabolic process;disaccharide metabolic process;organic substance metabolic process;disaccharide biosynthetic pro…	5;6;4;5;2;4;3;4;4;4;3;5;2;4;3;1;2;4;3;4;6;3;5;3;				GO:0019203;GO:0016791;GO:0016787;GO:0042578;GO:0003674;GO:0016788;GO:0004805;GO:0003824;	carbohydrate phosphatase activity;phosphatase activity;hydrolase activity;phosphoric ester hydrolase activity;molecular_function;hydrolase activity, acting on ester bonds;trehalose-phosphatase activity;catalytic activity;	7;6;3;5;1;4;8;2;	K01087	map00500;map01100;	Starch and sucrose metabolism;Metabolic pathways;	IPR023214;IPR003337;IPR006379;	HAD-like domain;Trehalose-phosphatase;HAD-superfamily hydrolase, subfamily IIB;	extracellular	7297245	273	G	[G] Carbohydrate transport and metabolism;
B0WFX8	Acyl carrier protein OS=Culex quinquefasciatus GN=CpipJ_CPIJ006168 PE=3 SV=1 - [B0WFX8_CULQU]	0.579	0.113555	1.878	0.00471562	0.936	0.0791668	0.503	0.00896588	1.723	0.0760308	1.194	0.081589	3.331	0.094011	0.499	0.114885	1.667	0.0127307	GO:0006633;GO:0006631;GO:0019752;GO:0044249;GO:0044281;GO:0044283;GO:0072330;GO:0044699;GO:1901576;GO:0044710;GO:0044711;GO:0071704;GO:0006629;GO:0009987;GO:0032787;GO:0009058;GO:0008150;GO:0008152;GO:0043436;GO:0044255;GO:0008610;GO:0044238;GO:0006082;GO:0046394;GO:0016053;GO:0044237;GO:0044763;	fatty acid biosynthetic process;fatty acid metabolic process;carboxylic acid metabolic process;cellular biosynthetic process;small molecule metabolic process;small molecule biosynthetic process;monocarboxylic acid biosynthetic process;single-organism process;organic substance biosynthetic process;single-organism metabolic process;single-organism biosynthetic process;organic substance metabolic pr…	6;5;6;4;4;5;7;2;4;3;4;3;4;2;7;3;1;2;5;4;5;3;4;6;5;3;3;							K03955	map00190;map01100;	Oxidative phosphorylation;Metabolic pathways;	IPR009081;IPR003231;	Phosphopantetheine binding ACP domain;Acyl carrier protein (ACP);	mitochondria	7292066	155	CIQ	[C] Energy production and conversion;[I] Lipid transport and metabolism;[Q] Secondary metabolites biosynthesis, transport and catabolism;
B0WFX7	Succinate dehydrogenase [ubiquinone] flavoprotein subunit, mitochondrial OS=Culex quinquefasciatus GN=CpipJ_CPIJ006167 PE=3 SV=1 - [B0WFX7_CULQU]	0.966	0.411217	0.998	0.032914	0.951	0.000267798	1.013	0.971621	1.034	0.0403724	0.972	0.411345	1.043	0.0259802	1.002	0.352164	1.081	0.00142165	GO:0019752;GO:0009060;GO:0044237;GO:0006091;GO:0072350;GO:0044699;GO:0044710;GO:0071704;GO:0022900;GO:0044763;GO:0009987;GO:0045333;GO:0008152;GO:0043436;GO:0055114;GO:0015980;GO:0044238;GO:0006082;GO:0006099;GO:0006101;GO:0008150;GO:0044281;	carboxylic acid metabolic process;aerobic respiration;cellular metabolic process;generation of precursor metabolites and energy;tricarboxylic acid metabolic process;single-organism process;single-organism metabolic process;organic substance metabolic process;electron transport chain;single-organism cellular process;cellular process;cellular respiration;metabolic process;oxoacid metabolic process;…	6;6;3;4;7;2;3;3;4;3;2;5;2;5;4;4;3;4;4;8;1;4;	GO:0044464;GO:0031975;GO:0043229;GO:0043227;GO:0043226;GO:0005737;GO:0044446;GO:0031090;GO:0016020;GO:0044444;GO:0005739;GO:0031967;GO:0031966;GO:0043231;GO:0019866;GO:0005623;GO:0005622;GO:0005575;GO:0005743;GO:0005740;GO:0044429;GO:0044424;GO:0044422;	cell part;envelope;intracellular organelle;membrane-bounded organelle;organelle;cytoplasm;intracellular organelle part;organelle membrane;membrane;cytoplasmic part;mitochondrion;organelle envelope;mitochondrial membrane;intracellular membrane-bounded organelle;organelle inner membrane;cell;intracellular;cellular_component;mitochondrial inner membrane;mitochondrial envelope;mitochondrial part;intr…	2;3;3;3;2;4;3;3;2;4;5;4;4;4;4;2;3;1;5;5;4;3;2;	GO:0005488;GO:1901363;GO:0003674;GO:0016491;GO:0050660;GO:0016627;GO:0000166;GO:1901265;GO:0043168;GO:0050662;GO:0036094;GO:0003824;GO:0008177;GO:0000104;GO:0043167;GO:0048037;GO:0097159;GO:0016635;	binding;heterocyclic compound binding;molecular_function;oxidoreductase activity;flavin adenine dinucleotide binding;oxidoreductase activity, acting on the CH-CH group of donors;nucleotide binding;nucleoside phosphate binding;anion binding;coenzyme binding;small molecule binding;catalytic activity;succinate dehydrogenase (ubiquinone) activity;succinate dehydrogenase activity;ion binding;cofactor …	2;3;1;3;5;4;4;4;4;4;3;2;6;5;3;3;3;5;	K00234	map00020;map00190;map01100;map01200;	Citrate cycle (TCA cycle);Oxidative phosphorylation;Metabolic pathways;Carbon metabolism;	IPR015939;IPR030664;IPR027477;IPR003953;IPR014006;IPR023753;IPR003952;IPR011281;	Fumarate reductase/succinate dehydrogenase flavoprotein-like, C-terminal;Succinate dehydrogenase/fumarate reductase, alpha/adenylylsulphate reductase subunit;Succinate dehydrogenase/fumarate reductase flavoprotein, catalytic domain;FAD-dependent oxidoreductase 2, FAD binding domain;Succinate dehydrogenase/fumarate reductase, flavoprotein subunit;FAD/NAD(P)-binding domain;Fumarate reductase/succin…	cytosol	Hs16157047	1027	C	[C] Energy production and conversion;
B0WFX6	Deltamethrin resistance-associated NYD-GBE OS=Culex quinquefasciatus GN=CpipJ_CPIJ006166 PE=4 SV=1 - [B0WFX6_CULQU]	0.815	1.69e-07	1.062	0.0838601	1.042	0.100656	0.949	0.175182	1.107	0.000453103	1.035	0.00867665	1.236	0.0111872	0.811	0.000213639	1.04	0.302618	GO:0044249;GO:0034645;GO:0006091;GO:0016051;GO:0044699;GO:0044264;GO:0044711;GO:0044262;GO:0044260;GO:0008150;GO:0071704;GO:0006112;GO:0006073;GO:0043170;GO:1901576;GO:0009987;GO:0000271;GO:0044710;GO:0009058;GO:0009059;GO:0044763;GO:0008152;GO:0044723;GO:0055114;GO:0044042;GO:0044238;GO:0005975;GO:0015980;GO:0005977;GO:0034637;GO:0005978;GO:0005976;GO:0044237;GO:0033692;GO:0009250;	cellular biosynthetic process;cellular macromolecule biosynthetic process;generation of precursor metabolites and energy;carbohydrate biosynthetic process;single-organism process;cellular polysaccharide metabolic process;single-organism biosynthetic process;cellular carbohydrate metabolic process;cellular macromolecule metabolic process;biological_process;organic substance metabolic process;energ…	4;5;4;5;2;5;4;4;4;1;3;5;6;4;4;2;6;3;3;5;3;2;4;4;6;3;4;4;5;4;6;5;3;5;6;				GO:0016798;GO:0003674;GO:0005488;GO:0043169;GO:0043167;GO:0016740;GO:0016787;GO:0003824;GO:0003844;GO:0016757;GO:0004553;GO:0016758;	hydrolase activity, acting on glycosyl bonds;molecular_function;binding;cation binding;ion binding;transferase activity;hydrolase activity;catalytic activity;1,4-alpha-glucan branching enzyme activity;transferase activity, transferring glycosyl groups;hydrolase activity, hydrolyzing O-glycosyl compounds;transferase activity, transferring hexosyl groups;	4;1;2;4;3;3;3;2;6;4;5;5;	K00700	map00500;map01100;	Starch and sucrose metabolism;Metabolic pathways;	IPR013781;IPR013780;IPR013783;IPR004193;IPR017853;IPR006048;IPR015902;IPR014756;IPR006407;IPR006047;	Glycoside hydrolase, catalytic domain;Glycosyl hydrolase, all-beta;Immunoglobulin-like fold;Glycoside hydrolase, family 13, N-terminal;Glycoside hydrolase superfamily;Alpha-amylase/branching enzyme, C-terminal all beta;Glycoside hydrolase, family 13;Immunoglobulin E-set;1,4-alpha-glucan-branching enzyme, GlgB;Glycosyl hydrolase, family 13, catalytic domain;	cytosol	7303357_1	1038	G	[G] Carbohydrate transport and metabolism;
B0X750	NADH-ubiquinone oxidoreductase 39 kDa subunit OS=Culex quinquefasciatus GN=CpipJ_CPIJ015038 PE=4 SV=1 - [B0X750_CULQU]	0.931	0.00872058	1.111	0.011021	1.043	0.151506	1.061	0.014073	1.06	0.00837891	1.005	0.0935093	1.124	0.000357099	0.969	0.174875	1.082	0.155325							GO:0048037;GO:0003824;GO:0003674;GO:0005488;GO:0050662;	cofactor binding;catalytic activity;molecular_function;binding;coenzyme binding;	3;2;1;2;4;	K03953	map00190;map01100;	Oxidative phosphorylation;Metabolic pathways;	IPR016040;IPR001509;	NAD(P)-binding domain;NAD-dependent epimerase/dehydratase;	cytosol	7296323	583	C	[C] Energy production and conversion;
B0W5X9	Putative uncharacterized protein OS=Culex quinquefasciatus GN=CpipJ_CPIJ002369 PE=4 SV=1 - [B0W5X9_CULQU]	0.972	0.835838	1.168	0.628655	0.948	0.132713	0.699	0.4223	1.343	0.486002	0.804	0.671164	1.471	0.527619	0.978	0.380965	1.445	0.605504							GO:0097159;GO:0000166;GO:0036094;GO:0003674;GO:0005488;GO:0003676;GO:1901363;GO:1901265;	organic cyclic compound binding;nucleotide binding;small molecule binding;molecular_function;binding;nucleic acid binding;heterocyclic compound binding;nucleoside phosphate binding;	3;4;3;1;2;4;3;4;				IPR000504;IPR012677;	RNA recognition motif domain;Nucleotide-binding alpha-beta plait domain;	cytosol	Hs17435151	52.8	AJ	[A] RNA processing and modification;[J] Translation, ribosomal structure and biogenesis;
B0WFX0	Glutathione s-transferase OS=Culex quinquefasciatus GN=CpipJ_CPIJ006160 PE=3 SV=1 - [B0WFX0_CULQU]	0.847	0.0057074	1.218	2.31e-15	1.145	9.06e-13	1.016	0.266215	1.261	1.61e-18	1.172	5.78e-15	1.303	4.32e-11	0.756	1.17e-14	0.999	0.391018							GO:0003824;GO:0016740;GO:0003674;	catalytic activity;transferase activity;molecular_function;	2;3;1;	K04097	map00480;map00590;map00980;map00982;map01100;	Glutathione metabolism;Arachidonic acid metabolism;Metabolism of xenobiotics by cytochrome P450;Drug metabolism - cytochrome P450;Metabolic pathways;	IPR004045;IPR004046;IPR012336;IPR010987;	Glutathione S-transferase, N-terminal;Glutathione S-transferase, C-terminal;Thioredoxin-like fold;Glutathione S-transferase, C-terminal-like;	cytosol	7302826	302	O	[O] Posttranslational modification, protein turnover, chaperones;
B0WGD2	Alanyl-tRNA synthetase OS=Culex quinquefasciatus GN=CpipJ_CPIJ005916 PE=3 SV=1 - [B0WGD2_CULQU]	1.013	0.572119	0.828	0.00703569	0.843	0.00376869	1.044	0.699896	0.85	0.0308804	1.07	0.0270683	0.81	0.000193497	1.08	0.206782	0.872	0.0155781	GO:0044237;GO:0019752;GO:0090304;GO:0044249;GO:0034641;GO:0006807;GO:0044281;GO:0034645;GO:0034660;GO:0043170;GO:1901360;GO:0006139;GO:0044710;GO:0044260;GO:0006520;GO:0043043;GO:0071704;GO:0010467;GO:0043604;GO:0044699;GO:0044267;GO:0009987;GO:0006725;GO:0009058;GO:0009059;GO:0008150;GO:0008152;GO:0043436;GO:0044271;GO:0046483;GO:0016070;GO:0044238;GO:0006418;GO:1901564;GO:1901566;GO:0006082;GO:…	cellular metabolic process;carboxylic acid metabolic process;nucleic acid metabolic process;cellular biosynthetic process;cellular nitrogen compound metabolic process;nitrogen compound metabolic process;small molecule metabolic process;cellular macromolecule biosynthetic process;ncRNA metabolic process;macromolecule metabolic process;organic cyclic compound metabolic process;nucleobase-containing…	3;6;5;4;4;3;4;5;6;4;4;4;3;4;4;6;3;5;6;2;5;2;4;3;5;1;2;5;5;4;5;3;7;4;5;4;4;7;5;6;5;8;4;3;5;6;	GO:0005737;GO:0044464;GO:0005623;GO:0005622;GO:0005575;GO:0044424;	cytoplasm;cell part;cell;intracellular;cellular_component;intracellular part;	4;2;2;3;1;3;	GO:0003676;GO:0032550;GO:0035639;GO:0003674;GO:1901363;GO:0001882;GO:0004812;GO:0097367;GO:0043167;GO:0032555;GO:0032549;GO:0017076;GO:0001883;GO:0005524;GO:0043168;GO:0000166;GO:0004813;GO:1901265;GO:0036094;GO:0003824;GO:0016874;GO:0016875;GO:0016876;GO:0030554;GO:0097159;GO:0032559;GO:0032553;GO:0005488;	nucleic acid binding;purine ribonucleoside binding;purine ribonucleoside triphosphate binding;molecular_function;heterocyclic compound binding;nucleoside binding;aminoacyl-tRNA ligase activity;carbohydrate derivative binding;ion binding;purine ribonucleotide binding;ribonucleoside binding;purine nucleotide binding;purine nucleoside binding;ATP binding;anion binding;nucleotide binding;alanine-tRNA…	4;6;5;1;3;4;6;3;3;5;5;5;5;6;4;4;7;4;3;2;3;4;5;6;3;6;4;2;	K01872	map00970;	Aminoacyl-tRNA biosynthesis;	IPR018164;IPR018165;IPR018162;IPR018163;IPR009000;IPR012947;IPR023033;IPR002318;IPR003156;	Alanyl-tRNA synthetase, class IIc, N-terminal;Alanyl-tRNA synthetase, class IIc, core domain;Alanine-tRNA ligase, class IIc, anti-codon-binding domain;Threonyl/alanyl tRNA synthetase, class II-like, putative editing domain;Translation protein, beta-barrel domain;Threonyl/alanyl tRNA synthetase, SAD;Alanine-tRNA ligase, eukaryota/bacteria;Alanine-tRNA ligase, class IIc;DHHA1 domain;	cytosol	7297398	1591	J	[J] Translation, ribosomal structure and biogenesis;
B0XC15	MICOS complex subunit MIC60 OS=Culex quinquefasciatus GN=CpipJ_CPIJ016708 PE=3 SV=1 - [B0XC15_CULQU]	0.864	0.0116645	1.387	0.000328264	0.906	0.00961055	0.822	0.0750086	1.377	0.000547159	0.871	0.00554824	1.59	0.0085892	0.794	0.0333694	1.49	1.23e-05				GO:0044464;GO:0098573;GO:0031975;GO:0031305;GO:0031304;GO:0043229;GO:0031301;GO:0031300;GO:0032592;GO:0043227;GO:0043226;GO:0031224;GO:0005737;GO:0005575;GO:0031090;GO:0005743;GO:0016021;GO:0016020;GO:0005740;GO:0005739;GO:0098800;GO:0044455;GO:0031967;GO:0031966;GO:0061617;GO:0043234;GO:0032991;GO:0043231;GO:0019866;GO:0005623;GO:0005622;GO:0044446;GO:0098796;GO:0044444;GO:0044429;GO:0044424;GO:…	cell part;intrinsic component of mitochondrial membrane;envelope;integral component of mitochondrial inner membrane;intrinsic component of mitochondrial inner membrane;intracellular organelle;integral component of organelle membrane;intrinsic component of organelle membrane;integral component of mitochondrial membrane;membrane-bounded organelle;organelle;intrinsic component of membrane;cytoplasm;…	2;4;3;6;5;3;4;3;5;3;2;3;4;1;3;5;4;2;5;5;4;3;4;4;5;3;2;4;4;2;3;3;3;4;4;3;2;2;4;				K17785			IPR019133;	Mitochondrial inner membrane protein Mitofilin;	peroxisome	7300800	697	M	[M] Cell wall/membrane/envelope biogenesis;
B0W9K9	Acyl-CoA-binding protein OS=Culex quinquefasciatus GN=CpipJ_CPIJ003820 PE=4 SV=1 - [B0W9K9_CULQU]	0.88	0.0701443	1.061	0.715523	0.982	0.318276	0.914	0.810278	1.015	0.78443	1.009	0.861816	1.169	0.354196	0.916	0.470194	1.066	0.494657							GO:0043168;GO:0050662;GO:0000062;GO:0043167;GO:0048037;GO:0005488;GO:0003674;GO:1901681;	anion binding;coenzyme binding;fatty-acyl-CoA binding;ion binding;cofactor binding;binding;molecular_function;sulfur compound binding;	4;4;4;3;3;2;1;3;	K08762			IPR000582;IPR022408;IPR014352;	Acyl-CoA-binding protein, ACBP;Acyl-CoA-binding protein, ACBP, conserved site;FERM/acyl-CoA-binding protein, 3-helical bundle;	cytosol	7297350	124	I	[I] Lipid transport and metabolism;
B0W6Z7	Transcription elongation factor SPT5 OS=Culex quinquefasciatus GN=CpipJ_CPIJ003095 PE=3 SV=1 - [B0W6Z7_CULQU]	1.244	1	1.186	1	1.108	1	0.884	1	0.938	1	0.75	1	0.998	1	1.218	1	1.22	1	GO:0080090;GO:0019222;GO:0031326;GO:0031323;GO:0090304;GO:0044249;GO:0006807;GO:0044237;GO:0034645;GO:0043170;GO:1901362;GO:0050789;GO:0097659;GO:0032774;GO:0032784;GO:1901576;GO:0044260;GO:2000112;GO:0071704;GO:0010467;GO:0006357;GO:0065007;GO:1901360;GO:0006366;GO:0010468;GO:0018130;GO:0006139;GO:0019219;GO:0006725;GO:0009987;GO:0009889;GO:0006354;GO:1903506;GO:0050794;GO:0009058;GO:0009059;GO:…	regulation of primary metabolic process;regulation of metabolic process;regulation of cellular biosynthetic process;regulation of cellular metabolic process;nucleic acid metabolic process;cellular biosynthetic process;nitrogen compound metabolic process;cellular metabolic process;cellular macromolecule biosynthetic process;macromolecule metabolic process;organic cyclic compound biosynthetic proce…	4;3;5;4;5;4;3;3;5;4;5;2;7;6;7;4;4;6;3;5;7;2;4;7;5;5;4;5;4;2;4;7;7;3;3;5;1;4;2;6;5;4;5;3;5;4;5;4;6;5;6;5;	GO:0043229;GO:0043227;GO:0005634;GO:0043226;GO:0043231;GO:0044464;GO:0005623;GO:0005622;GO:0005575;GO:0044424;	intracellular organelle;membrane-bounded organelle;nucleus;organelle;intracellular membrane-bounded organelle;cell part;cell;intracellular;cellular_component;intracellular part;	3;3;5;2;4;2;2;3;1;3;				K15172			IPR024945;IPR005824;IPR022581;IPR008991;IPR017071;IPR006645;IPR005100;	Spt5 C-terminal domain;KOW;Spt5 transcription elongation factor, N-terminal;Translation protein SH3-like domain;Transcription elongation factor Spt5;NusG, N-terminal;Transcription elongation factor Spt5, NGN domain;	nuclear	7302477	1499	K	[K] Transcription;
B0X3A1	Heat shock protein 67B2 OS=Culex quinquefasciatus GN=CpipJ_CPIJ013880 PE=4 SV=1 - [B0X3A1_CULQU]	2.303	0.0186591	0.701	0.00560679	0.936	0.89302	2.563	0.0165096	0.738	0.0381489	0.778	0.099872	0.304	0.00152332	2.618	0.0121802	0.838	0.812102													IPR001763;	Rhodanese-like domain;	cytosol	7294962	117	P	[P] Inorganic ion transport and metabolism;
B0W8P3	26S proteasome non-ATPase regulatory subunit 6 OS=Culex quinquefasciatus GN=CpipJ_CPIJ003351 PE=4 SV=1 - [B0W8P3_CULQU]	1.23	0.00381911	0.992	0.710462	1.209	0.000781081	1.295	1.72e-05	0.928	0.0307689	0.903	0.0101972	0.756	6.94e-05	1.138	0.0399	0.939	0.0394627				GO:0043234;GO:0032991;GO:0044464;GO:0005623;GO:0005622;GO:0005575;GO:0044424;GO:0000502;	protein complex;macromolecular complex;cell part;cell;intracellular;cellular_component;intracellular part;proteasome complex;	3;2;2;2;3;1;3;4;				K03037	map03050;	Proteasome;	IPR000717;IPR019585;IPR011991;	Proteasome component (PCI) domain;26S proteasome regulatory subunit Rpn7/COP9 signalosome complex subunit 1;Winged helix-turn-helix DNA-binding domain;	cytoskeleton	7300859	660	O	[O] Posttranslational modification, protein turnover, chaperones;
B0XHV6	Putative uncharacterized protein OS=Culex quinquefasciatus GN=CpipJ_CPIJ018894 PE=4 SV=1 - [B0XHV6_CULQU]	0.973	1	1.137	1	0.948	1	0.883	1	1.512	1	0.844	1	1.41	1	1.055	1	1.493	1															cytosol
B0XDE8	Putative uncharacterized protein OS=Culex quinquefasciatus GN=CpipJ_CPIJ017471 PE=4 SV=1 - [B0XDE8_CULQU]	0.855	0.0709341	0.859	0.0287106	1.076	0.0122094	0.936	0.0346649	0.925	0.146014	1.05	0.137852	0.981	0.842585	0.822	0.0483258	0.852	0.0463895													IPR009832;	Protein of unknown function DUF1397;	extracellular
A0A1B0XB21	NADH-ubiquinone oxidoreductase chain 1 OS=Culex pipiens pallens GN=ND1 PE=3 SV=1 - [A0A1B0XB21_CULPA]	0.479	0.078409	2.149	0.0163342	0.598	1	0.515	0.151353	1.933	0.056733	0.771	0.552187	4.104	0.0490153	0.825	0.25562	3.401	0.00450856										K03878	map00190;map01100;	Oxidative phosphorylation;Metabolic pathways;	IPR001694;IPR018086;	NADH:ubiquinone oxidoreductase, subunit 1/F420H2 oxidoreductase subunit H;NADH:ubiquinone oxidoreductase, subunit 1, conserved site;	plasma membrane	DmMi006	467	C	[C] Energy production and conversion;
B0VZI6	Methylenetetrahydrofolate reductase OS=Culex quinquefasciatus GN=CpipJ_CPIJ000297 PE=3 SV=1 - [B0VZI6_CULQU]	0.736	0.576441	1.235	0.0701492	1.212	0.530292	0.74	0.18224	1.368	0.00259843	1.101	0.487759	1.752	0.326551	0.649	0.477523	1.14	0.5	GO:0006732;GO:0006730;GO:0019752;GO:0034641;GO:0006807;GO:0009066;GO:0046653;GO:0044699;GO:0044710;GO:0051186;GO:0006520;GO:0035999;GO:0042558;GO:0071704;GO:1901360;GO:1901605;GO:0009987;GO:0006760;GO:0000096;GO:0006725;GO:0008150;GO:0008152;GO:0043436;GO:0046483;GO:0044238;GO:1901564;GO:0006575;GO:0006082;GO:0006555;GO:0044237;GO:0006790;GO:0043603;GO:0044763;GO:0044281;	coenzyme metabolic process;one-carbon metabolic process;carboxylic acid metabolic process;cellular nitrogen compound metabolic process;nitrogen compound metabolic process;aspartate family amino acid metabolic process;tetrahydrofolate metabolic process;single-organism process;single-organism metabolic process;cofactor metabolic process;cellular amino acid metabolic process;tetrahydrofolate interco…	5;4;6;4;3;6;6;2;3;4;4;5;5;3;4;5;2;5;5;4;1;2;5;4;3;4;4;4;6;3;4;5;3;4;				GO:0016646;GO:0003674;GO:0016491;GO:0004489;GO:0003824;GO:0016645;	oxidoreductase activity, acting on the CH-NH group of donors, NAD or NADP as acceptor;molecular_function;oxidoreductase activity;methylenetetrahydrofolate reductase (NAD(P)H) activity;catalytic activity;oxidoreductase activity, acting on the CH-NH group of donors;	5;1;3;6;2;4;	K00297	map00670;map01100;map01200;	One carbon pool by folate;Metabolic pathways;Carbon metabolism;	IPR029041;IPR003171;	FAD-linked oxidoreductase-like;Methylenetetrahydrofolate reductase;	mitochondria	SPAC56F8.10	112	E	[E] Amino acid transport and metabolism;
B0WBP0	Xanthine dehydrogenase OS=Culex quinquefasciatus GN=CpipJ_CPIJ004365 PE=4 SV=1 - [B0WBP0_CULQU]	1.299	1	1.073	0.774311	NA	NA	1.003	1	0.479	1	1.898	0.495487	0.559	1	1.862	1	0.622	0.516033							GO:0030151;GO:0003674;GO:0005488;GO:0004855;GO:0004854;GO:0043167;GO:1901363;GO:1901265;GO:0016491;GO:0043168;GO:0050662;GO:0050660;GO:0043546;GO:0051540;GO:0046914;GO:0016727;GO:0000166;GO:0005506;GO:0046872;GO:0043169;GO:0036094;GO:0003824;GO:0048037;GO:0009055;GO:0016725;GO:0016614;GO:0016726;GO:0097159;GO:0051536;GO:0051537;	molybdenum ion binding;molecular_function;binding;xanthine oxidase activity;xanthine dehydrogenase activity;ion binding;heterocyclic compound binding;nucleoside phosphate binding;oxidoreductase activity;anion binding;coenzyme binding;flavin adenine dinucleotide binding;molybdopterin cofactor binding;metal cluster binding;transition metal ion binding;oxidoreductase activity, acting on CH or CH2 gr…	7;1;2;6;6;3;3;4;3;4;4;5;4;3;6;5;4;7;5;4;3;2;3;2;4;4;5;3;4;5;	K00106	map00230;map00232;map00983;map01100;map04146;	Purine metabolism;Caffeine metabolism;Drug metabolism - other enzymes;Metabolic pathways;Peroxisome;	IPR002888;IPR002346;IPR005107;IPR001041;IPR014307;IPR008274;IPR016169;IPR006058;IPR000674;IPR022407;IPR016166;IPR016167;IPR016208;IPR012675;IPR014309;	[2Fe-2S]-binding;Molybdopterin dehydrogenase, FAD-binding;CO dehydrogenase flavoprotein, C-terminal;2Fe-2S ferredoxin-type iron-sulfur binding domain;Xanthine dehydrogenase, small subunit;Aldehyde oxidase/xanthine dehydrogenase, molybdopterin binding;CO dehydrogenase flavoprotein-like, FAD-binding, subdomain 2;2Fe-2S ferredoxin, iron-sulphur binding site;Aldehyde oxidase/xanthine dehydrogenase, a…	cytosol	7299713	1836	F	[F] Nucleotide transport and metabolism;
B0WA21	Putative uncharacterized protein OS=Culex quinquefasciatus GN=CpipJ_CPIJ003887 PE=4 SV=1 - [B0WA21_CULQU]	1.019	0.63786	0.84	0.649953	0.899	0.142542	0.948	0.962876	1.041	0.422952	0.931	0.0734829	0.948	0.903528	1.087	0.516216	1.033	0.873327										K11278			IPR024057;IPR004301;	Nucleoplasmin core domain;Nucleoplasmin family;	nuclear	7301880	115	Y	[Y] Nuclear structure;
B0WBP5	Nonspecific lipid-transfer protein OS=Culex quinquefasciatus GN=CpipJ_CPIJ004370 PE=3 SV=1 - [B0WBP5_CULQU]	1.674	0.000592803	1.088	0.151358	0.856	0.835246	1.064	0.179051	1.073	0.925907	0.937	0.367714	0.746	0.00511923	1.511	0.0895928	1.094	0.969881							GO:0003824;GO:0016740;GO:0016746;GO:0016747;GO:0003674;	catalytic activity;transferase activity;transferase activity, transferring acyl groups;transferase activity, transferring acyl groups other than amino-acyl groups;molecular_function;	2;3;4;5;1;	K08764	map01100;map04146;	Metabolic pathways;Peroxisome;	IPR020615;IPR020617;IPR020616;IPR020613;IPR016039;IPR003033;	Thiolase, acyl-enzyme intermediate active site;Thiolase, C-terminal;Thiolase, N-terminal;Thiolase, conserved site;Thiolase-like;SCP2 sterol-binding domain;	cytosol	7298493_1	650	I	[I] Lipid transport and metabolism;
B0X2T7	RNA-binding protein 28 OS=Culex quinquefasciatus GN=CpipJ_CPIJ013587 PE=4 SV=1 - [B0X2T7_CULQU]	1.077	1	1.033	1	1.071	1	0.862	1	1.372	1	1.05	1	1.218	1	0.926	1	1.131	1							GO:0097159;GO:0000166;GO:0036094;GO:0003674;GO:0005488;GO:0003676;GO:1901363;GO:1901265;	organic cyclic compound binding;nucleotide binding;small molecule binding;molecular_function;binding;nucleic acid binding;heterocyclic compound binding;nucleoside phosphate binding;	3;4;3;1;2;4;3;4;	K14573	map03008;	Ribosome biogenesis in eukaryotes;	IPR000504;IPR012677;	RNA recognition motif domain;Nucleotide-binding alpha-beta plait domain;	nuclear	7291833	407	A	[A] RNA processing and modification;
B0W1E7	Cell death-regulatory protein GRIM19 OS=Culex quinquefasciatus GN=CpipJ_CPIJ000908 PE=4 SV=1 - [B0W1E7_CULQU]	0.915	0.141174	1.168	0.116215	1.053	0.552194	0.914	0.400336	1.175	0.0966103	1.076	0.0771991	1.269	0.262124	0.89	0.248019	1.127	0.143043				GO:0005575;GO:0044425;GO:0016021;GO:0016020;GO:0031224;	cellular_component;membrane part;integral component of membrane;membrane;intrinsic component of membrane;	1;2;4;2;3;				K11353	map00190;map01100;	Oxidative phosphorylation;Metabolic pathways;	IPR009346;	GRIM-19;	cytosol	7290711	200	CD	[C] Energy production and conversion;[D] Cell cycle control, cell division, chromosome partitioning;
B0X4Q7	Putative uncharacterized protein OS=Culex quinquefasciatus GN=CpipJ_CPIJ014361 PE=3 SV=1 - [B0X4Q7_CULQU]	1.316	1	1.128	1	0.806	1	0.789	1	0.687	1	1.108	1	0.865	1	1.088	1	0.943	1							GO:0035639;GO:0003674;GO:0005488;GO:0003676;GO:0043167;GO:1901363;GO:0001883;GO:0001882;GO:0043168;GO:0000166;GO:1901265;GO:0032549;GO:0017076;GO:0005524;GO:0016787;GO:0017111;GO:0004386;GO:0036094;GO:0003824;GO:0016818;GO:0030554;GO:0097367;GO:0097159;GO:0016817;GO:0016462;GO:0032559;GO:0032555;GO:0032550;GO:0032553;	purine ribonucleoside triphosphate binding;molecular_function;binding;nucleic acid binding;ion binding;heterocyclic compound binding;purine nucleoside binding;nucleoside binding;anion binding;nucleotide binding;nucleoside phosphate binding;ribonucleoside binding;purine nucleotide binding;ATP binding;hydrolase activity;nucleoside-triphosphatase activity;helicase activity;small molecule binding;cat…	5;1;2;4;3;3;5;4;4;4;4;5;5;6;3;7;8;3;2;5;6;3;3;4;6;6;5;6;4;	K11594			IPR000629;IPR011545;IPR001650;IPR014014;IPR014001;IPR027417;	ATP-dependent RNA helicase DEAD-box, conserved site;DEAD/DEAH box helicase domain;Helicase, C-terminal;RNA helicase, DEAD-box type, Q motif;Helicase superfamily 1/2, ATP-binding domain;P-loop containing nucleoside triphosphate hydrolase;	nuclear	7299061	693	A	[A] RNA processing and modification;
B0WA15	G-rich sequence factor-1 OS=Culex quinquefasciatus GN=CpipJ_CPIJ003881 PE=4 SV=1 - [B0WA15_CULQU]	1.36	1	0.741	1	0.825	1	1.099	1	0.75	1	0.973	1	0.603	1	1.357	1	0.82	1							GO:0097159;GO:0000166;GO:0036094;GO:0003674;GO:0005488;GO:0003676;GO:1901363;GO:1901265;	organic cyclic compound binding;nucleotide binding;small molecule binding;molecular_function;binding;nucleic acid binding;heterocyclic compound binding;nucleoside phosphate binding;	3;4;3;1;2;4;3;4;	K12898			IPR000504;IPR012677;	RNA recognition motif domain;Nucleotide-binding alpha-beta plait domain;	nuclear	7299517	176	A	[A] RNA processing and modification;
B0WSW1	26S protease regulatory subunit 8 OS=Culex quinquefasciatus GN=CpipJ_CPIJ009931 PE=3 SV=1 - [B0WSW1_CULQU]	1.237	0.0104599	0.803	0.0810785	0.838	0.00534361	1.392	0.00624866	0.905	0.439709	0.889	8.47e-05	0.688	0.0487872	1.471	0.000350442	0.987	0.823195	GO:1901575;GO:0071704;GO:0043170;GO:0008150;GO:0030163;GO:0008152;GO:0009056;GO:0009057;GO:0044238;GO:0019538;	organic substance catabolic process;organic substance metabolic process;macromolecule metabolic process;biological_process;protein catabolic process;metabolic process;catabolic process;macromolecule catabolic process;primary metabolic process;protein metabolic process;	4;3;4;1;5;2;3;5;3;4;	GO:0005622;GO:0005737;GO:0044464;GO:0005623;GO:0005575;GO:0044424;	intracellular;cytoplasm;cell part;cell;cellular_component;intracellular part;	3;4;2;2;1;3;	GO:0035639;GO:0003674;GO:0005488;GO:0008233;GO:1901363;GO:1901265;GO:0001882;GO:0043167;GO:0032555;GO:0001883;GO:0032549;GO:0017076;GO:0005524;GO:0016787;GO:0000166;GO:0036094;GO:0003824;GO:0030554;GO:0097159;GO:0043168;GO:0097367;GO:0032559;GO:0032550;GO:0032553;	purine ribonucleoside triphosphate binding;molecular_function;binding;peptidase activity;heterocyclic compound binding;nucleoside phosphate binding;nucleoside binding;ion binding;purine ribonucleotide binding;purine nucleoside binding;ribonucleoside binding;purine nucleotide binding;ATP binding;hydrolase activity;nucleotide binding;small molecule binding;catalytic activity;adenyl nucleotide bindi…	5;1;2;4;3;4;4;3;5;5;5;5;6;3;4;3;2;6;3;4;3;6;6;4;	K03066	map03050;	Proteasome;	IPR003960;IPR003959;IPR003593;IPR027417;IPR005937;	ATPase, AAA-type, conserved site;ATPase, AAA-type, core;AAA+ ATPase domain;P-loop containing nucleoside triphosphate hydrolase;26S proteasome subunit P45;	cytosol	7295522	799	O	[O] Posttranslational modification, protein turnover, chaperones;
B0WS33	Nova OS=Culex quinquefasciatus GN=CpipJ_CPIJ009719 PE=4 SV=1 - [B0WS33_CULQU]	1.135	1	0.811	1	0.854	1	0.848	1	1.107	1	1.361	1	0.945	1	0.863	1	0.818	1							GO:0097159;GO:0003674;GO:0005488;GO:0003676;GO:1901363;GO:0003723;	organic cyclic compound binding;molecular_function;binding;nucleic acid binding;heterocyclic compound binding;RNA binding;	3;1;2;4;3;5;	K14944			IPR004087;IPR004088;	K Homology domain;K Homology domain, type 1;	cytosol	7299182	548	AR	[A] RNA processing and modification;[R] General function prediction only;
B0WQG0	Enolase-phosphatase E1 OS=Culex quinquefasciatus GN=CPIJ009638 PE=3 SV=1 - [ENOPH_CULQU]	1.128	0.216502	0.888	0.00363159	0.934	0.00627073	0.89	0.121493	1.085	0.512524	0.932	0.048837	0.958	0.257309	1.135	0.106824	1.089	0.556307	GO:1901566;GO:0006520;GO:0009066;GO:0044237;GO:0071267;GO:0019752;GO:0071265;GO:0044249;GO:0006807;GO:0044283;GO:0044699;GO:0044710;GO:0044711;GO:0019509;GO:0071704;GO:0043102;GO:1901605;GO:1901607;GO:0000096;GO:1901576;GO:0000097;GO:0009987;GO:0009058;GO:0008150;GO:0008152;GO:0043436;GO:0044238;GO:0043094;GO:0008652;GO:1901564;GO:0006082;GO:0044272;GO:0046394;GO:0006555;GO:0016053;GO:0044763;GO:…	organonitrogen compound biosynthetic process;cellular amino acid metabolic process;aspartate family amino acid metabolic process;cellular metabolic process;L-methionine salvage;carboxylic acid metabolic process;L-methionine biosynthetic process;cellular biosynthetic process;nitrogen compound metabolic process;small molecule biosynthetic process;single-organism process;single-organism metabolic pr…	5;4;6;3;7;6;8;4;3;5;2;3;4;8;3;6;5;6;5;4;6;2;3;1;2;5;3;5;5;4;4;5;6;6;5;3;4;7;7;4;	GO:0043229;GO:0043227;GO:0043226;GO:0005737;GO:0005634;GO:0043231;GO:0044464;GO:0005623;GO:0005622;GO:0005575;GO:0044424;	intracellular organelle;membrane-bounded organelle;organelle;cytoplasm;nucleus;intracellular membrane-bounded organelle;cell part;cell;intracellular;cellular_component;intracellular part;	3;3;2;4;5;4;2;2;3;1;3;	GO:0016791;GO:0043874;GO:0042578;GO:0003674;GO:0005488;GO:0043169;GO:0000287;GO:0043167;GO:0046872;GO:0016787;GO:0016788;GO:0003824;	phosphatase activity;acireductone synthase activity;phosphoric ester hydrolase activity;molecular_function;binding;cation binding;magnesium ion binding;ion binding;metal ion binding;hydrolase activity;hydrolase activity, acting on ester bonds;catalytic activity;	6;7;5;1;2;4;6;3;5;3;4;2;	K09880	map00270;map01100;	Cysteine and methionine metabolism;Metabolic pathways;	IPR006439;IPR023214;IPR023943;	HAD hydrolase, subfamily IA;HAD-like domain;Enolase-phosphatase E1;	cytosol	Hs10864017	207	E	[E] Amino acid transport and metabolism;
B0X3A2	Putative uncharacterized protein OS=Culex quinquefasciatus GN=CpipJ_CPIJ013881 PE=4 SV=1 - [B0X3A2_CULQU]	0.976	0.55878	1.061	0.374195	0.853	0.0436622	1.019	0.916474	0.956	0.289541	1.101	0.0459813	1.013	0.760204	0.965	0.767925	0.997	0.941826													IPR001763;	Rhodanese-like domain;	cytosol	7299674	127	P	[P] Inorganic ion transport and metabolism;
B0W5S8	60S ribosomal protein L9 OS=Culex quinquefasciatus GN=CpipJ_CPIJ002453 PE=4 SV=1 - [B0W5S8_CULQU]	1.151	0.00920649	0.758	0.00103862	0.797	0.000448757	1.568	0.000672203	0.833	0.00195392	0.876	0.00933387	0.605	0.000371072	1.572	0.000304464	0.95	0.207353	GO:0044249;GO:0034641;GO:0006807;GO:0034645;GO:1901576;GO:0044260;GO:0043043;GO:0071704;GO:0010467;GO:0044267;GO:0009987;GO:0009058;GO:0009059;GO:0008150;GO:0008152;GO:1901564;GO:0043604;GO:0044238;GO:0044271;GO:0043603;GO:1901566;GO:0019538;GO:0044237;GO:0043170;GO:0006518;GO:0006412;	cellular biosynthetic process;cellular nitrogen compound metabolic process;nitrogen compound metabolic process;cellular macromolecule biosynthetic process;organic substance biosynthetic process;cellular macromolecule metabolic process;peptide biosynthetic process;organic substance metabolic process;gene expression;cellular protein metabolic process;cellular process;biosynthetic process;macromolec…	4;4;3;5;4;4;6;3;5;5;2;3;5;1;2;4;6;3;5;5;5;4;3;4;5;6;	GO:1990904;GO:0043232;GO:0005623;GO:0005622;GO:0043226;GO:0005737;GO:0032991;GO:0030529;GO:0005840;GO:0044464;GO:0043229;GO:0005575;GO:0044444;GO:0043228;GO:0044424;	ribonucleoprotein complex;intracellular non-membrane-bounded organelle;cell;intracellular;organelle;cytoplasm;macromolecular complex;intracellular ribonucleoprotein complex;ribosome;cell part;intracellular organelle;cellular_component;cytoplasmic part;non-membrane-bounded organelle;intracellular part;	3;4;2;3;2;4;2;4;5;2;3;1;4;3;3;	GO:0003676;GO:1901363;GO:0003674;GO:0005198;GO:0003735;GO:0019843;GO:0003723;GO:0097159;GO:0005488;	nucleic acid binding;heterocyclic compound binding;molecular_function;structural molecule activity;structural constituent of ribosome;rRNA binding;RNA binding;organic cyclic compound binding;binding;	4;3;1;2;3;6;5;3;2;	K02940	map03010;	Ribosome;	IPR002359;IPR020040;IPR000702;	Ribosomal protein L6, conserved site-2;Ribosomal protein L6, alpha-beta domain;Ribosomal protein L6;	cytosol	7297799	308	J	[J] Translation, ribosomal structure and biogenesis;
B0WS39	Putative uncharacterized protein OS=Culex quinquefasciatus GN=CpipJ_CPIJ009725 PE=4 SV=1 - [B0WS39_CULQU]	0.901	1	0.936	1	0.88	1	1.841	1	0.946	1	1.069	1	0.715	1	1.328	1	0.952	1										K16913			IPR016024;	Armadillo-type fold;	nuclear
B0X119	Glutamate semialdehyde dehydrogenase OS=Culex quinquefasciatus GN=CpipJ_CPIJ013217 PE=3 SV=1 - [B0X119_CULQU]	0.882	0.00207264	1.057	0.00074828	0.945	0.00532655	1.108	0.11035	1.165	1.23e-05	0.949	0.0158817	1.105	0.00340239	1.045	0.251792	1.179	2.49e-08	GO:0044237;GO:0044283;GO:0019752;GO:0044249;GO:0006807;GO:0044281;GO:0009064;GO:1901362;GO:0044699;GO:1901576;GO:0044710;GO:0044711;GO:0006561;GO:0006560;GO:0006520;GO:0071704;GO:1901360;GO:1901605;GO:1901607;GO:0018130;GO:0044238;GO:0009987;GO:0009058;GO:0008150;GO:0008152;GO:0043436;GO:0046483;GO:0008652;GO:1901564;GO:0006082;GO:1901566;GO:0046394;GO:0016053;GO:0044763;GO:0009084;	cellular metabolic process;small molecule biosynthetic process;carboxylic acid metabolic process;cellular biosynthetic process;nitrogen compound metabolic process;small molecule metabolic process;glutamine family amino acid metabolic process;organic cyclic compound biosynthetic process;single-organism process;organic substance biosynthetic process;single-organism metabolic process;single-organism…	3;5;6;4;3;4;6;5;2;4;3;4;6;5;4;3;4;5;6;5;3;2;3;1;2;5;4;5;4;4;5;6;5;3;7;	GO:0005737;GO:0044464;GO:0005623;GO:0005622;GO:0005575;GO:0044424;	cytoplasm;cell part;cell;intracellular;cellular_component;intracellular part;	4;2;2;3;1;3;	GO:0004350;GO:0003674;GO:0016491;GO:0016620;GO:0016740;GO:0003824;GO:0016903;	glutamate-5-semialdehyde dehydrogenase activity;molecular_function;oxidoreductase activity;oxidoreductase activity, acting on the aldehyde or oxo group of donors, NAD or NADP as acceptor;transferase activity;catalytic activity;oxidoreductase activity, acting on the aldehyde or oxo group of donors;	6;1;3;5;3;2;4;	K12657	map00330;map01100;map01230;	Arginine and proline metabolism;Metabolic pathways;Biosynthesis of amino acids;	IPR001057;IPR019797;IPR000965;IPR005715;IPR001048;IPR015590;IPR005766;IPR016162;IPR016163;IPR016161;	Glutamate/acetylglutamate kinase;Glutamate 5-kinase, conserved site;GPR domain;Glutamate 5-kinase/delta-1-pyrroline-5-carboxylate synthase;Aspartate/glutamate/uridylate kinase;Aldehyde dehydrogenase domain;Delta l-pyrroline-5-carboxylate synthetase;Aldehyde dehydrogenase N-terminal domain;Aldehyde dehydrogenase, C-terminal;Aldehyde/histidinol dehydrogenase;	mitochondria	7296514_2	717	E	[E] Amino acid transport and metabolism;
B0WFQ4	Protein disulfide-isomerase OS=Culex quinquefasciatus GN=CpipJ_CPIJ005219 PE=3 SV=1 - [B0WFQ4_CULQU]	1.077	0.492934	0.871	0.223093	1.002	0.969852	0.988	0.536557	0.906	0.380844	1.085	0.00150867	0.961	0.414624	1.008	0.0876377	0.854	0.00407462	GO:0042592;GO:0050789;GO:0044699;GO:0065007;GO:0065008;GO:0019725;GO:0009987;GO:0050794;GO:0044763;GO:0045454;GO:0008150;	homeostatic process;regulation of biological process;single-organism process;biological regulation;regulation of biological quality;cellular homeostasis;cellular process;regulation of cellular process;single-organism cellular process;cell redox homeostasis;biological_process;	4;2;2;2;3;4;2;3;3;4;1;	GO:0005783;GO:0043229;GO:0043227;GO:0005737;GO:0043226;GO:0012505;GO:0043231;GO:0044464;GO:0005623;GO:0005622;GO:0005575;GO:0044444;GO:0044424;	endoplasmic reticulum;intracellular organelle;membrane-bounded organelle;cytoplasm;organelle;endomembrane system;intracellular membrane-bounded organelle;cell part;cell;intracellular;cellular_component;cytoplasmic part;intracellular part;	4;3;3;4;2;3;4;2;2;3;1;4;3;	GO:0003674;GO:0016864;GO:0016860;GO:0003756;GO:0003824;GO:0016853;	molecular_function;intramolecular oxidoreductase activity, transposing S-S bonds;intramolecular oxidoreductase activity;protein disulfide isomerase activity;catalytic activity;isomerase activity;	1;5;4;6;2;3;	K09580	map04141;	Protein processing in endoplasmic reticulum;	IPR017937;IPR005788;IPR005792;IPR013766;IPR012336;	Thioredoxin, conserved site;Disulphide isomerase;Protein disulphide isomerase;Thioredoxin domain;Thioredoxin-like fold;	extracellular	7294310	656	O	[O] Posttranslational modification, protein turnover, chaperones;
B0XAP0	Dihydrolipoamide acetyltransferase component of pyruvate dehydrogenase OS=Culex quinquefasciatus GN=CpipJ_CPIJ016647 PE=4 SV=1 - [B0XAP0_CULQU]	0.878	0.0022794	1.129	3.5e-07	0.962	0.085897	0.805	5.33e-06	1.123	2.91e-08	1.021	0.0713845	1.297	2.63e-07	0.862	1.5e-06	1.147	1.01e-08	GO:0019752;GO:0044237;GO:0006090;GO:0044699;GO:0044710;GO:0071704;GO:0009987;GO:0032787;GO:0008150;GO:0008152;GO:0043436;GO:0006082;GO:0044763;GO:0044281;	carboxylic acid metabolic process;cellular metabolic process;pyruvate metabolic process;single-organism process;single-organism metabolic process;organic substance metabolic process;cellular process;monocarboxylic acid metabolic process;biological_process;metabolic process;oxoacid metabolic process;organic acid metabolic process;single-organism cellular process;small molecule metabolic process;	6;3;8;2;3;3;2;7;1;2;5;4;3;4;	GO:1990204;GO:0005737;GO:0043234;GO:1902494;GO:0045254;GO:0032991;GO:0044464;GO:0005623;GO:0005622;GO:0005575;GO:0044444;GO:0044424;	oxidoreductase complex;cytoplasm;protein complex;catalytic complex;pyruvate dehydrogenase complex;macromolecular complex;cell part;cell;intracellular;cellular_component;cytoplasmic part;intracellular part;	3;4;3;4;4;2;2;2;3;1;4;3;	GO:0003674;GO:0030523;GO:0016407;GO:0016417;GO:0016740;GO:0016746;GO:0016747;GO:0016418;GO:0003824;GO:0004742;	molecular_function;dihydrolipoamide S-acyltransferase activity;acetyltransferase activity;S-acyltransferase activity;transferase activity;transferase activity, transferring acyl groups;transferase activity, transferring acyl groups other than amino-acyl groups;S-acetyltransferase activity;catalytic activity;dihydrolipoyllysine-residue acetyltransferase activity;	1;7;6;6;3;4;5;7;2;8;	K00627	map00010;map00020;map00620;map01100;map01200;	Glycolysis / Gluconeogenesis;Citrate cycle (TCA cycle);Pyruvate metabolism;Metabolic pathways;Carbon metabolism;	IPR000089;IPR006257;IPR001078;IPR003016;IPR023213;IPR011053;	Biotin/lipoyl attachment;Dihydrolipoyllysine-residue acetyltransferase component of pyruvate dehydrogenase complex;2-oxoacid dehydrogenase acyltransferase, catalytic domain;2-oxo acid dehydrogenase, lipoyl-binding site;Chloramphenicol acetyltransferase-like domain;Single hybrid motif;	mitochondria	7297250	542	C	[C] Energy production and conversion;
B0W0H7	Odorant receptor OS=Culex quinquefasciatus GN=CpipJ_CPIJ000541 PE=3 SV=1 - [B0W0H7_CULQU]	0.979	1	0.93	1	0.892	1	1.042	1	1.239	1	0.788	1	1.069	1	1.217	1	1.304	1				GO:0016021;GO:0016020;GO:0044464;GO:0005623;GO:0005575;GO:0071944;GO:0044425;GO:0005886;GO:0031224;	integral component of membrane;membrane;cell part;cell;cellular_component;cell periphery;membrane part;plasma membrane;intrinsic component of membrane;	4;2;2;2;1;3;2;3;3;	GO:0005549;GO:0038023;GO:0060089;GO:0004888;GO:0003674;GO:0005488;GO:0004871;GO:0004984;GO:0099600;GO:0004872;	odorant binding;signaling receptor activity;molecular transducer activity;transmembrane signaling receptor activity;molecular_function;binding;signal transducer activity;olfactory receptor activity;transmembrane receptor activity;receptor activity;	3;3;2;4;1;2;2;5;4;3;				IPR004117;	Olfactory receptor, Drosophila;	plasma membrane
B0WYB2	Putative uncharacterized protein OS=Culex quinquefasciatus GN=CpipJ_CPIJ012186 PE=4 SV=1 - [B0WYB2_CULQU]	1.046	0.644343	1.113	0.165381	0.85	0.328465	0.802	0.130601	1.227	0.0257404	0.92	0.00774008	1.271	0.0226675	1.015	0.813089	1.299	0.016511															extracellular
B0WVG3	Rhythmically expressed gene 2 protein OS=Culex quinquefasciatus GN=CpipJ_CPIJ010885 PE=4 SV=1 - [B0WVG3_CULQU]	0.893	0.176221	0.962	0.474355	0.996	0.616464	0.758	0.00829589	0.98	0.427566	0.93	0.0322738	1.213	0.101241	0.89	0.192955	1.045	0.203658							GO:0016787;GO:0003674;GO:0003824;	hydrolase activity;molecular_function;catalytic activity;	3;1;2;				IPR006439;IPR023214;IPR011949;	HAD hydrolase, subfamily IA;HAD-like domain;HAD-superfamily hydrolase, subfamily IA, REG-2-like;	cytosol	7291981	279	R	[R] General function prediction only;
B0W8M2	Coatomer subunit beta OS=Culex quinquefasciatus GN=CpipJ_CPIJ003330 PE=4 SV=1 - [B0W8M2_CULQU]	1.044	0.403254	0.865	0.463451	0.78	0.986865	1.091	0.26552	0.797	0.0339735	0.713	0.000738769	0.832	0.215038	1.466	0.214366	0.943	0.99031	GO:0008104;GO:0070727;GO:0006886;GO:0071702;GO:0033036;GO:0016192;GO:0034613;GO:0006810;GO:0045184;GO:0008150;GO:0051649;GO:0051234;GO:0051179;GO:0051641;GO:0046907;GO:0015031;	protein localization;cellular macromolecule localization;intracellular protein transport;organic substance transport;macromolecule localization;vesicle-mediated transport;cellular protein localization;transport;establishment of protein localization;biological_process;establishment of localization in cell;establishment of localization;localization;cellular localization;intracellular transport;prot…	4;4;6;5;3;5;5;4;4;1;4;3;2;3;5;5;	GO:0043229;GO:0030117;GO:0044424;GO:0043227;GO:0005622;GO:0030135;GO:0043226;GO:0030137;GO:0005737;GO:0044446;GO:0031982;GO:0030663;GO:0016023;GO:0031410;GO:0016020;GO:0031988;GO:0044433;GO:0044431;GO:0048475;GO:0005794;GO:0098588;GO:0005798;GO:0030659;GO:0097708;GO:0012506;GO:0030120;GO:0030126;GO:0043234;GO:0032991;GO:0043231;GO:0030660;GO:0030662;GO:0044464;GO:0005623;GO:0000139;GO:0005575;GO:…	intracellular organelle;membrane coat;intracellular part;membrane-bounded organelle;intracellular;coated vesicle;organelle;COPI-coated vesicle;cytoplasm;intracellular organelle part;vesicle;COPI-coated vesicle membrane;cytoplasmic, membrane-bounded vesicle;cytoplasmic vesicle;membrane;membrane-bounded vesicle;cytoplasmic vesicle part;Golgi apparatus part;coated membrane;Golgi apparatus;bounding m…	3;4;3;3;3;6;2;6;4;3;4;5;5;5;2;5;4;4;3;4;4;5;5;4;4;5;5;3;2;4;4;4;2;2;5;1;3;4;3;2;3;2;3;	GO:0003674;GO:0005198;	molecular_function;structural molecule activity;	1;2;	K17301			IPR016024;IPR011710;IPR002553;IPR016460;IPR029446;IPR011989;	Armadillo-type fold;Coatomer beta subunit, C-terminal;Clathrin/coatomer adaptor, adaptin-like, N-terminal;Coatomer beta subunit (COPB1);Coatomer beta subunit, appendage platform domain;Armadillo-like helical;	cytoskeleton	7293454	1602	U	[U] Intracellular trafficking, secretion, and vesicular transport;
B0W6D0	Glutathione S-transferase OS=Culex quinquefasciatus GN=CpipJ_CPIJ002681 PE=3 SV=1 - [B0W6D0_CULQU]	1.171	1	1.038	1	1.354	1	1.24	1	0.75	1	0.444	1	0.759	1	1.513	1	1.152	1							GO:0003824;GO:0016740;GO:0003674;	catalytic activity;transferase activity;molecular_function;	2;3;1;	K00799	map00480;map00980;map00982;	Glutathione metabolism;Metabolism of xenobiotics by cytochrome P450;Drug metabolism - cytochrome P450;	IPR004046;IPR012336;IPR010987;IPR004045;	Glutathione S-transferase, C-terminal;Thioredoxin-like fold;Glutathione S-transferase, C-terminal-like;Glutathione S-transferase, N-terminal;	cytosol	7299601	241	O	[O] Posttranslational modification, protein turnover, chaperones;
F8RUB7	Superoxide dismutase-3 (Fragment) OS=Culex pipiens PE=2 SV=1 - [F8RUB7_CULPI]	0.966	0.961195	1.103	0.0224964	1.215	0.0820849	1.152	0.112584	0.892	0.149812	1.035	0.240366	0.927	0.181136	0.957	0.890206	0.925	0.150268							GO:0016721;GO:0043169;GO:0016209;GO:0043167;GO:0003824;GO:0003674;GO:0005488;GO:0004784;GO:0046872;GO:0016491;	oxidoreductase activity, acting on superoxide radicals as acceptor;cation binding;antioxidant activity;ion binding;catalytic activity;molecular_function;binding;superoxide dismutase activity;metal ion binding;oxidoreductase activity;	4;4;2;3;2;1;2;3;5;3;	K04565	map04146;map04213;	Peroxisome;Longevity regulating pathway - multiple species;	IPR024134;IPR018152;IPR001424;	Superoxide dismutase (Cu/Zn) / superoxide dismutase copper chaperone;Superoxide dismutase, copper/zinc, binding site;Superoxide dismutase, copper/zinc binding domain;	cytosol	7294760	152	P	[P] Inorganic ion transport and metabolism;
B0XGQ7	NADH dehydrogenase iron-sulfur protein 8, mitochondrial OS=Culex quinquefasciatus GN=CpipJ_CPIJ018590 PE=3 SV=1 - [B0XGQ7_CULQU]	0.646	3.65e-10	1.633	1.16e-06	0.999	0.543432	0.561	3.39e-08	1.385	2.98e-06	0.917	0.0955855	2.574	1.41e-05	0.649	2.52e-07	1.515	5.1e-08				GO:0016020;GO:0005575;	membrane;cellular_component;	2;1;	GO:0051539;GO:0016651;GO:0051536;GO:0003824;GO:0003674;GO:0005488;GO:0016491;GO:0051540;	4 iron, 4 sulfur cluster binding;oxidoreductase activity, acting on NAD(P)H;iron-sulfur cluster binding;catalytic activity;molecular_function;binding;oxidoreductase activity;metal cluster binding;	5;4;4;2;1;2;3;3;	K03941	map00190;map01100;	Oxidative phosphorylation;Metabolic pathways;	IPR010226;IPR017900;IPR017896;	NADH-quinone oxidoreductase, chain I;4Fe-4S ferredoxin, iron-sulphur binding, conserved site;4Fe-4S ferredoxin-type, iron-sulphur binding domain;	mitochondria	7300064	340	C	[C] Energy production and conversion;
B0X629	Putative uncharacterized protein OS=Culex quinquefasciatus GN=CpipJ_CPIJ014779 PE=4 SV=1 - [B0X629_CULQU]	0.84	0.0537468	0.912	0.165812	0.945	0.146748	1.029	0.540946	0.917	0.252423	0.965	0.563436	0.943	0.935924	0.997	0.776353	0.978	0.738159													IPR001478;IPR031847;IPR006643;IPR017351;	PDZ domain;Domain of unknown function DUF4749;Zasp-like motif;LIM and senescent cell antigen-like-containing domain protein 1;	cytosol
B0X1Q0	Polymerase delta-interacting protein 2 OS=Culex quinquefasciatus GN=CpipJ_CPIJ013390 PE=4 SV=1 - [B0X1Q0_CULQU]	1.163	0.533564	0.961	0.416228	1.187	0.164319	1.594	0.197239	0.972	0.673803	1.101	0.420833	0.709	0.087259	1.208	0.228195	0.859	0.0925072							GO:0097159;GO:0003674;GO:0005488;GO:0003676;GO:0003677;GO:1901363;	organic cyclic compound binding;molecular_function;binding;nucleic acid binding;DNA binding;heterocyclic compound binding;	3;1;2;4;5;3;	K17809			IPR007474;IPR011722;	ApaG domain;Hemimethylated DNA-binding domain;	mitochondria	7296747	513	P	[P] Inorganic ion transport and metabolism;
B0WFG1	Sorting nexin OS=Culex quinquefasciatus GN=CpipJ_CPIJ005476 PE=4 SV=1 - [B0WFG1_CULQU]	1.211	0.498631	0.84	0.293543	1.039	0.397902	1.479	0.0179189	1.148	0.292624	1.015	0.872833	0.74	0.195086	1.292	0.5711	0.959	0.810299							GO:0043168;GO:0035091;GO:0005543;GO:0008289;GO:0043167;GO:0003674;GO:0005488;	anion binding;phosphatidylinositol binding;phospholipid binding;lipid binding;ion binding;molecular_function;binding;	4;5;4;3;3;1;2;	K17917	map04144;	Endocytosis;	IPR015404;IPR013805;IPR001683;	Sorting nexin Vps5-like, C-terminal;GrpE nucleotide exchange factor, coiled-coil;Phox homologous domain;	cytosol, nuclear	7295807	607	U	[U] Intracellular trafficking, secretion, and vesicular transport;
B0X5B1	Putative uncharacterized protein OS=Culex quinquefasciatus GN=CpipJ_CPIJ014588 PE=4 SV=1 - [B0X5B1_CULQU]	1.095	0.790892	1.08	0.206048	1.1	0.210927	0.992	0.716445	1.22	0.110309	0.961	0.909691	1.09	0.308873	0.928	0.367684	1.135	0.383865							GO:0016787;GO:0046914;GO:0043169;GO:0004518;GO:0097159;GO:0004527;GO:0016788;GO:0043167;GO:0003824;GO:0003674;GO:0005488;GO:0003676;GO:0046872;GO:1901363;GO:0008270;	hydrolase activity;transition metal ion binding;cation binding;nuclease activity;organic cyclic compound binding;exonuclease activity;hydrolase activity, acting on ester bonds;ion binding;catalytic activity;molecular_function;binding;nucleic acid binding;metal ion binding;heterocyclic compound binding;zinc ion binding;	3;6;4;5;3;6;4;3;2;1;2;4;5;3;7;	K12619	map03008;map03018;	Ribosome biogenesis in eukaryotes;RNA degradation;	IPR004859;IPR027073;	Putative 5-3 exonuclease;5'-3' exoribonuclease;	nuclear	7297186	983	LA	[L] Replication, recombination and repair;[A] RNA processing and modification;
B0WY06	Phosphatase 4 OS=Culex quinquefasciatus GN=CpipJ_CPIJ012238 PE=4 SV=1 - [B0WY06_CULQU]	1.028	1	1.116	1	1.07	1	1.284	1	1.034	1	1	1	0.95	1	1.112	1	1.059	1										K15424			IPR021133;IPR016024;IPR011989;	HEAT, type 2;Armadillo-type fold;Armadillo-like helical;	cytosol	Hs4826934	156	T	[T] Signal transduction mechanisms;
B0XDF6	Putative uncharacterized protein OS=Culex quinquefasciatus GN=CpipJ_CPIJ017479 PE=4 SV=1 - [B0XDF6_CULQU]	1.165	0.0822423	1.048	0.635055	1.257	0.225174	0.835	0.135311	0.883	0.0108813	0.925	0.495579	0.963	0.591408	0.963	0.041281	0.931	0.403551				GO:0005575;GO:0044425;GO:0016021;GO:0016020;GO:0031224;	cellular_component;membrane part;integral component of membrane;membrane;intrinsic component of membrane;	1;2;4;2;3;							IPR031973;	Deltamethrin resistance protein prag01;	mitochondria
B0WSA3	Ficolin-3 OS=Culex quinquefasciatus GN=CpipJ_CPIJ010092 PE=4 SV=1 - [B0WSA3_CULQU]	0.928	0.14478	0.991	0.681946	0.959	0.846764	0.892	0.204615	1.126	0.304029	0.97	0.407004	1.144	0.0889971	0.97	0.76337	1.114	0.497371													IPR002181;IPR014716;IPR014715;IPR020837;	Fibrinogen, alpha/beta/gamma chain, C-terminal globular domain;Fibrinogen, alpha/beta/gamma chain, C-terminal globular, subdomain 1;Fibrinogen, alpha/beta/gamma chain, C-terminal globular, subdomain 2;Fibrinogen, conserved site;	cytosol, nuclear	Hs5730098_2	139	R	[R] General function prediction only;
B0WML3	40S ribosomal protein S12 OS=Culex quinquefasciatus GN=CpipJ_CPIJ007993 PE=3 SV=1 - [B0WML3_CULQU]	1.126	0.157887	0.895	0.00756326	0.994	0.982872	1.497	0.00190409	1.031	0.500919	1.058	0.447938	0.765	0.00174411	1.261	0.00285687	0.967	0.249619	GO:1901564;GO:0044249;GO:0006807;GO:0044237;GO:0034645;GO:1901576;GO:0044260;GO:0043043;GO:0071704;GO:0010467;GO:1901566;GO:0043170;GO:0044267;GO:0009987;GO:0009058;GO:0009059;GO:0008150;GO:0008152;GO:0044271;GO:0043604;GO:0044238;GO:0019538;GO:0034641;GO:0043603;GO:0006518;GO:0006412;	organonitrogen compound metabolic process;cellular biosynthetic process;nitrogen compound metabolic process;cellular metabolic process;cellular macromolecule biosynthetic process;organic substance biosynthetic process;cellular macromolecule metabolic process;peptide biosynthetic process;organic substance metabolic process;gene expression;organonitrogen compound biosynthetic process;macromolecule …	4;4;3;3;5;4;4;6;3;5;5;4;5;2;3;5;1;2;5;6;3;4;4;5;5;6;	GO:0044464;GO:0043229;GO:0030529;GO:0043226;GO:0005737;GO:0032991;GO:0005840;GO:0043232;GO:1990904;GO:0005623;GO:0005622;GO:0005575;GO:0044444;GO:0043228;GO:0044424;	cell part;intracellular organelle;intracellular ribonucleoprotein complex;organelle;cytoplasm;macromolecular complex;ribosome;intracellular non-membrane-bounded organelle;ribonucleoprotein complex;cell;intracellular;cellular_component;cytoplasmic part;non-membrane-bounded organelle;intracellular part;	2;3;4;2;4;2;5;4;3;2;3;1;4;3;3;	GO:0003674;GO:0005198;GO:0003735;	molecular_function;structural molecule activity;structural constituent of ribosome;	1;2;3;	K02951	map03010;	Ribosome;	IPR029064;IPR000530;IPR004038;	50S ribosomal protein L30e-like;Ribosomal protein S12e;Ribosomal protein L7Ae/L30e/S12e/Gadd45;	extracellular	7294509	137	J	[J] Translation, ribosomal structure and biogenesis;
B0WPT0	Putative uncharacterized protein OS=Culex quinquefasciatus GN=CpipJ_CPIJ008825 PE=4 SV=1 - [B0WPT0_CULQU]	1.216	0.056729	0.78	0.0209954	1.031	0.526689	1.137	0.247013	0.756	0.00111962	0.898	0.00357495	0.64	0.0247441	1.252	0.0704557	0.826	0.0125283	GO:0044238;GO:0044237;GO:0018904;GO:0042592;GO:0044281;GO:0043170;GO:0050789;GO:0044699;GO:0044710;GO:0044260;GO:0006281;GO:0071704;GO:0065007;GO:1901360;GO:0006662;GO:0065008;GO:0019725;GO:0006139;GO:0009987;GO:0006725;GO:0051716;GO:0050794;GO:0006974;GO:0006950;GO:0044763;GO:0008152;GO:0045454;GO:0046483;GO:0090304;GO:0050896;GO:0034641;GO:0006807;GO:0006259;GO:0033554;GO:0008150;	primary metabolic process;cellular metabolic process;ether metabolic process;homeostatic process;small molecule metabolic process;macromolecule metabolic process;regulation of biological process;single-organism process;single-organism metabolic process;cellular macromolecule metabolic process;DNA repair;organic substance metabolic process;biological regulation;organic cyclic compound metabolic pr…	3;3;4;4;4;4;2;2;3;4;4;3;2;4;5;3;4;4;2;4;3;3;5;3;3;2;4;4;5;2;4;3;5;4;1;	GO:0043229;GO:0043228;GO:0005575;GO:0030915;GO:0043226;GO:0005694;GO:0043234;GO:0032991;GO:0043232;GO:0000793;GO:0044464;GO:0005623;GO:0005622;GO:0044446;GO:0044424;GO:0044427;GO:0044422;	intracellular organelle;non-membrane-bounded organelle;cellular_component;Smc5-Smc6 complex;organelle;chromosome;protein complex;macromolecular complex;intracellular non-membrane-bounded organelle;condensed chromosome;cell part;cell;intracellular;intracellular organelle part;intracellular part;chromosomal part;organelle part;	3;3;1;4;2;5;3;2;4;6;2;2;3;3;3;4;2;	GO:0003674;GO:0016491;GO:0016667;GO:0003824;GO:0015035;GO:0015036;	molecular_function;oxidoreductase activity;oxidoreductase activity, acting on a sulfur group of donors;catalytic activity;protein disulfide oxidoreductase activity;disulfide oxidoreductase activity;	1;3;4;2;6;5;				IPR005746;IPR017937;IPR010400;IPR013766;IPR011513;IPR008979;IPR012336;	Thioredoxin;Thioredoxin, conserved site;PITH domain;Thioredoxin domain;Non-structural maintenance of chromosomes element 1;Galactose-binding domain-like;Thioredoxin-like fold;	cytosol	7295434	417	O	[O] Posttranslational modification, protein turnover, chaperones;
B0XGJ5	Glutathione-s-transferase theta, gst OS=Culex quinquefasciatus GN=CpipJ_CPIJ018624 PE=3 SV=1 - [B0XGJ5_CULQU]	1.2	0.00648539	1.064	0.0368643	0.947	0.507852	1.054	0.192	1.074	0.108299	0.962	0.173378	0.917	0.0910827	1.264	0.000197528	1.163	0.0089064							GO:0003824;GO:0016740;GO:0003674;	catalytic activity;transferase activity;molecular_function;	2;3;1;				IPR004046;IPR012336;IPR010987;IPR004045;	Glutathione S-transferase, C-terminal;Thioredoxin-like fold;Glutathione S-transferase, C-terminal-like;Glutathione S-transferase, N-terminal;	cytosol	7291847	190	O	[O] Posttranslational modification, protein turnover, chaperones;
B0WSS3	39S ribosomal protein L20, mitochondrial OS=Culex quinquefasciatus GN=CpipJ_CPIJ010000 PE=3 SV=1 - [B0WSS3_CULQU]	1.313	0.480602	0.825	0.619584	1.042	0.795825	1.794	0.0880968	1.028	0.839219	0.812	1	0.602	0.0496102	2.165	0.104259	1.307	0.455286	GO:0044249;GO:0034641;GO:0006807;GO:0034645;GO:1901576;GO:0044260;GO:0043043;GO:0071704;GO:0010467;GO:0044267;GO:0009987;GO:0009058;GO:0009059;GO:0008150;GO:0008152;GO:1901564;GO:0043604;GO:0044238;GO:0044271;GO:0043603;GO:1901566;GO:0019538;GO:0044237;GO:0043170;GO:0006518;GO:0006412;	cellular biosynthetic process;cellular nitrogen compound metabolic process;nitrogen compound metabolic process;cellular macromolecule biosynthetic process;organic substance biosynthetic process;cellular macromolecule metabolic process;peptide biosynthetic process;organic substance metabolic process;gene expression;cellular protein metabolic process;cellular process;biosynthetic process;macromolec…	4;4;3;5;4;4;6;3;5;5;2;3;5;1;2;4;6;3;5;5;5;4;3;4;5;6;	GO:1990904;GO:0043232;GO:0005623;GO:0005622;GO:0043226;GO:0005737;GO:0032991;GO:0030529;GO:0005840;GO:0044464;GO:0043229;GO:0005575;GO:0044444;GO:0043228;GO:0044424;	ribonucleoprotein complex;intracellular non-membrane-bounded organelle;cell;intracellular;organelle;cytoplasm;macromolecular complex;intracellular ribonucleoprotein complex;ribosome;cell part;intracellular organelle;cellular_component;cytoplasmic part;non-membrane-bounded organelle;intracellular part;	3;4;2;3;2;4;2;4;5;2;3;1;4;3;3;	GO:0003676;GO:1901363;GO:0003674;GO:0005198;GO:0003735;GO:0019843;GO:0003723;GO:0097159;GO:0005488;	nucleic acid binding;heterocyclic compound binding;molecular_function;structural molecule activity;structural constituent of ribosome;rRNA binding;RNA binding;organic cyclic compound binding;binding;	4;3;1;2;3;6;5;3;2;	K02887	map03010;	Ribosome;	IPR005813;	Ribosomal protein L20;	mitochondria	7294513	180	J	[J] Translation, ribosomal structure and biogenesis;
B0XAY5	Acetyl-coenzyme A synthetase OS=Culex quinquefasciatus GN=CpipJ_CPIJ016639 PE=3 SV=1 - [B0XAY5_CULQU]	1.118	1	1.076	1	1.191	1	0.781	1	1.125	1	1	1	1.143	1	0.9	1	1.032	1	GO:0006637;GO:0006732;GO:0044272;GO:0019752;GO:0044249;GO:0044710;GO:0051186;GO:0051188;GO:0071704;GO:0019427;GO:0035383;GO:0009987;GO:0035384;GO:1901576;GO:0032787;GO:0009058;GO:0044711;GO:0008150;GO:0008152;GO:0043436;GO:0006085;GO:0006084;GO:0044699;GO:0006082;GO:0006083;GO:0044763;GO:0006790;GO:0044237;GO:0071616;GO:0006793;GO:0009108;GO:0044281;	acyl-CoA metabolic process;coenzyme metabolic process;sulfur compound biosynthetic process;carboxylic acid metabolic process;cellular biosynthetic process;single-organism metabolic process;cofactor metabolic process;cofactor biosynthetic process;organic substance metabolic process;acetyl-CoA biosynthetic process from acetate;thioester metabolic process;cellular process;thioester biosynthetic proc…	5;5;5;6;4;3;4;5;3;5;4;2;5;4;7;3;4;1;2;5;7;6;2;4;8;3;4;3;6;4;6;4;				GO:0003674;GO:0005488;GO:0000166;GO:1901363;GO:1901265;GO:0001882;GO:0043168;GO:0043169;GO:0035639;GO:0043167;GO:0001883;GO:0032549;GO:0003987;GO:0005524;GO:0016208;GO:0036094;GO:0003824;GO:0017076;GO:0016874;GO:0016877;GO:0016878;GO:0030554;GO:0097367;GO:0097159;GO:0016405;GO:0032559;GO:0032555;GO:0032550;GO:0032553;	molecular_function;binding;nucleotide binding;heterocyclic compound binding;nucleoside phosphate binding;nucleoside binding;anion binding;cation binding;purine ribonucleoside triphosphate binding;ion binding;purine nucleoside binding;ribonucleoside binding;acetate-CoA ligase activity;ATP binding;AMP binding;small molecule binding;catalytic activity;purine nucleotide binding;ligase activity;ligase…	1;2;4;3;4;4;4;4;5;3;5;5;6;6;5;3;2;5;3;4;5;6;3;3;5;6;5;6;4;	K01895	map00010;map00620;map00640;map01100;map01200;	Glycolysis / Gluconeogenesis;Pyruvate metabolism;Propanoate metabolism;Metabolic pathways;Carbon metabolism;	IPR000873;IPR020845;IPR032387;IPR025110;IPR011904;	AMP-dependent synthetase/ligase;AMP-binding, conserved site;Acetyl-coenzyme A synthetase, N-terminal domain;AMP-binding enzyme C-terminal domain;Acetate-CoA ligase;	cytosol	7296408	1167	I	[I] Lipid transport and metabolism;
B0WDW2	Glycogen [starch] synthase OS=Culex quinquefasciatus GN=CpipJ_CPIJ005086 PE=3 SV=1 - [B0WDW2_CULQU]	0.851	0.00885641	1.028	0.346881	1.093	0.0437688	0.916	0.109482	1.028	0.405744	1.154	0.0718686	1.12	0.00678284	0.799	0.000173833	0.893	0.759147	GO:0044249;GO:0009250;GO:0034645;GO:0006091;GO:0016051;GO:0044699;GO:1901576;GO:0044264;GO:0044711;GO:0044262;GO:0044260;GO:0071704;GO:0006112;GO:0006073;GO:0043170;GO:0009987;GO:0000271;GO:0044710;GO:0034637;GO:0009058;GO:0009059;GO:0044763;GO:0008152;GO:0044723;GO:0055114;GO:0044042;GO:0044238;GO:0005975;GO:0015980;GO:0005977;GO:0005976;GO:0005978;GO:0044237;GO:0033692;GO:0008150;	cellular biosynthetic process;glucan biosynthetic process;cellular macromolecule biosynthetic process;generation of precursor metabolites and energy;carbohydrate biosynthetic process;single-organism process;organic substance biosynthetic process;cellular polysaccharide metabolic process;single-organism biosynthetic process;cellular carbohydrate metabolic process;cellular macromolecule metabolic p…	4;6;5;4;5;2;4;5;4;4;4;3;5;6;4;2;6;3;4;3;5;3;2;4;4;6;3;4;4;5;5;6;3;5;1;				GO:0003674;GO:0046527;GO:0016740;GO:0035251;GO:0016758;GO:0008194;GO:0004373;GO:0003824;GO:0016757;	molecular_function;glucosyltransferase activity;transferase activity;UDP-glucosyltransferase activity;transferase activity, transferring hexosyl groups;UDP-glycosyltransferase activity;glycogen (starch) synthase activity;catalytic activity;transferase activity, transferring glycosyl groups;	1;6;3;6;5;5;7;2;4;	K00693	map00500;	Starch and sucrose metabolism;	IPR008631;	Glycogen synthase;	mitochondria	7299959	1129	G	[G] Carbohydrate transport and metabolism;
B0X5N3	ATP-dependent RNA helicase A OS=Culex quinquefasciatus GN=CpipJ_CPIJ014804 PE=4 SV=1 - [B0X5N3_CULQU]	1.121	1	1.155	1	0.89	1	0.927	1	1.259	1	1.017	1	1.17	1	1.067	1	1.253	1							GO:0035639;GO:0003674;GO:0005488;GO:0003676;GO:0043167;GO:1901363;GO:0001883;GO:0001882;GO:0043168;GO:0000166;GO:1901265;GO:0032549;GO:0017076;GO:0005524;GO:0016787;GO:0017111;GO:0004386;GO:0036094;GO:0003824;GO:0016818;GO:0030554;GO:0097367;GO:0097159;GO:0016817;GO:0016462;GO:0032559;GO:0032555;GO:0032550;GO:0032553;	purine ribonucleoside triphosphate binding;molecular_function;binding;nucleic acid binding;ion binding;heterocyclic compound binding;purine nucleoside binding;nucleoside binding;anion binding;nucleotide binding;nucleoside phosphate binding;ribonucleoside binding;purine nucleotide binding;ATP binding;hydrolase activity;nucleoside-triphosphatase activity;helicase activity;small molecule binding;cat…	5;1;2;4;3;3;5;4;4;4;4;5;5;6;3;7;8;3;2;5;6;3;3;4;6;6;5;6;4;	K14442	map03018;	RNA degradation;	IPR007502;IPR011545;IPR011709;IPR001650;IPR002464;IPR014001;IPR027417;	Helicase-associated domain;DEAD/DEAH box helicase domain;Domain of unknown function DUF1605;Helicase, C-terminal;DNA/RNA helicase, ATP-dependent, DEAH-box type, conserved site;Helicase superfamily 1/2, ATP-binding domain;P-loop containing nucleoside triphosphate hydrolase;	nuclear	Hs18497286	652	A	[A] RNA processing and modification;
B0XE40	Bruchpilot OS=Culex quinquefasciatus GN=CpipJ_CPIJ017714 PE=4 SV=1 - [B0XE40_CULQU]	0.849	1	1.178	1	1.109	1	1.054	1	0.86	1	1.162	1	1.105	1	0.824	1	0.913	1				GO:0048786;GO:0044464;GO:0005623;GO:0005575;GO:0097458;GO:0044456;GO:0098793;GO:0045202;	presynaptic active zone;cell part;cell;cellular_component;neuron part;synapse part;presynapse;synapse;	3;2;2;1;3;2;3;2;							IPR019323;	Active zone protein ELKS;	nuclear	7303885	1315	U	[U] Intracellular trafficking, secretion, and vesicular transport;
B0W3I6	Bphl protein OS=Culex quinquefasciatus GN=CpipJ_CPIJ001372 PE=4 SV=1 - [B0W3I6_CULQU]	0.965	0.406745	0.951	0.208762	0.951	0.688663	0.916	0.338337	0.939	0.186022	0.969	0.303329	1.009	0.730803	0.978	0.774351	0.991	0.845805										K18399			IPR000073;IPR029058;	Alpha/beta hydrolase fold-1;Alpha/Beta hydrolase fold;	mitochondria	7300864	335	R	[R] General function prediction only;
B0WBR4	Importin subunit beta OS=Culex quinquefasciatus GN=CpipJ_CPIJ004613 PE=4 SV=1 - [B0WBR4_CULQU]	0.86	0.0696071	1.345	0.0381671	1.131	0.0882499	0.8	0.0232105	1.211	0.0627419	1.111	0.419703	1.611	0.035343	0.726	0.0079309	1.129	0.148296	GO:0051234;GO:0008104;GO:0046907;GO:0070727;GO:0006886;GO:0006810;GO:0045184;GO:0008150;GO:0071702;GO:0015031;GO:0033036;GO:0051649;GO:0051179;GO:0034613;GO:0051641;	establishment of localization;protein localization;intracellular transport;cellular macromolecule localization;intracellular protein transport;transport;establishment of protein localization;biological_process;organic substance transport;protein transport;macromolecule localization;establishment of localization in cell;localization;cellular protein localization;cellular localization;	3;4;5;4;6;4;4;1;5;5;3;4;2;5;3;	GO:0005575;GO:0044464;GO:0005623;GO:0005622;	cellular_component;cell part;cell;intracellular;	1;2;2;3;				K14293	map03013;	RNA transport;	IPR021133;IPR001494;IPR016024;IPR011989;	HEAT, type 2;Importin-beta, N-terminal domain;Armadillo-type fold;Armadillo-like helical;	cytosol	7298705	1289	YU	[Y] Nuclear structure;[U] Intracellular trafficking, secretion, and vesicular transport;
B0XGJ8	Glutathione S-transferase 1-1 OS=Culex quinquefasciatus GN=CpipJ_CPIJ018627 PE=3 SV=1 - [B0XGJ8_CULQU]	1.472	0.0039041	0.615	0.0197837	1.026	0.987951	2.065	0.07873	0.62	0.0144537	0.966	0.811357	0.348	0.0110979	1.779	0.0648047	0.644	0.0377006							GO:0003824;GO:0016740;GO:0003674;	catalytic activity;transferase activity;molecular_function;	2;3;1;	K00799	map00480;map00980;map00982;	Glutathione metabolism;Metabolism of xenobiotics by cytochrome P450;Drug metabolism - cytochrome P450;	IPR004045;IPR004046;IPR010987;IPR012336;	Glutathione S-transferase, N-terminal;Glutathione S-transferase, C-terminal;Glutathione S-transferase, C-terminal-like;Thioredoxin-like fold;	mitochondria	7291847	232	O	[O] Posttranslational modification, protein turnover, chaperones;
B0W4W9	Hydroxymethylglutaryl-CoA lyase OS=Culex quinquefasciatus GN=CpipJ_CPIJ001976 PE=4 SV=1 - [B0W4W9_CULQU]	1.153	1	0.909	1	1.35	1	1.283	1	0.911	1	0.896	1	0.756	1	1.13	1	0.858	1							GO:0003824;GO:0016829;GO:0003674;	catalytic activity;lyase activity;molecular_function;	2;3;1;	K01640	map00072;map00280;map00650;map01100;map04146;	Synthesis and degradation of ketone bodies;"Valine, leucine and isoleucine degradation";Butanoate metabolism;Metabolic pathways;Peroxisome;	IPR000891;IPR013785;	Pyruvate carboxyltransferase;Aldolase-type TIM barrel;	mitochondria	Hs4504427	409	CE	[C] Energy production and conversion;[E] Amino acid transport and metabolism;
[truncated: 705 more rows]
