# Supplementary material for: Understanding the regulation of overwintering diapause molecular mechanisms in Culex pipiens pallens through comparative proteomics
Source: Sci Rep. 2019 Apr 24;9:6485. doi: 10.1038/s41598-019-42961-w (PMC6482188; doi:10.1038/s41598-019-42961-w)
Supplement: Supplementary file 3 — Supplementary Table 2 [file 41598_2019_42961_MOESM3_ESM.xls]

## Sheet: Peptide quantification
Peptide quantification
Protein ID	Protein description	Peptide sequence	Sample	Peak area	Retention time	Average peak area	Standard deviation
B0WA11	NADH dehydrogenase [ubiquinone] 1 subunit C2	HYIELHPEDFPTPER	Sum1	6690212	11.96	6.13133e+06	464389
B0WA11	NADH dehydrogenase [ubiquinone] 1 subunit C2	HYIELHPEDFPTPER	Sum2	6150584	11.96
B0WA11	NADH dehydrogenase [ubiquinone] 1 subunit C2	HYIELHPEDFPTPER	Sum3	5553186	11.96
B0WA11	NADH dehydrogenase [ubiquinone] 1 subunit C2	HYIELHPEDFPTPER	Bw1	6392450	11.96	5262219	1130231
B0WA11	NADH dehydrogenase [ubiquinone] 1 subunit C2	HYIELHPEDFPTPER	Bw2	4131988	11.96
B0WA11	NADH dehydrogenase [ubiquinone] 1 subunit C2	HYIELHPEDFPTPER	Bw3
B0WA11	NADH dehydrogenase [ubiquinone] 1 subunit C2	HYIELHPEDFPTPER	Aw1			1.42872e+07	1.63343e+06
B0WA11	NADH dehydrogenase [ubiquinone] 1 subunit C2	HYIELHPEDFPTPER	Aw2	15920643	11.96
B0WA11	NADH dehydrogenase [ubiquinone] 1 subunit C2	HYIELHPEDFPTPER	Aw3	12653790	11.96
B0WA11	NADH dehydrogenase [ubiquinone] 1 subunit C2	FADVFEYWQPIR	Sum1	6572571	31.16	8234691	1.8574e+06
B0WA11	NADH dehydrogenase [ubiquinone] 1 subunit C2	FADVFEYWQPIR	Sum2	10827262	31.16
B0WA11	NADH dehydrogenase [ubiquinone] 1 subunit C2	FADVFEYWQPIR	Sum3	7304240	31.16
B0WA11	NADH dehydrogenase [ubiquinone] 1 subunit C2	FADVFEYWQPIR	Bw1	9880156	31.16	1.30225e+07	3.15822e+06
B0WA11	NADH dehydrogenase [ubiquinone] 1 subunit C2	FADVFEYWQPIR	Bw2	11844977	31.16
B0WA11	NADH dehydrogenase [ubiquinone] 1 subunit C2	FADVFEYWQPIR	Bw3	17342480	31.16
B0WA11	NADH dehydrogenase [ubiquinone] 1 subunit C2	FADVFEYWQPIR	Aw1	28447600	31.16	3.31905e+07	3.37507e+06
B0WA11	NADH dehydrogenase [ubiquinone] 1 subunit C2	FADVFEYWQPIR	Aw2	35097616	31.16
B0WA11	NADH dehydrogenase [ubiquinone] 1 subunit C2	FADVFEYWQPIR	Aw3	36026168	31.16
B0X766	NADH dehydrogenase [ubiquinone] 1 alpha subcomplex subunit 8	DVFLPTEEELTVPEVNLSGPALR	Sum1	12275851	31.96	1.1815e+07	350598
B0X766	NADH dehydrogenase [ubiquinone] 1 alpha subcomplex subunit 8	DVFLPTEEELTVPEVNLSGPALR	Sum2	11426179	31.96
B0X766	NADH dehydrogenase [ubiquinone] 1 alpha subcomplex subunit 8	DVFLPTEEELTVPEVNLSGPALR	Sum3	11742950	31.96
B0X766	NADH dehydrogenase [ubiquinone] 1 alpha subcomplex subunit 8	DVFLPTEEELTVPEVNLSGPALR	Bw1	12331298	31.96	1.29078e+07	2.34241e+06
B0X766	NADH dehydrogenase [ubiquinone] 1 alpha subcomplex subunit 8	DVFLPTEEELTVPEVNLSGPALR	Bw2	10371000	31.96
B0X766	NADH dehydrogenase [ubiquinone] 1 alpha subcomplex subunit 8	DVFLPTEEELTVPEVNLSGPALR	Bw3	16021140	31.96
B0X766	NADH dehydrogenase [ubiquinone] 1 alpha subcomplex subunit 8	DVFLPTEEELTVPEVNLSGPALR	Aw1	33026044	31.96	3.29051e+07	311578
B0X766	NADH dehydrogenase [ubiquinone] 1 alpha subcomplex subunit 8	DVFLPTEEELTVPEVNLSGPALR	Aw2	32477664	31.96
B0X766	NADH dehydrogenase [ubiquinone] 1 alpha subcomplex subunit 8	DVFLPTEEELTVPEVNLSGPALR	Aw3	33211552	31.96
B0X766	NADH dehydrogenase [ubiquinone] 1 alpha subcomplex subunit 8	SSGDLNFQYCR	Sum1	6994239	9.7	6.75644e+06	1.74077e+06
B0X766	NADH dehydrogenase [ubiquinone] 1 alpha subcomplex subunit 8	SSGDLNFQYCR	Sum2	8759568	9.7
B0X766	NADH dehydrogenase [ubiquinone] 1 alpha subcomplex subunit 8	SSGDLNFQYCR	Sum3	4515506	9.7
B0X766	NADH dehydrogenase [ubiquinone] 1 alpha subcomplex subunit 8	SSGDLNFQYCR	Bw1	6471892	9.7	5903746	415331
B0X766	NADH dehydrogenase [ubiquinone] 1 alpha subcomplex subunit 8	SSGDLNFQYCR	Bw2	5490611	9.7
B0X766	NADH dehydrogenase [ubiquinone] 1 alpha subcomplex subunit 8	SSGDLNFQYCR	Bw3	5748735	9.7
B0X766	NADH dehydrogenase [ubiquinone] 1 alpha subcomplex subunit 8	SSGDLNFQYCR	Aw1	15520322	9.7	1.59764e+07	1.62931e+06
B0X766	NADH dehydrogenase [ubiquinone] 1 alpha subcomplex subunit 8	SSGDLNFQYCR	Aw2	18160386	9.7
B0X766	NADH dehydrogenase [ubiquinone] 1 alpha subcomplex subunit 8	SSGDLNFQYCR	Aw3	14248349	9.7
B0X766	NADH dehydrogenase [ubiquinone] 1 alpha subcomplex subunit 8	AVYPDATPGLPADYPRPDAK	Sum1	43878340	12.98	3.67927e+07	5.7124e+06
B0X766	NADH dehydrogenase [ubiquinone] 1 alpha subcomplex subunit 8	AVYPDATPGLPADYPRPDAK	Sum2	29889436	12.98
B0X766	NADH dehydrogenase [ubiquinone] 1 alpha subcomplex subunit 8	AVYPDATPGLPADYPRPDAK	Sum3	36610268	12.98
B0X766	NADH dehydrogenase [ubiquinone] 1 alpha subcomplex subunit 8	AVYPDATPGLPADYPRPDAK	Bw1	34610324	12.98	33807512	1.58212e+06
B0X766	NADH dehydrogenase [ubiquinone] 1 alpha subcomplex subunit 8	AVYPDATPGLPADYPRPDAK	Bw2	35214772	12.98
B0X766	NADH dehydrogenase [ubiquinone] 1 alpha subcomplex subunit 8	AVYPDATPGLPADYPRPDAK	Bw3	31597440	12.98
B0X766	NADH dehydrogenase [ubiquinone] 1 alpha subcomplex subunit 8	AVYPDATPGLPADYPRPDAK	Aw1	54065640	12.98	54977808	3.33018e+06
B0X766	NADH dehydrogenase [ubiquinone] 1 alpha subcomplex subunit 8	AVYPDATPGLPADYPRPDAK	Aw2	59435276	12.98
B0X766	NADH dehydrogenase [ubiquinone] 1 alpha subcomplex subunit 8	AVYPDATPGLPADYPRPDAK	Aw3	51432508	12.98
B0W992	Glycerol-3-phosphate dehydrogenase	TALVEADDFASGTSSK	Sum1	42097548	10.93	4.20939e+07	2.59347e+06
B0W992	Glycerol-3-phosphate dehydrogenase	TALVEADDFASGTSSK	Sum2	45268436	10.93
B0W992	Glycerol-3-phosphate dehydrogenase	TALVEADDFASGTSSK	Sum3	38915760	10.93
B0W992	Glycerol-3-phosphate dehydrogenase	TALVEADDFASGTSSK	Bw1	36446280	10.93	33541286	2.34525e+06
B0W992	Glycerol-3-phosphate dehydrogenase	TALVEADDFASGTSSK	Bw2	30702764	10.93
B0W992	Glycerol-3-phosphate dehydrogenase	TALVEADDFASGTSSK	Bw3	33474814	10.93
B0W992	Glycerol-3-phosphate dehydrogenase	TALVEADDFASGTSSK	Aw1	98415376	10.93	99314520	2.85284e+06
B0W992	Glycerol-3-phosphate dehydrogenase	TALVEADDFASGTSSK	Aw2	103170216	10.93
B0W992	Glycerol-3-phosphate dehydrogenase	TALVEADDFASGTSSK	Aw3	96357968	10.93
B0W992	Glycerol-3-phosphate dehydrogenase	YLQNAIMGLDIEQYR	Sum1	9608368	28.53	10853899	1.54979e+06
B0W992	Glycerol-3-phosphate dehydrogenase	YLQNAIMGLDIEQYR	Sum2	13038475	28.53
B0W992	Glycerol-3-phosphate dehydrogenase	YLQNAIMGLDIEQYR	Sum3	9914854	28.53
B0W992	Glycerol-3-phosphate dehydrogenase	YLQNAIMGLDIEQYR	Bw1	8657987	28.53	7.49456e+06	1.38805e+06
B0W992	Glycerol-3-phosphate dehydrogenase	YLQNAIMGLDIEQYR	Bw2	5543601	28.53
B0W992	Glycerol-3-phosphate dehydrogenase	YLQNAIMGLDIEQYR	Bw3	8282105	28.53
B0W992	Glycerol-3-phosphate dehydrogenase	YLQNAIMGLDIEQYR	Aw1	29868682	28.53	3.3445e+07	3.04232e+06
B0W992	Glycerol-3-phosphate dehydrogenase	YLQNAIMGLDIEQYR	Aw2	37304632	28.53
B0W992	Glycerol-3-phosphate dehydrogenase	YLQNAIMGLDIEQYR	Aw3	33161586	28.53
B0W992	Glycerol-3-phosphate dehydrogenase	AFGDAEVSGEELHDILR	Sum1	28833828	21.91	16167808	1.03121e+07
B0W992	Glycerol-3-phosphate dehydrogenase	AFGDAEVSGEELHDILR	Sum2	16094733	21.91
B0W992	Glycerol-3-phosphate dehydrogenase	AFGDAEVSGEELHDILR	Sum3	3574863	21.91
B0W992	Glycerol-3-phosphate dehydrogenase	AFGDAEVSGEELHDILR	Bw1	24173116	21.91	2.38466e+07	424833
B0W992	Glycerol-3-phosphate dehydrogenase	AFGDAEVSGEELHDILR	Bw2	23246596	21.91
B0W992	Glycerol-3-phosphate dehydrogenase	AFGDAEVSGEELHDILR	Bw3	24120156	21.91
B0W992	Glycerol-3-phosphate dehydrogenase	AFGDAEVSGEELHDILR	Aw1	42960152	21.91	5.72125e+07	1.26316e+07
B0W992	Glycerol-3-phosphate dehydrogenase	AFGDAEVSGEELHDILR	Aw2	73665368	21.91
B0W992	Glycerol-3-phosphate dehydrogenase	AFGDAEVSGEELHDILR	Aw3	55011924	21.91
B0WFA5	ADP,ATP carrier protein 2	DFAAGGVSAAISK	Sum1	324578496	10.92	2.88543e+08	2.54807e+07
B0WFA5	ADP,ATP carrier protein 2	DFAAGGVSAAISK	Sum2	270504704	10.92
B0WFA5	ADP,ATP carrier protein 2	DFAAGGVSAAISK	Sum3	270546944	10.92
B0WFA5	ADP,ATP carrier protein 2	DFAAGGVSAAISK	Bw1	347471520	10.92	343403776	1.55392e+07
B0WFA5	ADP,ATP carrier protein 2	DFAAGGVSAAISK	Bw2	322667232	10.92
B0WFA5	ADP,ATP carrier protein 2	DFAAGGVSAAISK	Bw3	360072576	10.92
B0WFA5	ADP,ATP carrier protein 2	DFAAGGVSAAISK	Aw1	643395328	10.92	6.59273e+08	1.25688e+07
B0WFA5	ADP,ATP carrier protein 2	DFAAGGVSAAISK	Aw2	660292480	10.92
B0WFA5	ADP,ATP carrier protein 2	DFAAGGVSAAISK	Aw3	674131904	10.92
B0WFA5	ADP,ATP carrier protein 2	LLLQVQHISK	Sum1	601330240	7.45	337319392	1.87863e+08
B0WFA5	ADP,ATP carrier protein 2	LLLQVQHISK	Sum2	179572720	7.45
B0WFA5	ADP,ATP carrier protein 2	LLLQVQHISK	Sum3	231055216	7.45
B0WFA5	ADP,ATP carrier protein 2	LLLQVQHISK	Bw1	284002240	7.45	2.99212e+08	1.84755e+07
B0WFA5	ADP,ATP carrier protein 2	LLLQVQHISK	Bw2	288417568	7.45
B0WFA5	ADP,ATP carrier protein 2	LLLQVQHISK	Bw3	325215392	7.45
B0WFA5	ADP,ATP carrier protein 2	LLLQVQHISK	Aw1	477091136	7.45	6.4207e+08	1.23347e+08
B0WFA5	ADP,ATP carrier protein 2	LLLQVQHISK	Aw2	675488128	7.45
B0WFA5	ADP,ATP carrier protein 2	LLLQVQHISK	Aw3	773631232	7.45
B0WFA5	ADP,ATP carrier protein 2	EQGFGAYWR	Sum1	124016424	14.37	1.15745e+08	1.77545e+07
B0WFA5	ADP,ATP carrier protein 2	EQGFGAYWR	Sum2	91078384	14.37
B0WFA5	ADP,ATP carrier protein 2	EQGFGAYWR	Sum3	132140352	14.37
B0WFA5	ADP,ATP carrier protein 2	EQGFGAYWR	Bw1	143756192	14.37	2.16661e+08	6.32248e+07
B0WFA5	ADP,ATP carrier protein 2	EQGFGAYWR	Bw2	208283584	14.37
B0WFA5	ADP,ATP carrier protein 2	EQGFGAYWR	Bw3	297943424	14.37
B0WFA5	ADP,ATP carrier protein 2	EQGFGAYWR	Aw1	328919552	14.37	370690016	3.48072e+07
B0WFA5	ADP,ATP carrier protein 2	EQGFGAYWR	Aw2	369020160	14.37
B0WFA5	ADP,ATP carrier protein 2	EQGFGAYWR	Aw3	414130336	14.37
B0WFA5	ADP,ATP carrier protein 2	YFPTQALNFAFK	Sum1	18007158	28.93	1.90491e+07	1.04164e+06
B0WFA5	ADP,ATP carrier protein 2	YFPTQALNFAFK	Sum2	20471914	28.93
B0WFA5	ADP,ATP carrier protein 2	YFPTQALNFAFK	Sum3	18668350	28.93
B0WFA5	ADP,ATP carrier protein 2	YFPTQALNFAFK	Bw1	187262384	28.93	183387504	3.24416e+06
B0WFA5	ADP,ATP carrier protein 2	YFPTQALNFAFK	Bw2	179322656	28.93
B0WFA5	ADP,ATP carrier protein 2	YFPTQALNFAFK	Bw3	183577472	28.93
B0WFA5	ADP,ATP carrier protein 2	YFPTQALNFAFK	Aw1	677194688	28.93	7.51993e+08	6.96614e+07
B0WFA5	ADP,ATP carrier protein 2	YFPTQALNFAFK	Aw2	844916544	28.93
B0WFA5	ADP,ATP carrier protein 2	YFPTQALNFAFK	Aw3	733867328	28.93
B0WFA5	ADP,ATP carrier protein 2	AAYFGFYDTAR	Sum1	16406790	18.34	1.63079e+07	1.47467e+06
B0WFA5	ADP,ATP carrier protein 2	AAYFGFYDTAR	Sum2	14454429	18.34
B0WFA5	ADP,ATP carrier protein 2	AAYFGFYDTAR	Sum3	18062554	18.34
B0WFA5	ADP,ATP carrier protein 2	AAYFGFYDTAR	Bw1	66332204	18.34	58885388	6.17058e+06
B0WFA5	ADP,ATP carrier protein 2	AAYFGFYDTAR	Bw2	51222092	18.34
B0WFA5	ADP,ATP carrier protein 2	AAYFGFYDTAR	Bw3	59101868	18.34
B0WFA5	ADP,ATP carrier protein 2	AAYFGFYDTAR	Aw1	125320240	18.34	1.38614e+08	1.07732e+07
B0WFA5	ADP,ATP carrier protein 2	AAYFGFYDTAR	Aw2	138813872	18.34
B0WFA5	ADP,ATP carrier protein 2	AAYFGFYDTAR	Aw3	151706896	18.34
B0WQ81	Acylphosphatase	SEFTNWGTLSR	Sum1	16408127	15.52	13121513	2.5784e+06
B0WQ81	Acylphosphatase	SEFTNWGTLSR	Sum2	10110428	15.52
B0WQ81	Acylphosphatase	SEFTNWGTLSR	Sum3	12845984	15.52
B0WQ81	Acylphosphatase	SEFTNWGTLSR	Bw1	6926020	15.52	8.43468e+06	1.81795e+06
B0WQ81	Acylphosphatase	SEFTNWGTLSR	Bw2	7386140	15.52
B0WQ81	Acylphosphatase	SEFTNWGTLSR	Bw3	10991888	15.52
B0WQ81	Acylphosphatase	SEFTNWGTLSR	Aw1	15702380	15.52	17338337	1.63186e+06
B0WQ81	Acylphosphatase	SEFTNWGTLSR	Aw2	19565988	15.52
B0WQ81	Acylphosphatase	SEFTNWGTLSR	Aw3	16746643	15.52
B0XAD1	Acyl-coa dehydrogenase	GIVEEQYMLNR	Sum1	10306235	12.5	7.12262e+06	2.25976e+06
B0XAD1	Acyl-coa dehydrogenase	GIVEEQYMLNR	Sum2	5772208	12.5
B0XAD1	Acyl-coa dehydrogenase	GIVEEQYMLNR	Sum3	5289430	12.5
B0XAD1	Acyl-coa dehydrogenase	GIVEEQYMLNR	Bw1	11976436	12.5	1.19064e+07	281818
B0XAD1	Acyl-coa dehydrogenase	GIVEEQYMLNR	Bw2	12211144	12.5
B0XAD1	Acyl-coa dehydrogenase	GIVEEQYMLNR	Bw3	11531580	12.5
B0XAD1	Acyl-coa dehydrogenase	GIVEEQYMLNR	Aw1	15458704	12.5	1.85639e+07	2.47084e+06
B0XAD1	Acyl-coa dehydrogenase	GIVEEQYMLNR	Aw2	18728738	12.5
B0XAD1	Acyl-coa dehydrogenase	GIVEEQYMLNR	Aw3	21504256	12.5
B0WE47	40S ribosomal protein S5	QAVDVSPLR	Sum1	9997747	6.82	1.15297e+07	1.08615e+06
B0WE47	40S ribosomal protein S5	QAVDVSPLR	Sum2	12392664	6.82
B0WE47	40S ribosomal protein S5	QAVDVSPLR	Sum3	12198733	6.82
B0WE47	40S ribosomal protein S5	QAVDVSPLR	Bw1	18419852	6.82	2.13804e+07	2.33105e+06
B0WE47	40S ribosomal protein S5	QAVDVSPLR	Bw2	21604860	6.82
B0WE47	40S ribosomal protein S5	QAVDVSPLR	Bw3	24116474	6.82
B0WE47	40S ribosomal protein S5	QAVDVSPLR	Aw1	12171591	6.82	1.3873e+07	1.20338e+06
B0WE47	40S ribosomal protein S5	QAVDVSPLR	Aw2	14758429	6.82
B0WE47	40S ribosomal protein S5	QAVDVSPLR	Aw3	14688844	6.82
B0WE47	40S ribosomal protein S5	TIAECLADELINAAK	Sum1	8238585	31.8	9.85982e+06	1.67803e+06
B0WE47	40S ribosomal protein S5	TIAECLADELINAAK	Sum2	9169634	31.8
B0WE47	40S ribosomal protein S5	TIAECLADELINAAK	Sum3	12171228	31.8
B0WE47	40S ribosomal protein S5	TIAECLADELINAAK	Bw1	17867254	31.8	18210284	295868
B0WE47	40S ribosomal protein S5	TIAECLADELINAAK	Bw2	18589296	31.8
B0WE47	40S ribosomal protein S5	TIAECLADELINAAK	Bw3	18174302	31.8
B0WE47	40S ribosomal protein S5	TIAECLADELINAAK	Aw1	9955389	31.8	1.14771e+07	1.07723e+06
B0WE47	40S ribosomal protein S5	TIAECLADELINAAK	Aw2	12176171	31.8
B0WE47	40S ribosomal protein S5	TIAECLADELINAAK	Aw3	12299868	31.8
B0WHB4	40S ribosomal protein S11	NISVHLSPCFR	Sum1	3040927	10.14	1.93712e+06	855578
B0WHB4	40S ribosomal protein S11	NISVHLSPCFR	Sum2	955999	10.14
B0WHB4	40S ribosomal protein S11	NISVHLSPCFR	Sum3	1814429	10.14
B0WHB4	40S ribosomal protein S11	NISVHLSPCFR	Bw1	5386325	10.14	7.22313e+06	1.95437e+06
B0WHB4	40S ribosomal protein S11	NISVHLSPCFR	Bw2	6352976	10.14
B0WHB4	40S ribosomal protein S11	NISVHLSPCFR	Bw3	9930093	10.14
B0WHB4	40S ribosomal protein S11	NISVHLSPCFR	Aw1	2359007	10.14	3143413	591175
B0WHB4	40S ribosomal protein S11	NISVHLSPCFR	Aw2	3786141	10.14
B0WHB4	40S ribosomal protein S11	NISVHLSPCFR	Aw3	3285091	10.14
B0WHP5	30S ribosomal protein S8	WTNTLLPSR	Sum1	2346274	11.67	1.67534e+06	585064
B0WHP5	30S ribosomal protein S8	WTNTLLPSR	Sum2	920546	11.67
B0WHP5	30S ribosomal protein S8	WTNTLLPSR	Sum3	1759208	11.67
B0WHP5	30S ribosomal protein S8	WTNTLLPSR	Bw1	11846426	11.67	1.3322e+07	1.04967e+06
B0WHP5	30S ribosomal protein S8	WTNTLLPSR	Bw2	13919758	11.67
B0WHP5	30S ribosomal protein S8	WTNTLLPSR	Bw3	14199931	11.67
B0WHP5	30S ribosomal protein S8	WTNTLLPSR	Aw1	2839192	11.67	3.48395e+06	722038
B0WHP5	30S ribosomal protein S8	WTNTLLPSR	Aw2	4492060	11.67
B0WHP5	30S ribosomal protein S8	WTNTLLPSR	Aw3	3120609	11.67
B0W8M6	26S protease regulatory subunit S10B	EVIELPLLNPELFLR	Sum1	7231570	34.93	8.33885e+06	785080
B0W8M6	26S protease regulatory subunit S10B	EVIELPLLNPELFLR	Sum2	8963008	34.93
B0W8M6	26S protease regulatory subunit S10B	EVIELPLLNPELFLR	Sum3	8821976	34.93
B0W8M6	26S protease regulatory subunit S10B	EVIELPLLNPELFLR	Bw1	24230320	34.93	2.4103e+07	2.62097e+06
B0W8M6	26S protease regulatory subunit S10B	EVIELPLLNPELFLR	Bw2	27247428	34.93
B0W8M6	26S protease regulatory subunit S10B	EVIELPLLNPELFLR	Bw3	20831190	34.93
B0W8M6	26S protease regulatory subunit S10B	EVIELPLLNPELFLR	Aw1	6247289	34.93	7.74912e+06	1.36192e+06
B0W8M6	26S protease regulatory subunit S10B	EVIELPLLNPELFLR	Aw2	7455705	34.93
B0W8M6	26S protease regulatory subunit S10B	EVIELPLLNPELFLR	Aw3	9544353	34.93
B0W8M6	26S protease regulatory subunit S10B	GCLLYGPPGTGK	Sum1	8476118	9.35	9.33441e+06	678478
B0W8M6	26S protease regulatory subunit S10B	GCLLYGPPGTGK	Sum2	9392070	9.35
B0W8M6	26S protease regulatory subunit S10B	GCLLYGPPGTGK	Sum3	10135040	9.35
B0W8M6	26S protease regulatory subunit S10B	GCLLYGPPGTGK	Bw1	16679718	9.35	1.62863e+07	406880
B0W8M6	26S protease regulatory subunit S10B	GCLLYGPPGTGK	Bw2	15725912	9.35
B0W8M6	26S protease regulatory subunit S10B	GCLLYGPPGTGK	Bw3	16453160	9.35
B0W8M6	26S protease regulatory subunit S10B	GCLLYGPPGTGK	Aw1	5093629	9.35	5.19006e+06	139493
B0W8M6	26S protease regulatory subunit S10B	GCLLYGPPGTGK	Aw2	5089243	9.35
B0W8M6	26S protease regulatory subunit S10B	GCLLYGPPGTGK	Aw3	5387321	9.35
B0X195	26S protease regulatory subunit 7	QILQNEQPLQVAR	Sum1	2187017	9.93	3.56963e+06	979544
B0X195	26S protease regulatory subunit 7	QILQNEQPLQVAR	Sum2	4335420	9.93
B0X195	26S protease regulatory subunit 7	QILQNEQPLQVAR	Sum3	4186449	9.93
B0X195	26S protease regulatory subunit 7	QILQNEQPLQVAR	Bw1	10966469	9.93	8.41926e+06	1.80137e+06
B0X195	26S protease regulatory subunit 7	QILQNEQPLQVAR	Bw2	7180082	9.93
B0X195	26S protease regulatory subunit 7	QILQNEQPLQVAR	Bw3	7111227	9.93
B0X195	26S protease regulatory subunit 7	QILQNEQPLQVAR	Aw1	2958719	9.93	2674635	405552
B0X195	26S protease regulatory subunit 7	QILQNEQPLQVAR	Aw2	2964080	9.93
B0X195	26S protease regulatory subunit 7	QILQNEQPLQVAR	Aw3	2101106	9.93
B0X195	26S protease regulatory subunit 7	GVLLFGPPGTGK	Sum1	3824051	16.39	2.76688e+06	765880
B0X195	26S protease regulatory subunit 7	GVLLFGPPGTGK	Sum2	2034214	16.39
B0X195	26S protease regulatory subunit 7	GVLLFGPPGTGK	Sum3	2442367	16.39
B0X195	26S protease regulatory subunit 7	GVLLFGPPGTGK	Bw1	10404921	16.39	8.79137e+06	2.37325e+06
B0X195	26S protease regulatory subunit 7	GVLLFGPPGTGK	Bw2	5435904	16.39
B0X195	26S protease regulatory subunit 7	GVLLFGPPGTGK	Bw3	10533284	16.39
B0X195	26S protease regulatory subunit 7	GVLLFGPPGTGK	Aw1	866723	16.39	1.59047e+06	524088
B0X195	26S protease regulatory subunit 7	GVLLFGPPGTGK	Aw2	1813964	16.39
B0X195	26S protease regulatory subunit 7	GVLLFGPPGTGK	Aw3	2090715	16.39
B0WEY5	Actin-87E	AVFPSIVGRPR	Sum1	1743304448	9.07	2138597888	2.79759e+08
B0WEY5	Actin-87E	AVFPSIVGRPR	Sum2	2350556416	9.07
B0WEY5	Actin-87E	AVFPSIVGRPR	Sum3	2321932800	9.07
B0WEY5	Actin-87E	AVFPSIVGRPR	Bw1	1635445248	9.07	1.51053e+09	1.26901e+08
B0WEY5	Actin-87E	AVFPSIVGRPR	Bw2	1336481280	9.07
B0WEY5	Actin-87E	AVFPSIVGRPR	Bw3	1559672320	9.07
B0WEY5	Actin-87E	AVFPSIVGRPR	Aw1	2066727168	9.07	2.11176e+09	1.20304e+08
B0WEY5	Actin-87E	AVFPSIVGRPR	Aw2	1992186112	9.07
B0WEY5	Actin-87E	AVFPSIVGRPR	Aw3	2276359680	9.07
B0WEY5	Actin-87E	VAPEEHPVLLTEAPLNPK	Sum1	3615135744	11.88	3015013376	5.05444e+08
B0WEY5	Actin-87E	VAPEEHPVLLTEAPLNPK	Sum2	2378648064	11.88
B0WEY5	Actin-87E	VAPEEHPVLLTEAPLNPK	Sum3	3051256320	11.88
B0WEY5	Actin-87E	VAPEEHPVLLTEAPLNPK	Bw1	2779974912	11.88	2.62068e+09	3.63058e+08
B0WEY5	Actin-87E	VAPEEHPVLLTEAPLNPK	Bw2	2118324864	11.88
B0WEY5	Actin-87E	VAPEEHPVLLTEAPLNPK	Bw3	2963751680	11.88
B0WEY5	Actin-87E	VAPEEHPVLLTEAPLNPK	Aw1	3652515072	11.88	4467643392	8.46076e+08
B0WEY5	Actin-87E	VAPEEHPVLLTEAPLNPK	Aw2	4116629760	11.88
B0WEY5	Actin-87E	VAPEEHPVLLTEAPLNPK	Aw3	5633785344	11.88
B0WEY5	Actin-87E	GYSFTTTAER	Sum1	2453249536	7.08	3.14558e+09	5.70368e+08
B0WEY5	Actin-87E	GYSFTTTAER	Sum2	3850198272	7.08
B0WEY5	Actin-87E	GYSFTTTAER	Sum3	3133291008	7.08
B0WEY5	Actin-87E	GYSFTTTAER	Bw1	2725836800	7.08	2.65467e+09	5.03732e+07
B0WEY5	Actin-87E	GYSFTTTAER	Bw2	2616260608	7.08
B0WEY5	Actin-87E	GYSFTTTAER	Bw3	2621922560	7.08
B0WEY5	Actin-87E	GYSFTTTAER	Aw1	6624337408	7.08	5.65692e+09	7.13096e+08
B0WEY5	Actin-87E	GYSFTTTAER	Aw2	5419849216	7.08
B0WEY5	Actin-87E	GYSFTTTAER	Aw3	4926563840	7.08
B0WEY5	Actin-87E	SYELPDGQVITIGNER	Sum1	5188234240	23.56	5.83268e+09	4.95878e+08
B0WEY5	Actin-87E	SYELPDGQVITIGNER	Sum2	5915418112	23.56
B0WEY5	Actin-87E	SYELPDGQVITIGNER	Sum3	6394400768	23.56
B0WEY5	Actin-87E	SYELPDGQVITIGNER	Bw1	6645962752	23.56	5.84662e+09	6.34689e+08
B0WEY5	Actin-87E	SYELPDGQVITIGNER	Bw2	5093347840	23.56
B0WEY5	Actin-87E	SYELPDGQVITIGNER	Bw3	5800536576	23.56
B0WEY5	Actin-87E	SYELPDGQVITIGNER	Aw1	8856875008	23.56	9.47851e+09	4.74171e+08
B0WEY5	Actin-87E	SYELPDGQVITIGNER	Aw2	10007120896	23.56
B0WEY5	Actin-87E	SYELPDGQVITIGNER	Aw3	9571534848	23.56
B0W5Q6	Hydrogen-transporting ATP synthase, G-subunit	FNVFMK	Sum1	6539316	11.08	4.7473e+06	1.31369e+06
B0W5Q6	Hydrogen-transporting ATP synthase, G-subunit	FNVFMK	Sum2	3426822	11.08
B0W5Q6	Hydrogen-transporting ATP synthase, G-subunit	FNVFMK	Sum3	4275761	11.08
B0W5Q6	Hydrogen-transporting ATP synthase, G-subunit	FNVFMK	Bw1	6666256	11.08	6955610	1.00312e+06
B0W5Q6	Hydrogen-transporting ATP synthase, G-subunit	FNVFMK	Bw2	5897554	11.08
B0W5Q6	Hydrogen-transporting ATP synthase, G-subunit	FNVFMK	Bw3	8303020	11.08
B0W5Q6	Hydrogen-transporting ATP synthase, G-subunit	FNVFMK	Aw1	10748323	11.08	13860714	2.48639e+06
B0W5Q6	Hydrogen-transporting ATP synthase, G-subunit	FNVFMK	Aw2	13999887	11.08
B0W5Q6	Hydrogen-transporting ATP synthase, G-subunit	FNVFMK	Aw3	16833932	11.08
B0W5Q6	Hydrogen-transporting ATP synthase, G-subunit	VELTPPTPGDIPAIR	Sum1	611660160	20.39	6.14334e+08	3.90124e+07
B0W5Q6	Hydrogen-transporting ATP synthase, G-subunit	VELTPPTPGDIPAIR	Sum2	567946048	20.39
B0W5Q6	Hydrogen-transporting ATP synthase, G-subunit	VELTPPTPGDIPAIR	Sum3	663394368	20.39
B0W5Q6	Hydrogen-transporting ATP synthase, G-subunit	VELTPPTPGDIPAIR	Bw1	842393728	20.39	771950592	6.25613e+07
B0W5Q6	Hydrogen-transporting ATP synthase, G-subunit	VELTPPTPGDIPAIR	Bw2	690369536	20.39
B0W5Q6	Hydrogen-transporting ATP synthase, G-subunit	VELTPPTPGDIPAIR	Bw3	783088512	20.39
B0W5Q6	Hydrogen-transporting ATP synthase, G-subunit	VELTPPTPGDIPAIR	Aw1	1145858176	20.39	1.19414e+09	4.22561e+07
B0W5Q6	Hydrogen-transporting ATP synthase, G-subunit	VELTPPTPGDIPAIR	Aw2	1248777728	20.39
B0W5Q6	Hydrogen-transporting ATP synthase, G-subunit	VELTPPTPGDIPAIR	Aw3	1187790208	20.39
B0W5Q6	Hydrogen-transporting ATP synthase, G-subunit	HLVGYDVSE	Sum1	72400264	7.49	6.87181e+07	1.17758e+07
B0W5Q6	Hydrogen-transporting ATP synthase, G-subunit	HLVGYDVSE	Sum2	52811704	7.49
B0W5Q6	Hydrogen-transporting ATP synthase, G-subunit	HLVGYDVSE	Sum3	80942400	7.49
B0W5Q6	Hydrogen-transporting ATP synthase, G-subunit	HLVGYDVSE	Bw1	84456880	7.49	9.20479e+07	2.14925e+07
B0W5Q6	Hydrogen-transporting ATP synthase, G-subunit	HLVGYDVSE	Bw2	70354624	7.49
B0W5Q6	Hydrogen-transporting ATP synthase, G-subunit	HLVGYDVSE	Bw3	121332080	7.49
B0W5Q6	Hydrogen-transporting ATP synthase, G-subunit	HLVGYDVSE	Aw1	144348624	7.49	1.55763e+08	2.6648e+07
B0W5Q6	Hydrogen-transporting ATP synthase, G-subunit	HLVGYDVSE	Aw2	130366352	7.49
B0W5Q6	Hydrogen-transporting ATP synthase, G-subunit	HLVGYDVSE	Aw3	192574320	7.49
B0WPU3	D-3-phosphoglycerate dehydrogenase	NVLVCDAVDNSCVK	Sum1	5705205	10.12	8.61877e+06	2.06259e+06
B0WPU3	D-3-phosphoglycerate dehydrogenase	NVLVCDAVDNSCVK	Sum2	10197033	10.12
B0WPU3	D-3-phosphoglycerate dehydrogenase	NVLVCDAVDNSCVK	Sum3	9954062	10.12
B0WPU3	D-3-phosphoglycerate dehydrogenase	NVLVCDAVDNSCVK	Bw1	13585775	10.12	11459499	1.51297e+06
B0WPU3	D-3-phosphoglycerate dehydrogenase	NVLVCDAVDNSCVK	Bw2	10603269	10.12
B0WPU3	D-3-phosphoglycerate dehydrogenase	NVLVCDAVDNSCVK	Bw3	10189453	10.12
B0WPU3	D-3-phosphoglycerate dehydrogenase	NVLVCDAVDNSCVK	Aw1	5273925	10.12	5.97861e+06	768591
B0WPU3	D-3-phosphoglycerate dehydrogenase	NVLVCDAVDNSCVK	Aw2	7047658	10.12
B0WPU3	D-3-phosphoglycerate dehydrogenase	NVLVCDAVDNSCVK	Aw3	5614261	10.12
B0WPU3	D-3-phosphoglycerate dehydrogenase	AGAGVDNIDIQAATR	Sum1	9917492	10.04	12768926	2.23186e+06
B0WPU3	D-3-phosphoglycerate dehydrogenase	AGAGVDNIDIQAATR	Sum2	13022556	10.04
B0WPU3	D-3-phosphoglycerate dehydrogenase	AGAGVDNIDIQAATR	Sum3	15366730	10.04
B0WPU3	D-3-phosphoglycerate dehydrogenase	AGAGVDNIDIQAATR	Bw1	16141924	10.04	13503490	2.30427e+06
B0WPU3	D-3-phosphoglycerate dehydrogenase	AGAGVDNIDIQAATR	Bw2	10527931	10.04
B0WPU3	D-3-phosphoglycerate dehydrogenase	AGAGVDNIDIQAATR	Bw3	13840615	10.04
B0WPU3	D-3-phosphoglycerate dehydrogenase	AGAGVDNIDIQAATR	Aw1	7712478	10.04	8164382	639802
B0WPU3	D-3-phosphoglycerate dehydrogenase	AGAGVDNIDIQAATR	Aw2	9069199	10.04
B0WPU3	D-3-phosphoglycerate dehydrogenase	AGAGVDNIDIQAATR	Aw3	7711469	10.04
B0XIT5	Prolyl-tRNA synthetase	VDPSLIGGMIVSIGDK	Sum1	88943600	30.54	95573368	5.72737e+06
B0XIT5	Prolyl-tRNA synthetase	VDPSLIGGMIVSIGDK	Sum2	94858520	30.54
B0XIT5	Prolyl-tRNA synthetase	VDPSLIGGMIVSIGDK	Sum3	102917984	30.54
B0XIT5	Prolyl-tRNA synthetase	VDPSLIGGMIVSIGDK	Bw1	91637432	30.54	87431424	8.76475e+06
B0XIT5	Prolyl-tRNA synthetase	VDPSLIGGMIVSIGDK	Bw2	75230728	30.54
B0XIT5	Prolyl-tRNA synthetase	VDPSLIGGMIVSIGDK	Bw3	95426112	30.54
B0XIT5	Prolyl-tRNA synthetase	VDPSLIGGMIVSIGDK	Aw1	142049888	30.54	169604112	2.39055e+07
B0XIT5	Prolyl-tRNA synthetase	VDPSLIGGMIVSIGDK	Aw2	200345296	30.54
B0XIT5	Prolyl-tRNA synthetase	VDPSLIGGMIVSIGDK	Aw3	166417152	30.54
B0XIT5	Prolyl-tRNA synthetase	YVDMSVASK	Sum1	58729184	6.03	4.54751e+07	9.60336e+06
B0XIT5	Prolyl-tRNA synthetase	YVDMSVASK	Sum2	36282280	6.03
B0XIT5	Prolyl-tRNA synthetase	YVDMSVASK	Sum3	41413700	6.03
B0XIT5	Prolyl-tRNA synthetase	YVDMSVASK	Bw1	42163584	6.03	35470720	7.98324e+06
B0XIT5	Prolyl-tRNA synthetase	YVDMSVASK	Bw2	39998440	6.03
B0XIT5	Prolyl-tRNA synthetase	YVDMSVASK	Bw3	24250136	6.03
B0XIT5	Prolyl-tRNA synthetase	YVDMSVASK	Aw1	53279416	6.03	6.03804e+07	5.36568e+06
B0XIT5	Prolyl-tRNA synthetase	YVDMSVASK	Aw2	61613928	6.03
B0XIT5	Prolyl-tRNA synthetase	YVDMSVASK	Aw3	66247776	6.03
B0WDF3	Mitochondrial ATP synthase F chain	FYGKPDTPFGQVK	Sum1	86115616	9.18	5.63158e+07	2.17232e+07
B0WDF3	Mitochondrial ATP synthase F chain	FYGKPDTPFGQVK	Sum2	34948732	9.18
B0WDF3	Mitochondrial ATP synthase F chain	FYGKPDTPFGQVK	Sum3	47883056	9.18
B0WDF3	Mitochondrial ATP synthase F chain	FYGKPDTPFGQVK	Bw1	67211832	9.18	6.78206e+07	2.73411e+06
B0WDF3	Mitochondrial ATP synthase F chain	FYGKPDTPFGQVK	Bw2	64818224	9.18
B0WDF3	Mitochondrial ATP synthase F chain	FYGKPDTPFGQVK	Bw3	71431856	9.18
B0WDF3	Mitochondrial ATP synthase F chain	FYGKPDTPFGQVK	Aw1	94630072	9.18	94406280	1.96474e+07
B0WDF3	Mitochondrial ATP synthase F chain	FYGKPDTPFGQVK	Aw2	118356696	9.18
B0WDF3	Mitochondrial ATP synthase F chain	FYGKPDTPFGQVK	Aw3	70232072	9.18
B0WDF3	Mitochondrial ATP synthase F chain	LGELGAWFGR	Sum1	41016064	25.5	4.04889e+07	1.23815e+07
B0WDF3	Mitochondrial ATP synthase F chain	LGELGAWFGR	Sum2	25068034	25.5
B0WDF3	Mitochondrial ATP synthase F chain	LGELGAWFGR	Sum3	55382664	25.5
B0WDF3	Mitochondrial ATP synthase F chain	LGELGAWFGR	Bw1	36443472	25.5	5.74367e+07	2.15993e+07
B0WDF3	Mitochondrial ATP synthase F chain	LGELGAWFGR	Bw2	48717252	25.5
B0WDF3	Mitochondrial ATP synthase F chain	LGELGAWFGR	Bw3	87149440	25.5
B0WDF3	Mitochondrial ATP synthase F chain	LGELGAWFGR	Aw1	46755492	25.5	7.31284e+07	3.28656e+07
B0WDF3	Mitochondrial ATP synthase F chain	LGELGAWFGR	Aw2	53169976	25.5
B0WDF3	Mitochondrial ATP synthase F chain	LGELGAWFGR	Aw3	119459608	25.5
B0WQZ9	Hexamerin 2 beta	FFFEILR	Sum1	21158872	29.03	18522290	3.44156e+06
B0WQZ9	Hexamerin 2 beta	FFFEILR	Sum2	13660996	29.03
B0WQZ9	Hexamerin 2 beta	FFFEILR	Sum3	20747002	29.03
B0WQZ9	Hexamerin 2 beta	FFFEILR	Bw1	84709480	29.03	113516048	3.08881e+07
B0WQZ9	Hexamerin 2 beta	FFFEILR	Bw2	99480856	29.03
B0WQZ9	Hexamerin 2 beta	FFFEILR	Bw3	156357808	29.03
B0WQZ9	Hexamerin 2 beta	FFFEILR	Aw1	59824	29.03	72279.7	29299.3
B0WQZ9	Hexamerin 2 beta	FFFEILR	Aw2	112732	29.03
B0WQZ9	Hexamerin 2 beta	FFFEILR	Aw3	44283	29.03
B0WQZ9	Hexamerin 2 beta	MLLSGNDFMSK	Sum1	146028608	16.02	110469880	2.66213e+07
B0WQZ9	Hexamerin 2 beta	MLLSGNDFMSK	Sum2	81979576	16.02
B0WQZ9	Hexamerin 2 beta	MLLSGNDFMSK	Sum3	103401456	16.02
B0WQZ9	Hexamerin 2 beta	MLLSGNDFMSK	Bw1	173415120	16.02	1.89678e+08	1.75942e+07
B0WQZ9	Hexamerin 2 beta	MLLSGNDFMSK	Bw2	181500912	16.02
B0WQZ9	Hexamerin 2 beta	MLLSGNDFMSK	Bw3	214118080	16.02
B0WQZ9	Hexamerin 2 beta	MLLSGNDFMSK	Aw1	221538	16.02	163860	99213.5
B0WQZ9	Hexamerin 2 beta	MLLSGNDFMSK	Aw2	245790	16.02
B0WQZ9	Hexamerin 2 beta	MLLSGNDFMSK	Aw3	24251	16.02
B0WQZ9	Hexamerin 2 beta	YWDMTVLGR	Sum1	37093220	21.96	41986464	6.42716e+06
B0WQZ9	Hexamerin 2 beta	YWDMTVLGR	Sum2	51066692	21.96
B0WQZ9	Hexamerin 2 beta	YWDMTVLGR	Sum3	37799480	21.96
B0WQZ9	Hexamerin 2 beta	YWDMTVLGR	Bw1	149407568	21.96	119204856	2.28329e+07
B0WQZ9	Hexamerin 2 beta	YWDMTVLGR	Bw2	94211112	21.96
B0WQZ9	Hexamerin 2 beta	YWDMTVLGR	Bw3	113995888	21.96
B0WQZ9	Hexamerin 2 beta	YWDMTVLGR	Aw1	107369	21.96	86736	23342
B0WQZ9	Hexamerin 2 beta	YWDMTVLGR	Aw2	98735	21.96
B0WQZ9	Hexamerin 2 beta	YWDMTVLGR	Aw3	54104	21.96
B0WQZ9	Hexamerin 2 beta	KIDMTYWYTK	Sum1	10050516	12.9	1.09531e+07	849829
B0WQZ9	Hexamerin 2 beta	KIDMTYWYTK	Sum2	12091631	12.9
B0WQZ9	Hexamerin 2 beta	KIDMTYWYTK	Sum3	10717059	12.9
B0WQZ9	Hexamerin 2 beta	KIDMTYWYTK	Bw1	40905156	12.9	4.03598e+07	2.44208e+06
B0WQZ9	Hexamerin 2 beta	KIDMTYWYTK	Bw2	37133772	12.9
B0WQZ9	Hexamerin 2 beta	KIDMTYWYTK	Bw3	43040572	12.9
B0WQZ9	Hexamerin 2 beta	KIDMTYWYTK	Aw1	114452	12.9	180895	53237.7
B0WQZ9	Hexamerin 2 beta	KIDMTYWYTK	Aw2	183451	12.9
B0WQZ9	Hexamerin 2 beta	KIDMTYWYTK	Aw3	244782	12.9
B0WRL9	Elongation factor 1-alpha	YYVTIIDAPGHR	Sum1	75541392	10.35	7.3999e+07	4.47084e+06
B0WRL9	Elongation factor 1-alpha	YYVTIIDAPGHR	Sum2	78538040	10.35
B0WRL9	Elongation factor 1-alpha	YYVTIIDAPGHR	Sum3	67917600	10.35
B0WRL9	Elongation factor 1-alpha	YYVTIIDAPGHR	Bw1	126781672	10.35	1.15131e+08	8.24537e+06
B0WRL9	Elongation factor 1-alpha	YYVTIIDAPGHR	Bw2	109713968	10.35
B0WRL9	Elongation factor 1-alpha	YYVTIIDAPGHR	Bw3	108895952	10.35
B0WRL9	Elongation factor 1-alpha	YYVTIIDAPGHR	Aw1	57054920	10.35	6.14762e+07	4.89211e+06
B0WRL9	Elongation factor 1-alpha	YYVTIIDAPGHR	Aw2	68295384	10.35
B0WRL9	Elongation factor 1-alpha	YYVTIIDAPGHR	Aw3	59078444	10.35
B0WRL9	Elongation factor 1-alpha	IGGIGTVPVGR	Sum1	358871488	8.5	2.8199e+08	5.50099e+07
B0WRL9	Elongation factor 1-alpha	IGGIGTVPVGR	Sum2	233251056	8.5
B0WRL9	Elongation factor 1-alpha	IGGIGTVPVGR	Sum3	253847184	8.5
B0WRL9	Elongation factor 1-alpha	IGGIGTVPVGR	Bw1	438404000	8.5	449074272	2.58336e+07
B0WRL9	Elongation factor 1-alpha	IGGIGTVPVGR	Bw2	424149408	8.5
B0WRL9	Elongation factor 1-alpha	IGGIGTVPVGR	Bw3	484669408	8.5
B0WRL9	Elongation factor 1-alpha	IGGIGTVPVGR	Aw1	126334496	8.5	1.38029e+08	1.2121e+07
B0WRL9	Elongation factor 1-alpha	IGGIGTVPVGR	Aw2	154730048	8.5
B0WRL9	Elongation factor 1-alpha	IGGIGTVPVGR	Aw3	133022416	8.5
B0WFJ7	ATP synthase B chain, mitochondrial	EDNIAQLNQAIEDEKK	Sum1	9151358	11.84	7.75631e+06	1.02314e+06
B0WFJ7	ATP synthase B chain, mitochondrial	EDNIAQLNQAIEDEKK	Sum2	6726225	11.84
B0WFJ7	ATP synthase B chain, mitochondrial	EDNIAQLNQAIEDEKK	Sum3	7391337	11.84
B0WFJ7	ATP synthase B chain, mitochondrial	EDNIAQLNQAIEDEKK	Bw1	15158052	11.84	1.42811e+07	1.24718e+06
B0WFJ7	ATP synthase B chain, mitochondrial	EDNIAQLNQAIEDEKK	Bw2	12517366	11.84
B0WFJ7	ATP synthase B chain, mitochondrial	EDNIAQLNQAIEDEKK	Bw3	15168004	11.84
B0WFJ7	ATP synthase B chain, mitochondrial	EDNIAQLNQAIEDEKK	Aw1	30518314	11.84	3.26555e+07	2.47273e+06
B0WFJ7	ATP synthase B chain, mitochondrial	EDNIAQLNQAIEDEKK	Aw2	36121192	11.84
B0WFJ7	ATP synthase B chain, mitochondrial	EDNIAQLNQAIEDEKK	Aw3	31327130	11.84
B0WFJ7	ATP synthase B chain, mitochondrial	AEGQTLLMQAK	Sum1	116660776	7.67	1.62306e+08	3.29701e+07
B0WFJ7	ATP synthase B chain, mitochondrial	AEGQTLLMQAK	Sum2	193369600	7.67
B0WFJ7	ATP synthase B chain, mitochondrial	AEGQTLLMQAK	Sum3	176888160	7.67
B0WFJ7	ATP synthase B chain, mitochondrial	AEGQTLLMQAK	Bw1	137958928	7.67	1.4778e+08	1.33778e+07
B0WFJ7	ATP synthase B chain, mitochondrial	AEGQTLLMQAK	Bw2	138686720	7.67
B0WFJ7	ATP synthase B chain, mitochondrial	AEGQTLLMQAK	Bw3	166694512	7.67
B0WFJ7	ATP synthase B chain, mitochondrial	AEGQTLLMQAK	Aw1	351600768	7.67	3.59991e+08	7.34437e+06
B0WFJ7	ATP synthase B chain, mitochondrial	AEGQTLLMQAK	Aw2	369488192	7.67
B0WFJ7	ATP synthase B chain, mitochondrial	AEGQTLLMQAK	Aw3	358883360	7.67
B0WFJ7	ATP synthase B chain, mitochondrial	ENVALQLEAAYR	Sum1	17256840	17.68	18428860	921101
B0WFJ7	ATP synthase B chain, mitochondrial	ENVALQLEAAYR	Sum2	19507228	17.68
B0WFJ7	ATP synthase B chain, mitochondrial	ENVALQLEAAYR	Sum3	18522512	17.68
B0WFJ7	ATP synthase B chain, mitochondrial	ENVALQLEAAYR	Bw1	17730040	17.68	1.74107e+07	1.47278e+06
B0WFJ7	ATP synthase B chain, mitochondrial	ENVALQLEAAYR	Bw2	15468579	17.68
B0WFJ7	ATP synthase B chain, mitochondrial	ENVALQLEAAYR	Bw3	19033476	17.68
B0WFJ7	ATP synthase B chain, mitochondrial	ENVALQLEAAYR	Aw1	43027608	17.68	5.16004e+07	7.22501e+06
B0WFJ7	ATP synthase B chain, mitochondrial	ENVALQLEAAYR	Aw2	60701528	17.68
B0WFJ7	ATP synthase B chain, mitochondrial	ENVALQLEAAYR	Aw3	51072128	17.68
B0XEW6	Calcium-transporting ATPase	NAESAIEALKEYEPEMGK	Sum1	26491942	23.45	25507908	2.85194e+06
B0XEW6	Calcium-transporting ATPase	NAESAIEALKEYEPEMGK	Sum2	28403232	23.45
B0XEW6	Calcium-transporting ATPase	NAESAIEALKEYEPEMGK	Sum3	21628550	23.45
B0XEW6	Calcium-transporting ATPase	NAESAIEALKEYEPEMGK	Bw1	25356078	23.45	2.86333e+07	5.50669e+06
B0XEW6	Calcium-transporting ATPase	NAESAIEALKEYEPEMGK	Bw2	24153806	23.45
B0XEW6	Calcium-transporting ATPase	NAESAIEALKEYEPEMGK	Bw3	36389904	23.45
B0XEW6	Calcium-transporting ATPase	NAESAIEALKEYEPEMGK	Aw1	49229600	23.45	5.56057e+07	6.03134e+06
B0XEW6	Calcium-transporting ATPase	NAESAIEALKEYEPEMGK	Aw2	63700340	23.45
B0XEW6	Calcium-transporting ATPase	NAESAIEALKEYEPEMGK	Aw3	53887168	23.45
B0XEW6	Calcium-transporting ATPase	GVVIGTGLSTAIGK	Sum1	186006896	13.4	1.74957e+08	8.31474e+06
B0XEW6	Calcium-transporting ATPase	GVVIGTGLSTAIGK	Sum2	172915712	13.4
B0XEW6	Calcium-transporting ATPase	GVVIGTGLSTAIGK	Sum3	165949344	13.4
B0XEW6	Calcium-transporting ATPase	GVVIGTGLSTAIGK	Bw1	189389984	13.4	1.65235e+08	3.15439e+07
B0XEW6	Calcium-transporting ATPase	GVVIGTGLSTAIGK	Bw2	120677856	13.4
B0XEW6	Calcium-transporting ATPase	GVVIGTGLSTAIGK	Bw3	185637360	13.4
B0XEW6	Calcium-transporting ATPase	GVVIGTGLSTAIGK	Aw1	212077744	13.4	231348736	1.36809e+07
B0XEW6	Calcium-transporting ATPase	GVVIGTGLSTAIGK	Aw2	239493104	13.4
B0XEW6	Calcium-transporting ATPase	GVVIGTGLSTAIGK	Aw3	242475360	13.4
B0XEW6	Calcium-transporting ATPase	ILELTAQYGTGR	Sum1	225743136	12.2	1.89886e+08	2.53913e+07
B0XEW6	Calcium-transporting ATPase	ILELTAQYGTGR	Sum2	173621264	12.2
B0XEW6	Calcium-transporting ATPase	ILELTAQYGTGR	Sum3	170293184	12.2
B0XEW6	Calcium-transporting ATPase	ILELTAQYGTGR	Bw1	256967856	12.2	2.42878e+08	1.26404e+07
B0XEW6	Calcium-transporting ATPase	ILELTAQYGTGR	Bw2	245361904	12.2
B0XEW6	Calcium-transporting ATPase	ILELTAQYGTGR	Bw3	226305552	12.2
B0XEW6	Calcium-transporting ATPase	ILELTAQYGTGR	Aw1	320350656	12.2	3.23785e+08	2.65923e+06
B0XEW6	Calcium-transporting ATPase	ILELTAQYGTGR	Aw2	324175872	12.2
B0XEW6	Calcium-transporting ATPase	ILELTAQYGTGR	Aw3	326829184	12.2
B0VZM6	Isocitrate dehydrogenase [NADP]	VCIDTIESGFMTK	Sum1	6340904	20.99	7.35472e+06	791603
B0VZM6	Isocitrate dehydrogenase [NADP]	VCIDTIESGFMTK	Sum2	7450440	20.99
B0VZM6	Isocitrate dehydrogenase [NADP]	VCIDTIESGFMTK	Sum3	8272827	20.99
B0VZM6	Isocitrate dehydrogenase [NADP]	VCIDTIESGFMTK	Bw1	9953170	20.99	9434467	435730
B0VZM6	Isocitrate dehydrogenase [NADP]	VCIDTIESGFMTK	Bw2	8887015	20.99
B0VZM6	Isocitrate dehydrogenase [NADP]	VCIDTIESGFMTK	Bw3	9463216	20.99
B0VZM6	Isocitrate dehydrogenase [NADP]	VCIDTIESGFMTK	Aw1	1771088	20.99	2414665	727701
B0VZM6	Isocitrate dehydrogenase [NADP]	VCIDTIESGFMTK	Aw2	2040982	20.99
B0VZM6	Isocitrate dehydrogenase [NADP]	VCIDTIESGFMTK	Aw3	3431925	20.99
B0XE11	General odorant-binding protein 99a	SECVSSLSISDELVAK	Sum1	19719770	17.4	2.05821e+07	804902
B0XE11	General odorant-binding protein 99a	SECVSSLSISDELVAK	Sum2	20369724	17.4
B0XE11	General odorant-binding protein 99a	SECVSSLSISDELVAK	Sum3	21656756	17.4
B0XE11	General odorant-binding protein 99a	SECVSSLSISDELVAK	Bw1	27026230	17.4	27555360	4.39023e+06
B0XE11	General odorant-binding protein 99a	SECVSSLSISDELVAK	Bw2	22462572	17.4
B0XE11	General odorant-binding protein 99a	SECVSSLSISDELVAK	Bw3	33177278	17.4
B0XE11	General odorant-binding protein 99a	SECVSSLSISDELVAK	Aw1	4576883	17.4	5.26832e+06	619327
B0XE11	General odorant-binding protein 99a	SECVSSLSISDELVAK	Aw2	5148438	17.4
B0XE11	General odorant-binding protein 99a	SECVSSLSISDELVAK	Aw3	6079641	17.4
B0XE11	General odorant-binding protein 99a	MELFDDNNGPIVDNLVLQLAHGR	Sum1	61952076	32.23	6.9782e+07	7.44926e+06
B0XE11	General odorant-binding protein 99a	MELFDDNNGPIVDNLVLQLAHGR	Sum2	67593216	32.23
B0XE11	General odorant-binding protein 99a	MELFDDNNGPIVDNLVLQLAHGR	Sum3	79800784	32.23
B0XE11	General odorant-binding protein 99a	MELFDDNNGPIVDNLVLQLAHGR	Bw1	93550928	32.23	1.00865e+08	1.77252e+07
B0XE11	General odorant-binding protein 99a	MELFDDNNGPIVDNLVLQLAHGR	Bw2	83758296	32.23
B0XE11	General odorant-binding protein 99a	MELFDDNNGPIVDNLVLQLAHGR	Bw3	125286624	32.23
B0XE11	General odorant-binding protein 99a	MELFDDNNGPIVDNLVLQLAHGR	Aw1	30023618	32.23	34420516	4.39463e+06
B0XE11	General odorant-binding protein 99a	MELFDDNNGPIVDNLVLQLAHGR	Aw2	32815066	32.23
B0XE11	General odorant-binding protein 99a	MELFDDNNGPIVDNLVLQLAHGR	Aw3	40422864	32.23
B0XE11	General odorant-binding protein 99a	CFQTNNLQLIK	Sum1	16984486	12.87	1.33277e+07	2.59267e+06
B0XE11	General odorant-binding protein 99a	CFQTNNLQLIK	Sum2	11266977	12.87
B0XE11	General odorant-binding protein 99a	CFQTNNLQLIK	Sum3	11731725	12.87
B0XE11	General odorant-binding protein 99a	CFQTNNLQLIK	Bw1	15869106	12.87	1.68816e+07	1.59195e+06
B0XE11	General odorant-binding protein 99a	CFQTNNLQLIK	Bw2	15646412	12.87
B0XE11	General odorant-binding protein 99a	CFQTNNLQLIK	Bw3	19129278	12.87
B0XE11	General odorant-binding protein 99a	CFQTNNLQLIK	Aw1	3857627	12.87	3.82518e+06	323653
B0XE11	General odorant-binding protein 99a	CFQTNNLQLIK	Aw2	3413568	12.87
B0XE11	General odorant-binding protein 99a	CFQTNNLQLIK	Aw3	4204358	12.87
B0WFP7	Oligo-1,6-glucosidase	QELGVDAIWLSPIFK	Sum1	4852118	32.83	5.16873e+06	256169
B0WFP7	Oligo-1,6-glucosidase	QELGVDAIWLSPIFK	Sum2	5479520	32.83
B0WFP7	Oligo-1,6-glucosidase	QELGVDAIWLSPIFK	Sum3	5174556	32.83
B0WFP7	Oligo-1,6-glucosidase	QELGVDAIWLSPIFK	Bw1	2519994	32.83	2.30308e+06	428798
B0WFP7	Oligo-1,6-glucosidase	QELGVDAIWLSPIFK	Bw2	1704201	32.83
B0WFP7	Oligo-1,6-glucosidase	QELGVDAIWLSPIFK	Bw3	2685044	32.83
B0WFP7	Oligo-1,6-glucosidase	QELGVDAIWLSPIFK	Aw1	776860	32.83	915711	299171
B0WFP7	Oligo-1,6-glucosidase	QELGVDAIWLSPIFK	Aw2	639022	32.83
B0WFP7	Oligo-1,6-glucosidase	QELGVDAIWLSPIFK	Aw3	1331250	32.83
B0WFP7	Oligo-1,6-glucosidase	VEPSNWISVFR	Sum1	1883161	26.85	2.66415e+06	732952
B0WFP7	Oligo-1,6-glucosidase	VEPSNWISVFR	Sum2	3644873	26.85
B0WFP7	Oligo-1,6-glucosidase	VEPSNWISVFR	Sum3	2464415	26.85
B0WFP7	Oligo-1,6-glucosidase	VEPSNWISVFR	Bw1	1224501	26.85	1.3867e+06	223945
B0WFP7	Oligo-1,6-glucosidase	VEPSNWISVFR	Bw2	1232219	26.85
B0WFP7	Oligo-1,6-glucosidase	VEPSNWISVFR	Bw3	1703372	26.85
B0WFP7	Oligo-1,6-glucosidase	VEPSNWISVFR	Aw1	386637	26.85	939805	394098
B0WFP7	Oligo-1,6-glucosidase	VEPSNWISVFR	Aw2	1157449	26.85
B0WFP7	Oligo-1,6-glucosidase	VEPSNWISVFR	Aw3	1275328	26.85
B0W9N0	Tubulin beta chain	AVLVDLEPGTMDSVR	Sum1	353865376	19.88	355637696	1772320
B0W9N0	Tubulin beta chain	AVLVDLEPGTMDSVR	Sum2		19.88
B0W9N0	Tubulin beta chain	AVLVDLEPGTMDSVR	Sum3	357410016	19.88
B0W9N0	Tubulin beta chain	AVLVDLEPGTMDSVR	Bw1	297958912	19.88	3.01819e+08	1.34652e+07
B0W9N0	Tubulin beta chain	AVLVDLEPGTMDSVR	Bw2	287600352	19.88
B0W9N0	Tubulin beta chain	AVLVDLEPGTMDSVR	Bw3	319898464	19.88
B0W9N0	Tubulin beta chain	AVLVDLEPGTMDSVR	Aw1	319667904	19.88	303111696	5.34317e+07
B0W9N0	Tubulin beta chain	AVLVDLEPGTMDSVR	Aw2	230983408	19.88
B0W9N0	Tubulin beta chain	AVLVDLEPGTMDSVR	Aw3	358683776	19.88
B0W9N0	Tubulin beta chain	LAVNMVPFPR	Sum1	84792088	18.39	8.30971e+07	1.2577e+06
B0W9N0	Tubulin beta chain	LAVNMVPFPR	Sum2	81782792	18.39
B0W9N0	Tubulin beta chain	LAVNMVPFPR	Sum3	82716296	18.39
B0W9N0	Tubulin beta chain	LAVNMVPFPR	Bw1	157516944	18.39	1.31263e+08	1.87461e+07
B0W9N0	Tubulin beta chain	LAVNMVPFPR	Bw2	114946880	18.39
B0W9N0	Tubulin beta chain	LAVNMVPFPR	Bw3	121324904	18.39
B0W9N0	Tubulin beta chain	LAVNMVPFPR	Aw1	81619168	18.39	8.14942e+07	4.18875e+06
B0W9N0	Tubulin beta chain	LAVNMVPFPR	Aw2	76302688	18.39
B0W9N0	Tubulin beta chain	LAVNMVPFPR	Aw3	86560712	18.39
B0W9N0	Tubulin beta chain	NSSYFVEWIPNNVK	Sum1	30804552	27.19	3.53159e+07	3.34192e+06
B0W9N0	Tubulin beta chain	NSSYFVEWIPNNVK	Sum2	38791660	27.19
B0W9N0	Tubulin beta chain	NSSYFVEWIPNNVK	Sum3	36351364	27.19
B0W9N0	Tubulin beta chain	NSSYFVEWIPNNVK	Bw1	60590280	27.19	5.28841e+07	6.13419e+06
B0W9N0	Tubulin beta chain	NSSYFVEWIPNNVK	Bw2	45580860	27.19
B0W9N0	Tubulin beta chain	NSSYFVEWIPNNVK	Bw3	52481204	27.19
B0W9N0	Tubulin beta chain	NSSYFVEWIPNNVK	Aw1	65900944	27.19	6.12156e+07	5.27041e+06
B0W9N0	Tubulin beta chain	NSSYFVEWIPNNVK	Aw2	63893072	27.19
B0W9N0	Tubulin beta chain	NSSYFVEWIPNNVK	Aw3	53852840	27.19

## Sheet: Peptide quantification-2
Peptide quantification in each group
Protein ID	Protein description	Peptide sequence	Sample	Average peak area	Standard deviation
B0WA11	NADH dehydrogenase [ubiquinone] 1 subunit C2	HYIELHPEDFPTPER	Sum	6.13133e+06	464389
B0WA11	NADH dehydrogenase [ubiquinone] 1 subunit C2	HYIELHPEDFPTPER	Bw	5262219	1130231
B0WA11	NADH dehydrogenase [ubiquinone] 1 subunit C2	HYIELHPEDFPTPER	Aw	1.42872e+07	1.63343e+06
B0WA11	NADH dehydrogenase [ubiquinone] 1 subunit C2	FADVFEYWQPIR	Sum	8234691	1.8574e+06
B0WA11	NADH dehydrogenase [ubiquinone] 1 subunit C2	FADVFEYWQPIR	Bw	1.30225e+07	3.15822e+06
B0WA11	NADH dehydrogenase [ubiquinone] 1 subunit C2	FADVFEYWQPIR	Aw	3.31905e+07	3.37507e+06
B0X766	NADH dehydrogenase [ubiquinone] 1 alpha subcomplex subunit 8	DVFLPTEEELTVPEVNLSGPALR	Sum	1.1815e+07	350598
B0X766	NADH dehydrogenase [ubiquinone] 1 alpha subcomplex subunit 8	DVFLPTEEELTVPEVNLSGPALR	Bw	1.29078e+07	2.34241e+06
B0X766	NADH dehydrogenase [ubiquinone] 1 alpha subcomplex subunit 8	DVFLPTEEELTVPEVNLSGPALR	Aw	3.29051e+07	311578
B0X766	NADH dehydrogenase [ubiquinone] 1 alpha subcomplex subunit 8	SSGDLNFQYCR	Sum	6.75644e+06	1.74077e+06
B0X766	NADH dehydrogenase [ubiquinone] 1 alpha subcomplex subunit 8	SSGDLNFQYCR	Bw	5903746	415331
B0X766	NADH dehydrogenase [ubiquinone] 1 alpha subcomplex subunit 8	SSGDLNFQYCR	Aw	1.59764e+07	1.62931e+06
B0X766	NADH dehydrogenase [ubiquinone] 1 alpha subcomplex subunit 8	AVYPDATPGLPADYPRPDAK	Sum	3.67927e+07	5.7124e+06
B0X766	NADH dehydrogenase [ubiquinone] 1 alpha subcomplex subunit 8	AVYPDATPGLPADYPRPDAK	Bw	33807512	1.58212e+06
B0X766	NADH dehydrogenase [ubiquinone] 1 alpha subcomplex subunit 8	AVYPDATPGLPADYPRPDAK	Aw	54977808	3.33018e+06
B0W992	Glycerol-3-phosphate dehydrogenase	TALVEADDFASGTSSK	Sum	4.20939e+07	2.59347e+06
B0W992	Glycerol-3-phosphate dehydrogenase	TALVEADDFASGTSSK	Bw	33541286	2.34525e+06
B0W992	Glycerol-3-phosphate dehydrogenase	TALVEADDFASGTSSK	Aw	99314520	2.85284e+06
B0W992	Glycerol-3-phosphate dehydrogenase	YLQNAIMGLDIEQYR	Sum	10853899	1.54979e+06
B0W992	Glycerol-3-phosphate dehydrogenase	YLQNAIMGLDIEQYR	Bw	7.49456e+06	1.38805e+06
B0W992	Glycerol-3-phosphate dehydrogenase	YLQNAIMGLDIEQYR	Aw	3.3445e+07	3.04232e+06
B0W992	Glycerol-3-phosphate dehydrogenase	AFGDAEVSGEELHDILR	Sum	16167808	1.03121e+07
B0W992	Glycerol-3-phosphate dehydrogenase	AFGDAEVSGEELHDILR	Bw	2.38466e+07	424833
B0W992	Glycerol-3-phosphate dehydrogenase	AFGDAEVSGEELHDILR	Aw	5.72125e+07	1.26316e+07
B0WFA5	ADP,ATP carrier protein 2	DFAAGGVSAAISK	Sum	2.88543e+08	2.54807e+07
B0WFA5	ADP,ATP carrier protein 2	DFAAGGVSAAISK	Bw	343403776	1.55392e+07
B0WFA5	ADP,ATP carrier protein 2	DFAAGGVSAAISK	Aw	6.59273e+08	1.25688e+07
B0WFA5	ADP,ATP carrier protein 2	LLLQVQHISK	Sum	337319392	1.87863e+08
B0WFA5	ADP,ATP carrier protein 2	LLLQVQHISK	Bw	2.99212e+08	1.84755e+07
B0WFA5	ADP,ATP carrier protein 2	LLLQVQHISK	Aw	6.4207e+08	1.23347e+08
B0WFA5	ADP,ATP carrier protein 2	EQGFGAYWR	Sum	1.15745e+08	1.77545e+07
B0WFA5	ADP,ATP carrier protein 2	EQGFGAYWR	Bw	2.16661e+08	6.32248e+07
B0WFA5	ADP,ATP carrier protein 2	EQGFGAYWR	Aw	370690016	3.48072e+07
B0WFA5	ADP,ATP carrier protein 2	YFPTQALNFAFK	Sum	1.90491e+07	1.04164e+06
B0WFA5	ADP,ATP carrier protein 2	YFPTQALNFAFK	Bw	183387504	3.24416e+06
B0WFA5	ADP,ATP carrier protein 2	YFPTQALNFAFK	Aw	7.51993e+08	6.96614e+07
B0WFA5	ADP,ATP carrier protein 2	AAYFGFYDTAR	Sum	1.63079e+07	1.47467e+06
B0WFA5	ADP,ATP carrier protein 2	AAYFGFYDTAR	Bw	58885388	6.17058e+06
B0WFA5	ADP,ATP carrier protein 2	AAYFGFYDTAR	Aw	1.38614e+08	1.07732e+07
B0WQ81	Acylphosphatase	SEFTNWGTLSR	Sum	13121513	2.5784e+06
B0WQ81	Acylphosphatase	SEFTNWGTLSR	Bw	8.43468e+06	1.81795e+06
B0WQ81	Acylphosphatase	SEFTNWGTLSR	Aw	17338337	1.63186e+06
B0XAD1	Acyl-coa dehydrogenase	GIVEEQYMLNR	Sum	7.12262e+06	2.25976e+06
B0XAD1	Acyl-coa dehydrogenase	GIVEEQYMLNR	Bw	1.19064e+07	281818
B0XAD1	Acyl-coa dehydrogenase	GIVEEQYMLNR	Aw	1.85639e+07	2.47084e+06
B0WE47	40S ribosomal protein S5	QAVDVSPLR	Sum	1.15297e+07	1.08615e+06
B0WE47	40S ribosomal protein S5	QAVDVSPLR	Bw	2.13804e+07	2.33105e+06
B0WE47	40S ribosomal protein S5	QAVDVSPLR	Aw	1.3873e+07	1.20338e+06
B0WE47	40S ribosomal protein S5	TIAECLADELINAAK	Sum	9.85982e+06	1.67803e+06
B0WE47	40S ribosomal protein S5	TIAECLADELINAAK	Bw	18210284	295868
B0WE47	40S ribosomal protein S5	TIAECLADELINAAK	Aw	1.14771e+07	1.07723e+06
B0WHB4	40S ribosomal protein S11	NISVHLSPCFR	Sum	1.93712e+06	855578
B0WHB4	40S ribosomal protein S11	NISVHLSPCFR	Bw	7.22313e+06	1.95437e+06
B0WHB4	40S ribosomal protein S11	NISVHLSPCFR	Aw	3143413	591175
B0WHP5	30S ribosomal protein S8	WTNTLLPSR	Sum	1.67534e+06	585064
B0WHP5	30S ribosomal protein S8	WTNTLLPSR	Bw	1.3322e+07	1.04967e+06
B0WHP5	30S ribosomal protein S8	WTNTLLPSR	Aw	3.48395e+06	722038
B0W8M6	26S protease regulatory subunit S10B	EVIELPLLNPELFLR	Sum	8.33885e+06	785080
B0W8M6	26S protease regulatory subunit S10B	EVIELPLLNPELFLR	Bw	2.4103e+07	2.62097e+06
B0W8M6	26S protease regulatory subunit S10B	EVIELPLLNPELFLR	Aw	7.74912e+06	1.36192e+06
B0W8M6	26S protease regulatory subunit S10B	GCLLYGPPGTGK	Sum	9.33441e+06	678478
B0W8M6	26S protease regulatory subunit S10B	GCLLYGPPGTGK	Bw	1.62863e+07	406880
B0W8M6	26S protease regulatory subunit S10B	GCLLYGPPGTGK	Aw	5.19006e+06	139493
B0X195	26S protease regulatory subunit 7	QILQNEQPLQVAR	Sum	3.56963e+06	979544
B0X195	26S protease regulatory subunit 7	QILQNEQPLQVAR	Bw	8.41926e+06	1.80137e+06
B0X195	26S protease regulatory subunit 7	QILQNEQPLQVAR	Aw	2674635	405552
B0X195	26S protease regulatory subunit 7	GVLLFGPPGTGK	Sum	2.76688e+06	765880
B0X195	26S protease regulatory subunit 7	GVLLFGPPGTGK	Bw	8.79137e+06	2.37325e+06
B0X195	26S protease regulatory subunit 7	GVLLFGPPGTGK	Aw	1.59047e+06	524088
B0WEY5	Actin-87E	AVFPSIVGRPR	Sum	2138597888	2.79759e+08
B0WEY5	Actin-87E	AVFPSIVGRPR	Bw	1.51053e+09	1.26901e+08
B0WEY5	Actin-87E	AVFPSIVGRPR	Aw	2.11176e+09	1.20304e+08
B0WEY5	Actin-87E	VAPEEHPVLLTEAPLNPK	Sum	3015013376	5.05444e+08
B0WEY5	Actin-87E	VAPEEHPVLLTEAPLNPK	Bw	2.62068e+09	3.63058e+08
B0WEY5	Actin-87E	VAPEEHPVLLTEAPLNPK	Aw	4467643392	8.46076e+08
B0WEY5	Actin-87E	GYSFTTTAER	Sum	3.14558e+09	5.70368e+08
B0WEY5	Actin-87E	GYSFTTTAER	Bw	2.65467e+09	5.03732e+07
B0WEY5	Actin-87E	GYSFTTTAER	Aw	5.65692e+09	7.13096e+08
B0WEY5	Actin-87E	SYELPDGQVITIGNER	Sum	5.83268e+09	4.95878e+08
B0WEY5	Actin-87E	SYELPDGQVITIGNER	Bw	5.84662e+09	6.34689e+08
B0WEY5	Actin-87E	SYELPDGQVITIGNER	Aw	9.47851e+09	4.74171e+08
B0W5Q6	Hydrogen-transporting ATP synthase, G-subunit	FNVFMK	Sum	4.7473e+06	1.31369e+06
B0W5Q6	Hydrogen-transporting ATP synthase, G-subunit	FNVFMK	Bw	6955610	1.00312e+06
B0W5Q6	Hydrogen-transporting ATP synthase, G-subunit	FNVFMK	Aw	13860714	2.48639e+06
B0W5Q6	Hydrogen-transporting ATP synthase, G-subunit	VELTPPTPGDIPAIR	Sum	6.14334e+08	3.90124e+07
B0W5Q6	Hydrogen-transporting ATP synthase, G-subunit	VELTPPTPGDIPAIR	Bw	771950592	6.25613e+07
B0W5Q6	Hydrogen-transporting ATP synthase, G-subunit	VELTPPTPGDIPAIR	Aw	1.19414e+09	4.22561e+07
B0W5Q6	Hydrogen-transporting ATP synthase, G-subunit	HLVGYDVSE	Sum	6.87181e+07	1.17758e+07
B0W5Q6	Hydrogen-transporting ATP synthase, G-subunit	HLVGYDVSE	Bw	9.20479e+07	2.14925e+07
B0W5Q6	Hydrogen-transporting ATP synthase, G-subunit	HLVGYDVSE	Aw	1.55763e+08	2.6648e+07
B0WPU3	D-3-phosphoglycerate dehydrogenase	NVLVCDAVDNSCVK	Sum	8.61877e+06	2.06259e+06
B0WPU3	D-3-phosphoglycerate dehydrogenase	NVLVCDAVDNSCVK	Bw	11459499	1.51297e+06
B0WPU3	D-3-phosphoglycerate dehydrogenase	NVLVCDAVDNSCVK	Aw	5.97861e+06	768591
B0WPU3	D-3-phosphoglycerate dehydrogenase	AGAGVDNIDIQAATR	Sum	12768926	2.23186e+06
B0WPU3	D-3-phosphoglycerate dehydrogenase	AGAGVDNIDIQAATR	Bw	13503490	2.30427e+06
B0WPU3	D-3-phosphoglycerate dehydrogenase	AGAGVDNIDIQAATR	Aw	8164382	639802
B0XIT5	Prolyl-tRNA synthetase	VDPSLIGGMIVSIGDK	Sum	95573368	5.72737e+06
B0XIT5	Prolyl-tRNA synthetase	VDPSLIGGMIVSIGDK	Bw	87431424	8.76475e+06
B0XIT5	Prolyl-tRNA synthetase	VDPSLIGGMIVSIGDK	Aw	169604112	2.39055e+07
B0XIT5	Prolyl-tRNA synthetase	YVDMSVASK	Sum	4.54751e+07	9.60336e+06
B0XIT5	Prolyl-tRNA synthetase	YVDMSVASK	Bw	35470720	7.98324e+06
B0XIT5	Prolyl-tRNA synthetase	YVDMSVASK	Aw	6.03804e+07	5.36568e+06
B0WDF3	Mitochondrial ATP synthase F chain	FYGKPDTPFGQVK	Sum	5.63158e+07	2.17232e+07
B0WDF3	Mitochondrial ATP synthase F chain	FYGKPDTPFGQVK	Bw	6.78206e+07	2.73411e+06
B0WDF3	Mitochondrial ATP synthase F chain	FYGKPDTPFGQVK	Aw	94406280	1.96474e+07
B0WDF3	Mitochondrial ATP synthase F chain	LGELGAWFGR	Sum	4.04889e+07	1.23815e+07
B0WDF3	Mitochondrial ATP synthase F chain	LGELGAWFGR	Bw	5.74367e+07	2.15993e+07
B0WDF3	Mitochondrial ATP synthase F chain	LGELGAWFGR	Aw	7.31284e+07	3.28656e+07
B0WQZ9	Hexamerin 2 beta	FFFEILR	Sum	18522290	3.44156e+06
B0WQZ9	Hexamerin 2 beta	FFFEILR	Bw	113516048	3.08881e+07
B0WQZ9	Hexamerin 2 beta	FFFEILR	Aw	72279.7	29299.3
B0WQZ9	Hexamerin 2 beta	MLLSGNDFMSK	Sum	110469880	2.66213e+07
B0WQZ9	Hexamerin 2 beta	MLLSGNDFMSK	Bw	1.89678e+08	1.75942e+07
B0WQZ9	Hexamerin 2 beta	MLLSGNDFMSK	Aw	163860	99213.5
B0WQZ9	Hexamerin 2 beta	YWDMTVLGR	Sum	41986464	6.42716e+06
B0WQZ9	Hexamerin 2 beta	YWDMTVLGR	Bw	119204856	2.28329e+07
B0WQZ9	Hexamerin 2 beta	YWDMTVLGR	Aw	86736	23342
B0WQZ9	Hexamerin 2 beta	KIDMTYWYTK	Sum	1.09531e+07	849829
B0WQZ9	Hexamerin 2 beta	KIDMTYWYTK	Bw	4.03598e+07	2.44208e+06
B0WQZ9	Hexamerin 2 beta	KIDMTYWYTK	Aw	180895	53237.7
B0WRL9	Elongation factor 1-alpha	YYVTIIDAPGHR	Sum	7.3999e+07	4.47084e+06
B0WRL9	Elongation factor 1-alpha	YYVTIIDAPGHR	Bw	1.15131e+08	8.24537e+06
B0WRL9	Elongation factor 1-alpha	YYVTIIDAPGHR	Aw	6.14762e+07	4.89211e+06
B0WRL9	Elongation factor 1-alpha	IGGIGTVPVGR	Sum	2.8199e+08	5.50099e+07
B0WRL9	Elongation factor 1-alpha	IGGIGTVPVGR	Bw	449074272	2.58336e+07
B0WRL9	Elongation factor 1-alpha	IGGIGTVPVGR	Aw	1.38029e+08	1.2121e+07
B0WFJ7	ATP synthase B chain, mitochondrial	EDNIAQLNQAIEDEKK	Sum	7.75631e+06	1.02314e+06
B0WFJ7	ATP synthase B chain, mitochondrial	EDNIAQLNQAIEDEKK	Bw	1.42811e+07	1.24718e+06
B0WFJ7	ATP synthase B chain, mitochondrial	EDNIAQLNQAIEDEKK	Aw	3.26555e+07	2.47273e+06
B0WFJ7	ATP synthase B chain, mitochondrial	AEGQTLLMQAK	Sum	1.62306e+08	3.29701e+07
B0WFJ7	ATP synthase B chain, mitochondrial	AEGQTLLMQAK	Bw	1.4778e+08	1.33778e+07
B0WFJ7	ATP synthase B chain, mitochondrial	AEGQTLLMQAK	Aw	3.59991e+08	7.34437e+06
B0WFJ7	ATP synthase B chain, mitochondrial	ENVALQLEAAYR	Sum	18428860	921101
B0WFJ7	ATP synthase B chain, mitochondrial	ENVALQLEAAYR	Bw	1.74107e+07	1.47278e+06
B0WFJ7	ATP synthase B chain, mitochondrial	ENVALQLEAAYR	Aw	5.16004e+07	7.22501e+06
B0XEW6	Calcium-transporting ATPase	NAESAIEALKEYEPEMGK	Sum	25507908	2.85194e+06
B0XEW6	Calcium-transporting ATPase	NAESAIEALKEYEPEMGK	Bw	2.86333e+07	5.50669e+06
B0XEW6	Calcium-transporting ATPase	NAESAIEALKEYEPEMGK	Aw	5.56057e+07	6.03134e+06
B0XEW6	Calcium-transporting ATPase	GVVIGTGLSTAIGK	Sum	1.74957e+08	8.31474e+06
B0XEW6	Calcium-transporting ATPase	GVVIGTGLSTAIGK	Bw	1.65235e+08	3.15439e+07
B0XEW6	Calcium-transporting ATPase	GVVIGTGLSTAIGK	Aw	231348736	1.36809e+07
B0XEW6	Calcium-transporting ATPase	ILELTAQYGTGR	Sum	1.89886e+08	2.53913e+07
B0XEW6	Calcium-transporting ATPase	ILELTAQYGTGR	Bw	2.42878e+08	1.26404e+07
B0XEW6	Calcium-transporting ATPase	ILELTAQYGTGR	Aw	3.23785e+08	2.65923e+06
B0VZM6	Isocitrate dehydrogenase [NADP]	VCIDTIESGFMTK	Sum	7.35472e+06	791603
B0VZM6	Isocitrate dehydrogenase [NADP]	VCIDTIESGFMTK	Bw	9434467	435730
B0VZM6	Isocitrate dehydrogenase [NADP]	VCIDTIESGFMTK	Aw	2414665	727701
B0XE11	General odorant-binding protein 99a	SECVSSLSISDELVAK	Sum	2.05821e+07	804902
B0XE11	General odorant-binding protein 99a	SECVSSLSISDELVAK	Bw	27555360	4.39023e+06
B0XE11	General odorant-binding protein 99a	SECVSSLSISDELVAK	Aw	5.26832e+06	619327
B0XE11	General odorant-binding protein 99a	MELFDDNNGPIVDNLVLQLAHGR	Sum	6.9782e+07	7.44926e+06
B0XE11	General odorant-binding protein 99a	MELFDDNNGPIVDNLVLQLAHGR	Bw	1.00865e+08	1.77252e+07
B0XE11	General odorant-binding protein 99a	MELFDDNNGPIVDNLVLQLAHGR	Aw	34420516	4.39463e+06
B0XE11	General odorant-binding protein 99a	CFQTNNLQLIK	Sum	1.33277e+07	2.59267e+06
B0XE11	General odorant-binding protein 99a	CFQTNNLQLIK	Bw	1.68816e+07	1.59195e+06
B0XE11	General odorant-binding protein 99a	CFQTNNLQLIK	Aw	3.82518e+06	323653
B0WFP7	Oligo-1,6-glucosidase	QELGVDAIWLSPIFK	Sum	5.16873e+06	256169
B0WFP7	Oligo-1,6-glucosidase	QELGVDAIWLSPIFK	Bw	2.30308e+06	428798
B0WFP7	Oligo-1,6-glucosidase	QELGVDAIWLSPIFK	Aw	915711	299171
B0WFP7	Oligo-1,6-glucosidase	VEPSNWISVFR	Sum	2.66415e+06	732952
B0WFP7	Oligo-1,6-glucosidase	VEPSNWISVFR	Bw	1.3867e+06	223945
B0WFP7	Oligo-1,6-glucosidase	VEPSNWISVFR	Aw	939805	394098
B0W9N0	Tubulin beta chain	AVLVDLEPGTMDSVR	Sum	355637696	1772320
B0W9N0	Tubulin beta chain	AVLVDLEPGTMDSVR	Bw	3.01819e+08	1.34652e+07
B0W9N0	Tubulin beta chain	AVLVDLEPGTMDSVR	Aw	303111696	5.34317e+07
B0W9N0	Tubulin beta chain	LAVNMVPFPR	Sum	8.30971e+07	1.2577e+06
B0W9N0	Tubulin beta chain	LAVNMVPFPR	Bw	1.31263e+08	1.87461e+07
B0W9N0	Tubulin beta chain	LAVNMVPFPR	Aw	8.14942e+07	4.18875e+06
B0W9N0	Tubulin beta chain	NSSYFVEWIPNNVK	Sum	3.53159e+07	3.34192e+06
B0W9N0	Tubulin beta chain	NSSYFVEWIPNNVK	Bw	5.28841e+07	6.13419e+06
B0W9N0	Tubulin beta chain	NSSYFVEWIPNNVK	Aw	6.12156e+07	5.27041e+06

## Sheet: CalibratedPeptidequantification
PRM verification analysis of overwintering diapause-related proteins.
Protein ID	Protein Description	Peptide Sequence	Sample	Average peak area	Average peak area after correction	Standard deviation
B0WA11	NADH dehydrogenase [ubiquinone] 1 subunit C2	HYIELHPEDFPTPER	Sum	6.13133e+06	6.13133e+06	464389
B0WA11	NADH dehydrogenase [ubiquinone] 1 subunit C2	HYIELHPEDFPTPER	Bw	5262219	4.02129e+06	1130231
B0WA11	NADH dehydrogenase [ubiquinone] 1 subunit C2	HYIELHPEDFPTPER	Aw	1.42872e+07	1.20182e+07	1.63343e+06
B0WA11	NADH dehydrogenase [ubiquinone] 1 subunit C2	FADVFEYWQPIR	Sum	8234691	8234691	1.8574e+06
B0WA11	NADH dehydrogenase [ubiquinone] 1 subunit C2	FADVFEYWQPIR	Bw	1.30225e+07	9.95159e+06	3.15822e+06
B0WA11	NADH dehydrogenase [ubiquinone] 1 subunit C2	FADVFEYWQPIR	Aw	3.31905e+07	2.79194e+07	3.37507e+06
B0X766	NADH dehydrogenase [ubiquinone] 1 alpha subcomplex subunit 8	DVFLPTEEELTVPEVNLSGPALR	Sum	1.1815e+07	1.1815e+07	350598
B0X766	NADH dehydrogenase [ubiquinone] 1 alpha subcomplex subunit 8	DVFLPTEEELTVPEVNLSGPALR	Bw	1.29078e+07	9.86392e+06	2.34241e+06
B0X766	NADH dehydrogenase [ubiquinone] 1 alpha subcomplex subunit 8	DVFLPTEEELTVPEVNLSGPALR	Aw	3.29051e+07	2.76793e+07	311578
B0X766	NADH dehydrogenase [ubiquinone] 1 alpha subcomplex subunit 8	SSGDLNFQYCR	Sum	6.75644e+06	6.75644e+06	1.74077e+06
B0X766	NADH dehydrogenase [ubiquinone] 1 alpha subcomplex subunit 8	SSGDLNFQYCR	Bw	5903746	4.51154e+06	415331
B0X766	NADH dehydrogenase [ubiquinone] 1 alpha subcomplex subunit 8	SSGDLNFQYCR	Aw	1.59764e+07	1.34391e+07	1.62931e+06
B0X766	NADH dehydrogenase [ubiquinone] 1 alpha subcomplex subunit 8	AVYPDATPGLPADYPRPDAK	Sum	3.67927e+07	3.67927e+07	5.7124e+06
B0X766	NADH dehydrogenase [ubiquinone] 1 alpha subcomplex subunit 8	AVYPDATPGLPADYPRPDAK	Bw	33807512	2.58351e+07	1.58212e+06
B0X766	NADH dehydrogenase [ubiquinone] 1 alpha subcomplex subunit 8	AVYPDATPGLPADYPRPDAK	Aw	54977808	4.62466e+07	3.33018e+06
B0W992	Glycerol-3-phosphate dehydrogenase	TALVEADDFASGTSSK	Sum	4.20939e+07	4.20939e+07	2.59347e+06
B0W992	Glycerol-3-phosphate dehydrogenase	TALVEADDFASGTSSK	Bw	33541286	2.56317e+07	2.34525e+06
B0W992	Glycerol-3-phosphate dehydrogenase	TALVEADDFASGTSSK	Aw	99314520	8.3542e+07	2.85284e+06
B0W992	Glycerol-3-phosphate dehydrogenase	YLQNAIMGLDIEQYR	Sum	10853899	10853899	1.54979e+06
B0W992	Glycerol-3-phosphate dehydrogenase	YLQNAIMGLDIEQYR	Bw	7.49456e+06	5.72721e+06	1.38805e+06
B0W992	Glycerol-3-phosphate dehydrogenase	YLQNAIMGLDIEQYR	Aw	3.3445e+07	2.81335e+07	3.04232e+06
B0W992	Glycerol-3-phosphate dehydrogenase	AFGDAEVSGEELHDILR	Sum	16167808	16167808	1.03121e+07
B0W992	Glycerol-3-phosphate dehydrogenase	AFGDAEVSGEELHDILR	Bw	2.38466e+07	1.82232e+07	424833
B0W992	Glycerol-3-phosphate dehydrogenase	AFGDAEVSGEELHDILR	Aw	5.72125e+07	4.81264e+07	1.26316e+07
B0WFA5	ADP,ATP carrier protein 2	DFAAGGVSAAISK	Sum	2.88543e+08	2.88543e+08	2.54807e+07
B0WFA5	ADP,ATP carrier protein 2	DFAAGGVSAAISK	Bw	343403776	2.62423e+08	1.55392e+07
B0WFA5	ADP,ATP carrier protein 2	DFAAGGVSAAISK	Aw	6.59273e+08	5.54572e+08	1.25688e+07
B0WFA5	ADP,ATP carrier protein 2	LLLQVQHISK	Sum	337319392	337319392	1.87863e+08
B0WFA5	ADP,ATP carrier protein 2	LLLQVQHISK	Bw	2.99212e+08	2.28652e+08	1.84755e+07
B0WFA5	ADP,ATP carrier protein 2	LLLQVQHISK	Aw	6.4207e+08	5.40101e+08	1.23347e+08
B0WFA5	ADP,ATP carrier protein 2	EQGFGAYWR	Sum	1.15745e+08	1.15745e+08	1.77545e+07
B0WFA5	ADP,ATP carrier protein 2	EQGFGAYWR	Bw	2.16661e+08	1.65569e+08	6.32248e+07
B0WFA5	ADP,ATP carrier protein 2	EQGFGAYWR	Aw	370690016	3.11819e+08	3.48072e+07
B0WFA5	ADP,ATP carrier protein 2	YFPTQALNFAFK	Sum	1.90491e+07	1.90491e+07	1.04164e+06
B0WFA5	ADP,ATP carrier protein 2	YFPTQALNFAFK	Bw	183387504	1.40141e+08	3.24416e+06
B0WFA5	ADP,ATP carrier protein 2	YFPTQALNFAFK	Aw	7.51993e+08	6.32566e+08	6.96614e+07
B0WFA5	ADP,ATP carrier protein 2	AAYFGFYDTAR	Sum	1.63079e+07	1.63079e+07	1.47467e+06
B0WFA5	ADP,ATP carrier protein 2	AAYFGFYDTAR	Bw	58885388	4.49992e+07	6.17058e+06
B0WFA5	ADP,ATP carrier protein 2	AAYFGFYDTAR	Aw	1.38614e+08	1.166e+08	1.07732e+07
B0WQ81	Acylphosphatase	SEFTNWGTLSR	Sum	13121513	13121513	2.5784e+06
B0WQ81	Acylphosphatase	SEFTNWGTLSR	Bw	8.43468e+06	6.44563e+06	1.81795e+06
B0WQ81	Acylphosphatase	SEFTNWGTLSR	Aw	17338337	1.45848e+07	1.63186e+06
B0XAD1	Acyl-coa dehydrogenase	GIVEEQYMLNR	Sum	7.12262e+06	7.12262e+06	2.25976e+06
B0XAD1	Acyl-coa dehydrogenase	GIVEEQYMLNR	Bw	1.19064e+07	9.09865e+06	281818
B0XAD1	Acyl-coa dehydrogenase	GIVEEQYMLNR	Aw	1.85639e+07	1.56157e+07	2.47084e+06
B0WE47	40S ribosomal protein S5	QAVDVSPLR	Sum	1.15297e+07	1.15297e+07	1.08615e+06
B0WE47	40S ribosomal protein S5	QAVDVSPLR	Bw	2.13804e+07	1.63385e+07	2.33105e+06
B0WE47	40S ribosomal protein S5	QAVDVSPLR	Aw	1.3873e+07	1.16697e+07	1.20338e+06
B0WE47	40S ribosomal protein S5	TIAECLADELINAAK	Sum	9.85982e+06	9.85982e+06	1.67803e+06
B0WE47	40S ribosomal protein S5	TIAECLADELINAAK	Bw	18210284	1.3916e+07	295868
B0WE47	40S ribosomal protein S5	TIAECLADELINAAK	Aw	1.14771e+07	9.65442e+06	1.07723e+06
B0WHB4	40S ribosomal protein S11	NISVHLSPCFR	Sum	1.93712e+06	1.93712e+06	855578
B0WHB4	40S ribosomal protein S11	NISVHLSPCFR	Bw	7.22313e+06	5.51979e+06	1.95437e+06
B0WHB4	40S ribosomal protein S11	NISVHLSPCFR	Aw	3143413	2.6442e+06	591175
B0WHP5	30S ribosomal protein S8	WTNTLLPSR	Sum	1.67534e+06	1.67534e+06	585064
B0WHP5	30S ribosomal protein S8	WTNTLLPSR	Bw	1.3322e+07	1.01805e+07	1.04967e+06
B0WHP5	30S ribosomal protein S8	WTNTLLPSR	Aw	3.48395e+06	2.93066e+06	722038
B0W8M6	26S protease regulatory subunit S10B	EVIELPLLNPELFLR	Sum	8.33885e+06	8.33885e+06	785080
B0W8M6	26S protease regulatory subunit S10B	EVIELPLLNPELFLR	Bw	2.4103e+07	1.84191e+07	2.62097e+06
B0W8M6	26S protease regulatory subunit S10B	EVIELPLLNPELFLR	Aw	7.74912e+06	6.51845e+06	1.36192e+06
B0W8M6	26S protease regulatory subunit S10B	GCLLYGPPGTGK	Sum	9.33441e+06	9.33441e+06	678478
B0W8M6	26S protease regulatory subunit S10B	GCLLYGPPGTGK	Bw	1.62863e+07	1.24457e+07	406880
B0W8M6	26S protease regulatory subunit S10B	GCLLYGPPGTGK	Aw	5.19006e+06	4.36581e+06	139493
B0X195	26S protease regulatory subunit 7	QILQNEQPLQVAR	Sum	3.56963e+06	3.56963e+06	979544
B0X195	26S protease regulatory subunit 7	QILQNEQPLQVAR	Bw	8.41926e+06	6.43385e+06	1.80137e+06
B0X195	26S protease regulatory subunit 7	QILQNEQPLQVAR	Aw	2674635	2.24987e+06	405552
B0X195	26S protease regulatory subunit 7	GVLLFGPPGTGK	Sum	2.76688e+06	2.76688e+06	765880
B0X195	26S protease regulatory subunit 7	GVLLFGPPGTGK	Bw	8.79137e+06	6.71821e+06	2.37325e+06
B0X195	26S protease regulatory subunit 7	GVLLFGPPGTGK	Aw	1.59047e+06	1.33788e+06	524088
B0WEY5	Actin-87E	AVFPSIVGRPR	Sum	2138597888	2138597888	2.79759e+08
B0WEY5	Actin-87E	AVFPSIVGRPR	Bw	1.51053e+09	1.15432e+09	1.26901e+08
B0WEY5	Actin-87E	AVFPSIVGRPR	Aw	2.11176e+09	1.77638e+09	1.20304e+08
B0WEY5	Actin-87E	VAPEEHPVLLTEAPLNPK	Sum	3015013376	3015013376	5.05444e+08
B0WEY5	Actin-87E	VAPEEHPVLLTEAPLNPK	Bw	2.62068e+09	2.00268e+09	3.63058e+08
B0WEY5	Actin-87E	VAPEEHPVLLTEAPLNPK	Aw	4467643392	3.75812e+09	8.46076e+08
B0WEY5	Actin-87E	GYSFTTTAER	Sum	3.14558e+09	3.14558e+09	5.70368e+08
B0WEY5	Actin-87E	GYSFTTTAER	Bw	2.65467e+09	2.02865e+09	5.03732e+07
B0WEY5	Actin-87E	GYSFTTTAER	Aw	5.65692e+09	4.75852e+09	7.13096e+08
B0WEY5	Actin-87E	SYELPDGQVITIGNER	Sum	5.83268e+09	5.83268e+09	4.95878e+08
B0WEY5	Actin-87E	SYELPDGQVITIGNER	Bw	5.84662e+09	4.46788e+09	6.34689e+08
B0WEY5	Actin-87E	SYELPDGQVITIGNER	Aw	9.47851e+09	7.9732e+09	4.74171e+08
B0W5Q6	Hydrogen-transporting ATP synthase, G-subunit	FNVFMK	Sum	4.7473e+06	4.7473e+06	1.31369e+06
B0W5Q6	Hydrogen-transporting ATP synthase, G-subunit	FNVFMK	Bw	6955610	5.31535e+06	1.00312e+06
B0W5Q6	Hydrogen-transporting ATP synthase, G-subunit	FNVFMK	Aw	13860714	1.16594e+07	2.48639e+06
B0W5Q6	Hydrogen-transporting ATP synthase, G-subunit	VELTPPTPGDIPAIR	Sum	6.14334e+08	6.14334e+08	3.90124e+07
B0W5Q6	Hydrogen-transporting ATP synthase, G-subunit	VELTPPTPGDIPAIR	Bw	771950592	5.89911e+08	6.25613e+07
B0W5Q6	Hydrogen-transporting ATP synthase, G-subunit	VELTPPTPGDIPAIR	Aw	1.19414e+09	1.0045e+09	4.22561e+07
B0W5Q6	Hydrogen-transporting ATP synthase, G-subunit	HLVGYDVSE	Sum	6.87181e+07	6.87181e+07	1.17758e+07
B0W5Q6	Hydrogen-transporting ATP synthase, G-subunit	HLVGYDVSE	Bw	9.20479e+07	7.03413e+07	2.14925e+07
B0W5Q6	Hydrogen-transporting ATP synthase, G-subunit	HLVGYDVSE	Aw	1.55763e+08	1.31026e+08	2.6648e+07
B0WPU3	D-3-phosphoglycerate dehydrogenase	NVLVCDAVDNSCVK	Sum	8.61877e+06	8.61877e+06	2.06259e+06
B0WPU3	D-3-phosphoglycerate dehydrogenase	NVLVCDAVDNSCVK	Bw	11459499	8.75715e+06	1.51297e+06
B0WPU3	D-3-phosphoglycerate dehydrogenase	NVLVCDAVDNSCVK	Aw	5.97861e+06	5.02913e+06	768591
B0WPU3	D-3-phosphoglycerate dehydrogenase	AGAGVDNIDIQAATR	Sum	12768926	12768926	2.23186e+06
B0WPU3	D-3-phosphoglycerate dehydrogenase	AGAGVDNIDIQAATR	Bw	13503490	1.03191e+07	2.30427e+06
B0WPU3	D-3-phosphoglycerate dehydrogenase	AGAGVDNIDIQAATR	Aw	8164382	6.86777e+06	639802
B0XIT5	Prolyl-tRNA synthetase	VDPSLIGGMIVSIGDK	Sum	95573368	95573368	5.72737e+06
B0XIT5	Prolyl-tRNA synthetase	VDPSLIGGMIVSIGDK	Bw	87431424	6.68135e+07	8.76475e+06
B0XIT5	Prolyl-tRNA synthetase	VDPSLIGGMIVSIGDK	Aw	169604112	1.42669e+08	2.39055e+07
B0XIT5	Prolyl-tRNA synthetase	YVDMSVASK	Sum	4.54751e+07	4.54751e+07	9.60336e+06
B0XIT5	Prolyl-tRNA synthetase	YVDMSVASK	Bw	35470720	2.71061e+07	7.98324e+06
B0XIT5	Prolyl-tRNA synthetase	YVDMSVASK	Aw	6.03804e+07	5.07912e+07	5.36568e+06
B0WDF3	Mitochondrial ATP synthase F chain	FYGKPDTPFGQVK	Sum	5.63158e+07	5.63158e+07	2.17232e+07
B0WDF3	Mitochondrial ATP synthase F chain	FYGKPDTPFGQVK	Bw	6.78206e+07	5.18273e+07	2.73411e+06
B0WDF3	Mitochondrial ATP synthase F chain	FYGKPDTPFGQVK	Aw	94406280	7.94133e+07	1.96474e+07
B0WDF3	Mitochondrial ATP synthase F chain	LGELGAWFGR	Sum	4.04889e+07	4.04889e+07	1.23815e+07
B0WDF3	Mitochondrial ATP synthase F chain	LGELGAWFGR	Bw	5.74367e+07	4.38921e+07	2.15993e+07
B0WDF3	Mitochondrial ATP synthase F chain	LGELGAWFGR	Aw	7.31284e+07	6.15146e+07	3.28656e+07
B0WQZ9	Hexamerin 2 beta	FFFEILR	Sum	18522290	18522290	3.44156e+06
B0WQZ9	Hexamerin 2 beta	FFFEILR	Bw	113516048	8.6747e+07	3.08881e+07
B0WQZ9	Hexamerin 2 beta	FFFEILR	Aw	72279.7	60800.7	29299.3
B0WQZ9	Hexamerin 2 beta	MLLSGNDFMSK	Sum	110469880	110469880	2.66213e+07
B0WQZ9	Hexamerin 2 beta	MLLSGNDFMSK	Bw	1.89678e+08	1.44949e+08	1.75942e+07
B0WQZ9	Hexamerin 2 beta	MLLSGNDFMSK	Aw	163860	137837	99213.5
B0WQZ9	Hexamerin 2 beta	YWDMTVLGR	Sum	41986464	41986464	6.42716e+06
B0WQZ9	Hexamerin 2 beta	YWDMTVLGR	Bw	119204856	9.10942e+07	2.28329e+07
B0WQZ9	Hexamerin 2 beta	YWDMTVLGR	Aw	86736	72961.2	23342
B0WQZ9	Hexamerin 2 beta	KIDMTYWYTK	Sum	1.09531e+07	1.09531e+07	849829
B0WQZ9	Hexamerin 2 beta	KIDMTYWYTK	Bw	4.03598e+07	3.08423e+07	2.44208e+06
B0WQZ9	Hexamerin 2 beta	KIDMTYWYTK	Aw	180895	152166	53237.7
B0WRL9	Elongation factor 1-alpha	YYVTIIDAPGHR	Sum	7.3999e+07	7.3999e+07	4.47084e+06
B0WRL9	Elongation factor 1-alpha	YYVTIIDAPGHR	Bw	1.15131e+08	8.79807e+07	8.24537e+06
B0WRL9	Elongation factor 1-alpha	YYVTIIDAPGHR	Aw	6.14762e+07	5.1713e+07	4.89211e+06
B0WRL9	Elongation factor 1-alpha	IGGIGTVPVGR	Sum	2.8199e+08	2.8199e+08	5.50099e+07
B0WRL9	Elongation factor 1-alpha	IGGIGTVPVGR	Bw	449074272	3.43175e+08	2.58336e+07
B0WRL9	Elongation factor 1-alpha	IGGIGTVPVGR	Aw	1.38029e+08	1.16108e+08	1.2121e+07
B0WFJ7	ATP synthase B chain, mitochondrial	EDNIAQLNQAIEDEKK	Sum	7.75631e+06	7.75631e+06	1.02314e+06
B0WFJ7	ATP synthase B chain, mitochondrial	EDNIAQLNQAIEDEKK	Bw	1.42811e+07	1.09134e+07	1.24718e+06
B0WFJ7	ATP synthase B chain, mitochondrial	EDNIAQLNQAIEDEKK	Aw	3.26555e+07	2.74694e+07	2.47273e+06
B0WFJ7	ATP synthase B chain, mitochondrial	AEGQTLLMQAK	Sum	1.62306e+08	1.62306e+08	3.29701e+07
B0WFJ7	ATP synthase B chain, mitochondrial	AEGQTLLMQAK	Bw	1.4778e+08	1.12931e+08	1.33778e+07
B0WFJ7	ATP synthase B chain, mitochondrial	AEGQTLLMQAK	Aw	3.59991e+08	3.02819e+08	7.34437e+06
B0WFJ7	ATP synthase B chain, mitochondrial	ENVALQLEAAYR	Sum	18428860	18428860	921101
B0WFJ7	ATP synthase B chain, mitochondrial	ENVALQLEAAYR	Bw	1.74107e+07	1.33049e+07	1.47278e+06
B0WFJ7	ATP synthase B chain, mitochondrial	ENVALQLEAAYR	Aw	5.16004e+07	4.34056e+07	7.22501e+06
B0XEW6	Calcium-transporting ATPase	NAESAIEALKEYEPEMGK	Sum	25507908	25507908	2.85194e+06
B0XEW6	Calcium-transporting ATPase	NAESAIEALKEYEPEMGK	Bw	2.86333e+07	2.1881e+07	5.50669e+06
B0XEW6	Calcium-transporting ATPase	NAESAIEALKEYEPEMGK	Aw	5.56057e+07	4.67748e+07	6.03134e+06
B0XEW6	Calcium-transporting ATPase	GVVIGTGLSTAIGK	Sum	1.74957e+08	1.74957e+08	8.31474e+06
B0XEW6	Calcium-transporting ATPase	GVVIGTGLSTAIGK	Bw	1.65235e+08	1.2627e+08	3.15439e+07
B0XEW6	Calcium-transporting ATPase	GVVIGTGLSTAIGK	Aw	231348736	1.94607e+08	1.36809e+07
B0XEW6	Calcium-transporting ATPase	ILELTAQYGTGR	Sum	1.89886e+08	1.89886e+08	2.53913e+07
B0XEW6	Calcium-transporting ATPase	ILELTAQYGTGR	Bw	2.42878e+08	1.85603e+08	1.26404e+07
B0XEW6	Calcium-transporting ATPase	ILELTAQYGTGR	Aw	3.23785e+08	2.72364e+08	2.65923e+06
B0VZM6	Isocitrate dehydrogenase [NADP]	VCIDTIESGFMTK	Sum	7.35472e+06	7.35472e+06	791603
B0VZM6	Isocitrate dehydrogenase [NADP]	VCIDTIESGFMTK	Bw	9434467	7.20965e+06	435730
B0VZM6	Isocitrate dehydrogenase [NADP]	VCIDTIESGFMTK	Aw	2414665	2.03118e+06	727701
B0XE11	General odorant-binding protein 99a	SECVSSLSISDELVAK	Sum	2.05821e+07	2.05821e+07	804902
B0XE11	General odorant-binding protein 99a	SECVSSLSISDELVAK	Bw	27555360	2.10573e+07	4.39023e+06
B0XE11	General odorant-binding protein 99a	SECVSSLSISDELVAK	Aw	5.26832e+06	4.43164e+06	619327
B0XE11	General odorant-binding protein 99a	MELFDDNNGPIVDNLVLQLAHGR	Sum	6.9782e+07	6.9782e+07	7.44926e+06
B0XE11	General odorant-binding protein 99a	MELFDDNNGPIVDNLVLQLAHGR	Bw	1.00865e+08	7.70795e+07	1.77252e+07
B0XE11	General odorant-binding protein 99a	MELFDDNNGPIVDNLVLQLAHGR	Aw	34420516	2.89541e+07	4.39463e+06
B0XE11	General odorant-binding protein 99a	CFQTNNLQLIK	Sum	1.33277e+07	1.33277e+07	2.59267e+06
B0XE11	General odorant-binding protein 99a	CFQTNNLQLIK	Bw	1.68816e+07	1.29006e+07	1.59195e+06
B0XE11	General odorant-binding protein 99a	CFQTNNLQLIK	Aw	3.82518e+06	3.21769e+06	323653
B0WFP7	Oligo-1,6-glucosidase	QELGVDAIWLSPIFK	Sum	5.16873e+06	5.16873e+06	256169
B0WFP7	Oligo-1,6-glucosidase	QELGVDAIWLSPIFK	Bw	2.30308e+06	1.75997e+06	428798
B0WFP7	Oligo-1,6-glucosidase	QELGVDAIWLSPIFK	Aw	915711	770284	299171
B0WFP7	Oligo-1,6-glucosidase	VEPSNWISVFR	Sum	2.66415e+06	2.66415e+06	732952
B0WFP7	Oligo-1,6-glucosidase	VEPSNWISVFR	Bw	1.3867e+06	1.05969e+06	223945
B0WFP7	Oligo-1,6-glucosidase	VEPSNWISVFR	Aw	939805	790551	394098
B0W9N0	Tubulin beta chain	AVLVDLEPGTMDSVR	Sum	355637696		1772320
B0W9N0	Tubulin beta chain	AVLVDLEPGTMDSVR	Bw	3.01819e+08		1.34652e+07
B0W9N0	Tubulin beta chain	AVLVDLEPGTMDSVR	Aw	303111696		5.34317e+07
B0W9N0	Tubulin beta chain	LAVNMVPFPR	Sum	8.30971e+07		1.2577e+06
B0W9N0	Tubulin beta chain	LAVNMVPFPR	Bw	1.31263e+08		1.87461e+07
B0W9N0	Tubulin beta chain	LAVNMVPFPR	Aw	8.14942e+07		4.18875e+06
B0W9N0	Tubulin beta chain	NSSYFVEWIPNNVK	Sum	3.53159e+07		3.34192e+06
B0W9N0	Tubulin beta chain	NSSYFVEWIPNNVK	Bw	5.28841e+07		6.13419e+06
B0W9N0	Tubulin beta chain	NSSYFVEWIPNNVK	Aw	6.12156e+07		5.27041e+06
